# Supplementary material for: De novo transcriptome analysis of Lantana camara L. revealed candidate genes involved in phenylpropanoid biosynthesis pathway
Source: Sci Rep. 2020 Aug 13;10:13726. doi: 10.1038/s41598-020-70635-5 (PMC7426850; doi:10.1038/s41598-020-70635-5)
Supplement: Supplementary file 2 — Supplementary Information 2. [file 41598_2020_70635_MOESM2_ESM.xlsx]

## Sheet: Leaf-GO-Classification
			Supplementary File 2: Leaf Gene Ontology (GO) classification.
			De novo transcriptome analysis of Lantana camara L. revealed candidate genes involved in phenylpropanoid biosynthesis pathway
			Muzammil Shah1*, Hesham F. Alharby1, Khalid Rehman Hakeem1, Niaz Ali2*, Inayat Ur Rahman2,3*, Mohd Munawar1 and Yasir Anwar1
			1Department of Biological Sciences, Faculty of Science, King Abdulaziz University, Jeddah-21589, Saudi Arabia, 2Department of Botany, Hazara University, Mansehra-21300, KP, Pakistan, 3William L. Brown Center, Missouri Botanical Garden, P.O. Box 299, St. Louis, MO 63166-0299, USA
					*Corresponding authors e-mail: niazalitk25@gmail.com; muzammilshah100@outlook.com; hajibotanist@outlook.com
GO ID (Lev1)	GO Term (Lev1)	GO ID (Lev2)	GO Term (Lev2)	GO ID (Lev3)	GO Term (Lev3)	GO ID (Lev4)	GO Term (Lev4)	Gene Number	Gene List
GO:0008150	Biological Process	GO:0001906	cell killing	GO:0031343	positive regulation of cell killing	GO:0051712	positive regulation of killing of cells of other organism	6	Cluster-8424.23387,Cluster-8424.20026,Cluster-2068.1,Cluster-8424.20309,Cluster-8424.12351,Cluster-3352.0
GO:0008150	Biological Process	GO:0001906	cell killing	GO:0031640	killing of cells of other organism	GO:0051712	positive regulation of killing of cells of other organism	6	Cluster-8424.23387,Cluster-8424.20026,Cluster-2068.1,Cluster-8424.20309,Cluster-8424.12351,Cluster-3352.0
GO:0008150	Biological Process	GO:0001906	cell killing	GO:0031640	killing of cells of other organism	GO:0051883	killing of cells in other organism involved in symbiotic interaction	33	Cluster-8424.24840,Cluster-2838.0,Cluster-3352.0,Cluster-14563.0,Cluster-8424.24838,Cluster-8424.24841,Cluster-8424.24835,Cluster-8424.12351,Cluster-8424.13817,Cluster-8424.2332,Cluster-10334.2,Cluster-10334.3,Cluster-13679.0,Cluster-8424.20026,Cluster-23610.1,Cluster-16578.0,Cluster-8424.24836,Cluster-8424.3439,Cluster-8424.24837,Cluster-8424.24834,Cluster-9333.0,Cluster-8424.20309,Cluster-8424.…
GO:0008150	Biological Process	GO:0001906	cell killing	GO:0031640	killing of cells of other organism	GO:0051709	regulation of killing of cells of other organism	6	Cluster-2068.1,Cluster-8424.20309,Cluster-8424.23387,Cluster-8424.20026,Cluster-3352.0,Cluster-8424.12351
GO:0008150	Biological Process	GO:0001906	cell killing	GO:0031640	killing of cells of other organism	GO:0051715	cytolysis in other organism	28	Cluster-13679.0,Cluster-18869.0,Cluster-8424.10071,Cluster-8424.29827,Cluster-15175.0,Cluster-8424.24833,Cluster-10334.2,Cluster-10334.3,Cluster-4867.2,Cluster-18869.1,Cluster-13679.1,Cluster-23610.1,Cluster-8424.16718,Cluster-16578.0,Cluster-14563.0,Cluster-8424.24838,Cluster-8424.3439,Cluster-8424.24836,Cluster-2838.0,Cluster-8424.24840,Cluster-9333.0,Cluster-8424.13817,Cluster-8424.13818,Clust…
GO:0008150	Biological Process	GO:0001906	cell killing	GO:0031341	regulation of cell killing	GO:0051709	regulation of killing of cells of other organism	6	Cluster-2068.1,Cluster-8424.20309,Cluster-8424.23387,Cluster-8424.20026,Cluster-3352.0,Cluster-8424.12351
GO:0008150	Biological Process	GO:0001906	cell killing	GO:0031341	regulation of cell killing	GO:0031343	positive regulation of cell killing	6	Cluster-8424.12351,Cluster-3352.0,Cluster-2068.1,Cluster-8424.20309,Cluster-8424.23387,Cluster-8424.20026
GO:0008150	Biological Process	GO:0002376	immune system process	GO:0050900	leukocyte migration	GO:0072676	lymphocyte migration	3	Cluster-8424.3087,Cluster-17605.0,Cluster-16864.0
GO:0008150	Biological Process	GO:0002376	immune system process	GO:0050900	leukocyte migration	GO:0002685	regulation of leukocyte migration	3	Cluster-8424.3087,Cluster-16864.0,Cluster-17605.0
GO:0008150	Biological Process	GO:0002376	immune system process	GO:0002682	regulation of immune system process	GO:0002683	negative regulation of immune system process	26	Cluster-16504.5,Cluster-16504.6,Cluster-8424.5962,Cluster-8424.26842,Cluster-14856.0,Cluster-14569.5,Cluster-22484.0,Cluster-23631.0,Cluster-8424.2985,Cluster-8424.2986,Cluster-8424.26843,Cluster-12450.1,Cluster-14569.0,Cluster-4486.1,Cluster-14569.2,Cluster-12171.0,Cluster-14569.3,Cluster-6870.0,Cluster-1943.0,Cluster-19861.0,Cluster-8424.627,Cluster-12450.0,Cluster-15089.0,Cluster-19889.0,Clust…
GO:0008150	Biological Process	GO:0002376	immune system process	GO:0002682	regulation of immune system process	GO:0002694	regulation of leukocyte activation	3	Cluster-5199.0,Cluster-18430.1,Cluster-18430.4
GO:0008150	Biological Process	GO:0002376	immune system process	GO:0002682	regulation of immune system process	GO:0002697	regulation of immune effector process	30	Cluster-14569.0,Cluster-8424.2986,Cluster-8424.26843,Cluster-12450.1,Cluster-8424.2985,Cluster-22484.0,Cluster-23631.0,Cluster-14856.0,Cluster-14569.5,Cluster-8424.5962,Cluster-8424.20143,Cluster-8424.26842,Cluster-16504.5,Cluster-16504.6,Cluster-19889.0,Cluster-8424.26844,Cluster-16504.2,Cluster-15089.0,Cluster-12450.0,Cluster-9217.1,Cluster-8424.22011,Cluster-19861.0,Cluster-8424.627,Cluster-84…
GO:0008150	Biological Process	GO:0002376	immune system process	GO:0002682	regulation of immune system process	GO:0050776	regulation of immune response	97	Cluster-8424.24731,Cluster-21037.0,Cluster-20723.5,Cluster-17605.0,Cluster-20723.1,Cluster-6078.0,Cluster-8424.2223,Cluster-13063.0,Cluster-5441.0,Cluster-9003.0,Cluster-23581.0,Cluster-24628.0,Cluster-4272.0,Cluster-5534.0,Cluster-6016.0,Cluster-15565.0,Cluster-506.0,Cluster-14422.0,Cluster-8424.22746,Cluster-17579.0,Cluster-8424.21191,Cluster-8424.4151,Cluster-18320.0,Cluster-8424.16715,Cluster…
GO:0008150	Biological Process	GO:0002376	immune system process	GO:0002682	regulation of immune system process	GO:0002684	positive regulation of immune system process	20	Cluster-3499.0,Cluster-8424.5145,Cluster-8424.23943,Cluster-8424.6529,Cluster-8424.3087,Cluster-8424.10383,Cluster-11716.0,Cluster-15565.0,Cluster-5534.0,Cluster-11276.7,Cluster-19965.1,Cluster-16864.0,Cluster-23581.0,Cluster-5441.0,Cluster-20723.5,Cluster-8424.26830,Cluster-17605.0,Cluster-20723.1,Cluster-8424.26057,Cluster-8424.24731
GO:0008150	Biological Process	GO:0002376	immune system process	GO:0002682	regulation of immune system process	GO:0050854	regulation of antigen receptor-mediated signaling pathway	3	Cluster-17605.0,Cluster-16864.0,Cluster-8424.3087
GO:0008150	Biological Process	GO:0002376	immune system process	GO:0002682	regulation of immune system process	GO:0002685	regulation of leukocyte migration	3	Cluster-8424.3087,Cluster-16864.0,Cluster-17605.0
GO:0008150	Biological Process	GO:0002376	immune system process	GO:0002520	immune system development	GO:0048534	hematopoietic or lymphoid organ development	5	Cluster-8424.25293,Cluster-11689.0,Cluster-8424.18211,Cluster-8091.0,Cluster-8424.20839
GO:0008150	Biological Process	GO:0002376	immune system process	GO:0002520	immune system development	GO:0002200	somatic diversification of immune receptors	4	Cluster-13235.2,Cluster-22034.2,Cluster-22034.1,Cluster-13235.1
GO:0008150	Biological Process	GO:0002376	immune system process	GO:0002683	negative regulation of immune system process	GO:0002698	negative regulation of immune effector process	26	Cluster-15089.0,Cluster-19889.0,Cluster-16504.2,Cluster-8424.26844,Cluster-12450.0,Cluster-19861.0,Cluster-8424.627,Cluster-12171.0,Cluster-4486.1,Cluster-14569.2,Cluster-14569.3,Cluster-1943.0,Cluster-6870.0,Cluster-8424.2986,Cluster-8424.26843,Cluster-12450.1,Cluster-14569.0,Cluster-8424.2985,Cluster-14856.0,Cluster-14569.5,Cluster-22484.0,Cluster-23631.0,Cluster-16504.5,Cluster-16504.6,Cluster…
GO:0008150	Biological Process	GO:0002376	immune system process	GO:0045321	leukocyte activation	GO:0002366	leukocyte activation involved in immune response	2	Cluster-20140.0,Cluster-20140.2
GO:0008150	Biological Process	GO:0002376	immune system process	GO:0045321	leukocyte activation	GO:0002274	myeloid leukocyte activation	2	Cluster-20140.2,Cluster-20140.0
GO:0008150	Biological Process	GO:0002376	immune system process	GO:0045321	leukocyte activation	GO:0046649	lymphocyte activation	3	Cluster-18430.4,Cluster-5199.0,Cluster-18430.1
GO:0008150	Biological Process	GO:0002376	immune system process	GO:0045321	leukocyte activation	GO:0002694	regulation of leukocyte activation	3	Cluster-5199.0,Cluster-18430.1,Cluster-18430.4
GO:0008150	Biological Process	GO:0002376	immune system process	GO:0006955	immune response	GO:0002263	cell activation involved in immune response	2	Cluster-20140.2,Cluster-20140.0
GO:0008150	Biological Process	GO:0002376	immune system process	GO:0006955	immune response	GO:0050778	positive regulation of immune response	15	Cluster-23581.0,Cluster-19965.1,Cluster-16864.0,Cluster-11276.7,Cluster-8424.26057,Cluster-5534.0,Cluster-15565.0,Cluster-17605.0,Cluster-11716.0,Cluster-5441.0,Cluster-8424.6529,Cluster-8424.3087,Cluster-3499.0,Cluster-8424.5145,Cluster-8424.23943
GO:0008150	Biological Process	GO:0002376	immune system process	GO:0006955	immune response	GO:0002366	leukocyte activation involved in immune response	2	Cluster-20140.0,Cluster-20140.2
GO:0008150	Biological Process	GO:0002376	immune system process	GO:0006955	immune response	GO:0050776	regulation of immune response	97	Cluster-8424.24731,Cluster-21037.0,Cluster-20723.5,Cluster-17605.0,Cluster-20723.1,Cluster-6078.0,Cluster-8424.2223,Cluster-13063.0,Cluster-5441.0,Cluster-9003.0,Cluster-23581.0,Cluster-24628.0,Cluster-4272.0,Cluster-5534.0,Cluster-6016.0,Cluster-15565.0,Cluster-506.0,Cluster-14422.0,Cluster-8424.22746,Cluster-17579.0,Cluster-8424.21191,Cluster-8424.4151,Cluster-18320.0,Cluster-8424.16715,Cluster…
GO:0008150	Biological Process	GO:0002376	immune system process	GO:0006955	immune response	GO:0002279	mast cell activation involved in immune response	2	Cluster-20140.0,Cluster-20140.2
GO:0008150	Biological Process	GO:0002376	immune system process	GO:0006955	immune response	GO:0045087	innate immune response	145	Cluster-10779.1,Cluster-11716.0,Cluster-8424.2536,Cluster-8424.17832,Cluster-15354.0,Cluster-24157.0,Cluster-22589.1,Cluster-8424.29712,Cluster-18865.0,Cluster-8424.25220,Cluster-15339.0,Cluster-12087.1,Cluster-22035.0,Cluster-8424.1787,Cluster-17883.0,Cluster-22136.0,Cluster-8424.302,Cluster-19965.1,Cluster-8424.14943,Cluster-11011.1,Cluster-8424.12178,Cluster-10858.0,Cluster-17841.0,Cluster-124…
GO:0008150	Biological Process	GO:0002376	immune system process	GO:0006955	immune response	GO:0006959	humoral immune response	7	Cluster-8424.29713,Cluster-8424.29712,Cluster-1430.0,Cluster-8424.25277,Cluster-8424.4531,Cluster-7732.3,Cluster-8424.29711
GO:0008150	Biological Process	GO:0002376	immune system process	GO:0002253	activation of immune response	GO:0002757	immune response-activating signal transduction	8	Cluster-8424.5145,Cluster-8424.23943,Cluster-8424.3087,Cluster-15565.0,Cluster-17605.0,Cluster-8424.26057,Cluster-11276.7,Cluster-16864.0
GO:0008150	Biological Process	GO:0002376	immune system process	GO:0002253	activation of immune response	GO:0002218	activation of innate immune response	3	Cluster-5441.0,Cluster-23581.0,Cluster-11716.0
GO:0008150	Biological Process	GO:0002376	immune system process	GO:0002252	immune effector process	GO:0051607	defense response to virus	32	Cluster-8424.26842,Cluster-8424.5962,Cluster-8424.20143,Cluster-16504.5,Cluster-14856.0,Cluster-8424.2985,Cluster-8424.26843,Cluster-5609.0,Cluster-12450.1,Cluster-8424.2986,Cluster-6870.0,Cluster-12171.0,Cluster-4486.1,Cluster-14569.2,Cluster-19861.0,Cluster-8424.22011,Cluster-16504.2,Cluster-8424.26844,Cluster-19889.0,Cluster-15089.0,Cluster-16504.6,Cluster-23631.0,Cluster-22484.0,Cluster-14569…
GO:0008150	Biological Process	GO:0002376	immune system process	GO:0002252	immune effector process	GO:0043299	leukocyte degranulation	2	Cluster-20140.2,Cluster-20140.0
GO:0008150	Biological Process	GO:0002376	immune system process	GO:0002252	immune effector process	GO:0002263	cell activation involved in immune response	2	Cluster-20140.2,Cluster-20140.0
GO:0008150	Biological Process	GO:0002376	immune system process	GO:0002252	immune effector process	GO:0002698	negative regulation of immune effector process	26	Cluster-15089.0,Cluster-19889.0,Cluster-16504.2,Cluster-8424.26844,Cluster-12450.0,Cluster-19861.0,Cluster-8424.627,Cluster-12171.0,Cluster-4486.1,Cluster-14569.2,Cluster-14569.3,Cluster-1943.0,Cluster-6870.0,Cluster-8424.2986,Cluster-8424.26843,Cluster-12450.1,Cluster-14569.0,Cluster-8424.2985,Cluster-14856.0,Cluster-14569.5,Cluster-22484.0,Cluster-23631.0,Cluster-16504.5,Cluster-16504.6,Cluster…
GO:0008150	Biological Process	GO:0002376	immune system process	GO:0002252	immune effector process	GO:0002443	leukocyte mediated immunity	2	Cluster-20140.2,Cluster-20140.0
GO:0008150	Biological Process	GO:0002376	immune system process	GO:0002252	immune effector process	GO:0002697	regulation of immune effector process	30	Cluster-14569.0,Cluster-8424.2986,Cluster-8424.26843,Cluster-12450.1,Cluster-8424.2985,Cluster-22484.0,Cluster-23631.0,Cluster-14856.0,Cluster-14569.5,Cluster-8424.5962,Cluster-8424.20143,Cluster-8424.26842,Cluster-16504.5,Cluster-16504.6,Cluster-19889.0,Cluster-8424.26844,Cluster-16504.2,Cluster-15089.0,Cluster-12450.0,Cluster-9217.1,Cluster-8424.22011,Cluster-19861.0,Cluster-8424.627,Cluster-84…
GO:0008150	Biological Process	GO:0002376	immune system process	GO:0002200	somatic diversification of immune receptors	GO:0002562	somatic diversification of immune receptors via germline recombination within a single locus	4	Cluster-22034.2,Cluster-13235.2,Cluster-22034.1,Cluster-13235.1
GO:0008150	Biological Process	GO:0002376	immune system process	GO:0002684	positive regulation of immune system process	GO:0050778	positive regulation of immune response	15	Cluster-23581.0,Cluster-19965.1,Cluster-16864.0,Cluster-11276.7,Cluster-8424.26057,Cluster-5534.0,Cluster-15565.0,Cluster-17605.0,Cluster-11716.0,Cluster-5441.0,Cluster-8424.6529,Cluster-8424.3087,Cluster-3499.0,Cluster-8424.5145,Cluster-8424.23943
GO:0008150	Biological Process	GO:0000003	reproduction	GO:0022414	reproductive process	GO:0048609	multicellular organismal reproductive process	108	Cluster-8424.32074,Cluster-8424.22541,Cluster-20385.0,Cluster-8002.0,Cluster-16850.0,Cluster-7855.0,Cluster-9197.0,Cluster-8424.15965,Cluster-24586.5,Cluster-5178.0,Cluster-12376.0,Cluster-18466.0,Cluster-8424.5589,Cluster-8424.2125,Cluster-17280.0,Cluster-14009.0,Cluster-8424.31001,Cluster-8424.17158,Cluster-8424.8178,Cluster-8424.1750,Cluster-8424.24903,Cluster-8424.4130,Cluster-8424.27115,Clus…
GO:0008150	Biological Process	GO:0000003	reproduction	GO:0022414	reproductive process	GO:0003006	developmental process involved in reproduction	201	Cluster-2053.0,Cluster-9010.0,Cluster-8424.32726,Cluster-15729.0,Cluster-8424.16564,Cluster-8109.0,Cluster-5609.0,Cluster-8424.26441,Cluster-10895.0,Cluster-3660.0,Cluster-5650.0,Cluster-6049.0,Cluster-13298.0,Cluster-12251.0,Cluster-8424.6114,Cluster-8424.26119,Cluster-15923.8,Cluster-8424.28433,Cluster-16727.0,Cluster-15882.0,Cluster-11562.0,Cluster-8424.11825,Cluster-14551.0,Cluster-8424.11647…
GO:0008150	Biological Process	GO:0000003	reproduction	GO:0022414	reproductive process	GO:2000243	positive regulation of reproductive process	5	Cluster-15882.0,Cluster-6182.0,Cluster-7438.0,Cluster-14808.0,Cluster-8424.24714
GO:0008150	Biological Process	GO:0000003	reproduction	GO:0022414	reproductive process	GO:0044703	multi-organism reproductive process	254	Cluster-8424.33928,Cluster-8424.20413,Cluster-8424.29075,Cluster-8424.32941,Cluster-18466.0,Cluster-8424.10876,Cluster-8424.13102,Cluster-8424.33622,Cluster-8424.8178,Cluster-12326.1,Cluster-8424.25198,Cluster-8424.20419,Cluster-8424.24813,Cluster-8424.24782,Cluster-8002.0,Cluster-2816.0,Cluster-8424.22541,Cluster-20385.0,Cluster-24586.5,Cluster-16850.1,Cluster-7019.0,Cluster-21066.0,Cluster-8424…
GO:0008150	Biological Process	GO:0000003	reproduction	GO:0022414	reproductive process	GO:0044702	single organism reproductive process	567	Cluster-6908.0,Cluster-2471.0,Cluster-8424.33947,Cluster-8424.24489,Cluster-8424.32943,Cluster-17997.0,Cluster-18936.0,Cluster-8424.33941,Cluster-8424.30187,Cluster-8424.13835,Cluster-8424.33926,Cluster-8424.34382,Cluster-8424.24819,Cluster-3193.0,Cluster-1890.0,Cluster-8424.774,Cluster-13051.0,Cluster-8424.21132,Cluster-8424.27930,Cluster-4508.0,Cluster-8424.6821,Cluster-8424.24488,Cluster-8424.…
GO:0008150	Biological Process	GO:0000003	reproduction	GO:0022414	reproductive process	GO:0019098	reproductive behavior	17	Cluster-21189.1,Cluster-8424.18471,Cluster-8424.28143,Cluster-8424.33622,Cluster-8424.13102,Cluster-8424.13104,Cluster-8424.16821,Cluster-6973.0,Cluster-10914.0,Cluster-343.0,Cluster-21189.0,Cluster-8424.17740,Cluster-8424.20026,Cluster-8424.15965,Cluster-475.0,Cluster-8424.13105,Cluster-8424.8246
GO:0008150	Biological Process	GO:0000003	reproduction	GO:0022414	reproductive process	GO:0048573	photoperiodism, flowering	3	Cluster-11373.1,Cluster-23874.0,Cluster-9988.0
GO:0008150	Biological Process	GO:0000003	reproduction	GO:0022414	reproductive process	GO:2000241	regulation of reproductive process	23	Cluster-7332.0,Cluster-8424.30775,Cluster-8424.2223,Cluster-10493.0,Cluster-8424.24714,Cluster-14808.0,Cluster-6182.0,Cluster-22447.0,Cluster-8424.4937,Cluster-13386.5,Cluster-8424.34382,Cluster-8424.30616,Cluster-3660.0,Cluster-8424.13835,Cluster-7438.0,Cluster-8424.3734,Cluster-5178.0,Cluster-17883.0,Cluster-8424.3733,Cluster-8424.27115,Cluster-13386.8,Cluster-8424.4195,Cluster-15882.0
GO:0008150	Biological Process	GO:0000003	reproduction	GO:0022414	reproductive process	GO:2000242	negative regulation of reproductive process	10	Cluster-8424.4937,Cluster-22447.0,Cluster-13386.5,Cluster-8424.13835,Cluster-8424.34382,Cluster-8424.3734,Cluster-8424.2223,Cluster-17883.0,Cluster-8424.3733,Cluster-13386.8
GO:0008150	Biological Process	GO:0000003	reproduction	GO:0003006	developmental process involved in reproduction	GO:0048444	floral organ morphogenesis	6	Cluster-8424.30775,Cluster-7438.0,Cluster-8424.30616,Cluster-15882.0,Cluster-18685.1,Cluster-18685.0
GO:0008150	Biological Process	GO:0000003	reproduction	GO:0003006	developmental process involved in reproduction	GO:0009560	embryo sac egg cell differentiation	1	Cluster-5178.0
GO:0008150	Biological Process	GO:0000003	reproduction	GO:0003006	developmental process involved in reproduction	GO:0010227	floral organ abscission	1	Cluster-22447.0
GO:0008150	Biological Process	GO:0000003	reproduction	GO:0003006	developmental process involved in reproduction	GO:0010431	seed maturation	6	Cluster-19282.0,Cluster-6049.0,Cluster-2471.0,Cluster-8424.21442,Cluster-8424.24340,Cluster-8424.27115
GO:0008150	Biological Process	GO:0000003	reproduction	GO:0003006	developmental process involved in reproduction	GO:0048656	anther wall tapetum formation	2	Cluster-15882.0,Cluster-7438.0
GO:0008150	Biological Process	GO:0000003	reproduction	GO:0003006	developmental process involved in reproduction	GO:0007548	sex differentiation	17	Cluster-15923.3,Cluster-8424.15566,Cluster-20224.0,Cluster-10895.0,Cluster-22643.1,Cluster-14920.0,Cluster-20529.0,Cluster-8424.31649,Cluster-8424.17092,Cluster-22643.0,Cluster-15923.2,Cluster-16528.1,Cluster-8424.28230,Cluster-17134.1,Cluster-6939.0,Cluster-15923.8,Cluster-8424.17212
GO:0008150	Biological Process	GO:0000003	reproduction	GO:0003006	developmental process involved in reproduction	GO:0010228	vegetative to reproductive phase transition of meristem	13	Cluster-8424.7633,Cluster-8424.3431,Cluster-20056.0,Cluster-4607.0,Cluster-23874.0,Cluster-6321.0,Cluster-4943.0,Cluster-11823.0,Cluster-9838.0,Cluster-9988.0,Cluster-8424.11825,Cluster-11373.1,Cluster-8424.24714
GO:0008150	Biological Process	GO:0000003	reproduction	GO:0003006	developmental process involved in reproduction	GO:0048515	spermatid differentiation	14	Cluster-8424.24903,Cluster-8424.4130,Cluster-8424.11647,Cluster-8424.27996,Cluster-8424.16898,Cluster-20385.0,Cluster-14795.2,Cluster-8424.6116,Cluster-8424.31512,Cluster-8424.6114,Cluster-6908.0,Cluster-8424.15883,Cluster-8424.15472,Cluster-5650.0
GO:0008150	Biological Process	GO:0000003	reproduction	GO:0003006	developmental process involved in reproduction	GO:0030703	eggshell formation	30	Cluster-12300.0,Cluster-13051.0,Cluster-8424.32074,Cluster-8424.22541,Cluster-13246.0,Cluster-8002.0,Cluster-8424.7064,Cluster-8424.480,Cluster-16850.0,Cluster-11276.7,Cluster-9197.0,Cluster-8424.2141,Cluster-15713.0,Cluster-7673.0,Cluster-8424.30187,Cluster-18466.0,Cluster-930.0,Cluster-16850.2,Cluster-8424.2125,Cluster-16850.1,Cluster-8424.30188,Cluster-14009.0,Cluster-13285.0,Cluster-8424.3100…
GO:0008150	Biological Process	GO:0000003	reproduction	GO:0003006	developmental process involved in reproduction	GO:0048658	anther wall tapetum development	2	Cluster-15882.0,Cluster-7438.0
GO:0008150	Biological Process	GO:0000003	reproduction	GO:0003006	developmental process involved in reproduction	GO:0048826	cotyledon morphogenesis	1	Cluster-8692.1
GO:0008150	Biological Process	GO:0000003	reproduction	GO:0003006	developmental process involved in reproduction	GO:0048608	reproductive structure development	137	Cluster-7853.1,Cluster-13730.0,Cluster-6321.0,Cluster-8424.2223,Cluster-15142.1,Cluster-8424.7576,Cluster-5512.0,Cluster-8424.11083,Cluster-8424.18707,Cluster-7853.2,Cluster-15294.0,Cluster-8424.32688,Cluster-1713.0,Cluster-8424.7633,Cluster-23373.0,Cluster-20056.0,Cluster-8424.21284,Cluster-1077.0,Cluster-18571.1,Cluster-7775.0,Cluster-16120.0,Cluster-5811.0,Cluster-8424.1523,Cluster-18571.2,Clu…
GO:0008150	Biological Process	GO:0000003	reproduction	GO:0003006	developmental process involved in reproduction	GO:0048481	ovule development	1	Cluster-8424.1523
GO:0008150	Biological Process	GO:0000003	reproduction	GO:0003006	developmental process involved in reproduction	GO:0048437	floral organ development	33	Cluster-23373.0,Cluster-7438.0,Cluster-7853.2,Cluster-22447.0,Cluster-1713.0,Cluster-7259.0,Cluster-323.0,Cluster-14808.0,Cluster-18685.1,Cluster-8424.18707,Cluster-6182.0,Cluster-8424.19765,Cluster-15142.1,Cluster-8424.30775,Cluster-5512.0,Cluster-18685.0,Cluster-8424.26516,Cluster-7853.1,Cluster-6656.0,Cluster-22533.0,Cluster-15882.0,Cluster-8424.19764,Cluster-8424.5728,Cluster-7903.0,Cluster-8…
GO:0008150	Biological Process	GO:0000003	reproduction	GO:0003006	developmental process involved in reproduction	GO:0007530	sex determination	2	Cluster-9744.0,Cluster-717.0
GO:0008150	Biological Process	GO:0000003	reproduction	GO:0003006	developmental process involved in reproduction	GO:0010214	seed coat development	1	Cluster-7855.0
GO:0008150	Biological Process	GO:0000003	reproduction	GO:0003006	developmental process involved in reproduction	GO:0009793	embryo development ending in seed dormancy	8	Cluster-8692.1,Cluster-16456.0,Cluster-8822.0,Cluster-4168.0,Cluster-14954.0,Cluster-5609.0,Cluster-8424.24340,Cluster-224.0
GO:0008150	Biological Process	GO:0000003	reproduction	GO:0003006	developmental process involved in reproduction	GO:0007281	germ cell development	44	Cluster-8002.0,Cluster-16850.0,Cluster-12300.0,Cluster-8424.32074,Cluster-8424.22541,Cluster-20385.0,Cluster-9197.0,Cluster-14795.2,Cluster-8424.30188,Cluster-18466.0,Cluster-930.0,Cluster-8424.2125,Cluster-8424.16898,Cluster-8424.8178,Cluster-8424.15472,Cluster-14009.0,Cluster-8424.31001,Cluster-13285.0,Cluster-8424.17158,Cluster-8424.480,Cluster-8424.7064,Cluster-8424.31512,Cluster-13051.0,Clus…
GO:0008150	Biological Process	GO:0000003	reproduction	GO:0003006	developmental process involved in reproduction	GO:0030707	ovarian follicle cell development	30	Cluster-14009.0,Cluster-13285.0,Cluster-8424.31001,Cluster-12952.0,Cluster-15928.0,Cluster-8424.32726,Cluster-8424.17158,Cluster-8424.8178,Cluster-9010.0,Cluster-18466.0,Cluster-930.0,Cluster-16850.2,Cluster-8424.2125,Cluster-16850.1,Cluster-8424.30188,Cluster-11276.7,Cluster-8424.2141,Cluster-9197.0,Cluster-15713.0,Cluster-7673.0,Cluster-8424.30187,Cluster-13051.0,Cluster-12300.0,Cluster-8424.32…
GO:0008150	Biological Process	GO:0000003	reproduction	GO:0003006	developmental process involved in reproduction	GO:0048438	floral whorl development	30	Cluster-8424.30616,Cluster-7438.0,Cluster-8424.6476,Cluster-8424.4937,Cluster-7853.2,Cluster-1713.0,Cluster-7259.0,Cluster-6656.0,Cluster-22533.0,Cluster-15882.0,Cluster-8424.5728,Cluster-8424.19764,Cluster-23373.0,Cluster-7903.0,Cluster-18685.0,Cluster-8424.31317,Cluster-8424.26516,Cluster-7853.1,Cluster-15729.0,Cluster-8424.1523,Cluster-323.0,Cluster-14808.0,Cluster-3942.0,Cluster-8424.18707,Cl…
GO:0008150	Biological Process	GO:0000003	reproduction	GO:0003006	developmental process involved in reproduction	GO:0048655	anther wall tapetum morphogenesis	2	Cluster-15882.0,Cluster-7438.0
GO:0008150	Biological Process	GO:0000003	reproduction	GO:0003006	developmental process involved in reproduction	GO:0045137	development of primary sexual characteristics	9	Cluster-15923.3,Cluster-10895.0,Cluster-15923.2,Cluster-22643.0,Cluster-8424.15566,Cluster-22643.1,Cluster-8424.17212,Cluster-6939.0,Cluster-15923.8
GO:0008150	Biological Process	GO:0000003	reproduction	GO:0003006	developmental process involved in reproduction	GO:0048236	plant-type spore development	1	Cluster-18936.0
GO:0008150	Biological Process	GO:0000003	reproduction	GO:0003006	developmental process involved in reproduction	GO:0048449	floral organ formation	6	Cluster-8424.30616,Cluster-7438.0,Cluster-18685.0,Cluster-18685.1,Cluster-15882.0,Cluster-8424.30775
GO:0008150	Biological Process	GO:0000003	reproduction	GO:0003006	developmental process involved in reproduction	GO:0048508	embryonic meristem development	3	Cluster-8424.24340,Cluster-5609.0,Cluster-4168.0
GO:0008150	Biological Process	GO:0000003	reproduction	GO:0003006	developmental process involved in reproduction	GO:0048653	anther development	2	Cluster-15882.0,Cluster-7438.0
GO:0008150	Biological Process	GO:0000003	reproduction	GO:0003006	developmental process involved in reproduction	GO:0048868	pollen tube development	8	Cluster-8424.30616,Cluster-8424.33129,Cluster-8424.24782,Cluster-8424.27739,Cluster-8424.27738,Cluster-8424.27706,Cluster-8424.24781,Cluster-10493.0
GO:0008150	Biological Process	GO:0000003	reproduction	GO:0051321	meiotic cell cycle	GO:0051447	negative regulation of meiotic cell cycle	2	Cluster-8424.3734,Cluster-8424.3733
GO:0008150	Biological Process	GO:0000003	reproduction	GO:0051321	meiotic cell cycle	GO:0033313	meiotic cell cycle checkpoint	2	Cluster-8424.3733,Cluster-8424.3734
GO:0008150	Biological Process	GO:0000003	reproduction	GO:0051321	meiotic cell cycle	GO:0048236	plant-type spore development	1	Cluster-18936.0
GO:0008150	Biological Process	GO:0000003	reproduction	GO:0051321	meiotic cell cycle	GO:0070192	chromosome organization involved in meiotic cell cycle	21	Cluster-8424.19714,Cluster-24586.5,Cluster-8424.9563,Cluster-8424.24183,Cluster-8424.15768,Cluster-8424.15762,Cluster-22655.1,Cluster-8424.15764,Cluster-8424.6008,Cluster-8424.15763,Cluster-8424.16893,Cluster-7730.0,Cluster-7525.1,Cluster-8424.27277,Cluster-8424.25384,Cluster-8424.20768,Cluster-8424.3229,Cluster-8424.20770,Cluster-8424.31418,Cluster-8424.15268,Cluster-8424.15767
GO:0008150	Biological Process	GO:0000003	reproduction	GO:0051321	meiotic cell cycle	GO:0051445	regulation of meiotic cell cycle	2	Cluster-8424.3734,Cluster-8424.3733
GO:0008150	Biological Process	GO:0000003	reproduction	GO:0051321	meiotic cell cycle	GO:1903046	meiotic cell cycle process	70	Cluster-8424.22761,Cluster-8424.3734,Cluster-8424.24183,Cluster-17644.2,Cluster-8424.12747,Cluster-7730.0,Cluster-8424.16893,Cluster-9617.0,Cluster-8424.13414,Cluster-8424.3733,Cluster-8424.22762,Cluster-8424.24344,Cluster-8424.15762,Cluster-8424.25384,Cluster-8424.24487,Cluster-8424.22753,Cluster-8424.28283,Cluster-16705.0,Cluster-8424.26126,Cluster-8424.7540,Cluster-24586.5,Cluster-8424.26124,C…
GO:0008150	Biological Process	GO:0000003	reproduction	GO:0051321	meiotic cell cycle	GO:0007126	meiotic nuclear division	69	Cluster-8424.22756,Cluster-8424.26127,Cluster-4974.2,Cluster-10635.0,Cluster-8424.26385,Cluster-8424.17910,Cluster-8424.22755,Cluster-8424.26125,Cluster-2631.0,Cluster-7525.1,Cluster-8424.22752,Cluster-8424.24488,Cluster-8424.20768,Cluster-8424.12746,Cluster-8424.774,Cluster-22655.1,Cluster-22112.0,Cluster-8424.32329,Cluster-8424.6008,Cluster-8424.27930,Cluster-8424.19714,Cluster-8424.9563,Cluste…
GO:0008150	Biological Process	GO:0000003	reproduction	GO:0032504	multicellular organism reproduction	GO:0048609	multicellular organismal reproductive process	108	Cluster-8424.32074,Cluster-8424.22541,Cluster-20385.0,Cluster-8002.0,Cluster-16850.0,Cluster-7855.0,Cluster-9197.0,Cluster-8424.15965,Cluster-24586.5,Cluster-5178.0,Cluster-12376.0,Cluster-18466.0,Cluster-8424.5589,Cluster-8424.2125,Cluster-17280.0,Cluster-14009.0,Cluster-8424.31001,Cluster-8424.17158,Cluster-8424.8178,Cluster-8424.1750,Cluster-8424.24903,Cluster-8424.4130,Cluster-8424.27115,Clus…
GO:0008150	Biological Process	GO:0000003	reproduction	GO:0032504	multicellular organism reproduction	GO:0022412	cellular process involved in reproduction in multicellular organism	53	Cluster-8424.24903,Cluster-8424.4130,Cluster-13246.0,Cluster-8424.11647,Cluster-8424.1750,Cluster-13051.0,Cluster-8723.0,Cluster-8424.480,Cluster-8424.7064,Cluster-8424.31512,Cluster-11276.7,Cluster-8424.6114,Cluster-8424.2141,Cluster-15713.0,Cluster-7673.0,Cluster-13298.0,Cluster-8424.30187,Cluster-5650.0,Cluster-8424.27996,Cluster-16850.2,Cluster-8424.6116,Cluster-16850.1,Cluster-8424.17490,Clu…
GO:0008150	Biological Process	GO:0000003	reproduction	GO:0019953	sexual reproduction	GO:0009566	fertilization	12	Cluster-2623.0,Cluster-8424.24432,Cluster-8424.12190,Cluster-8424.15870,Cluster-8424.24430,Cluster-8424.17490,Cluster-8424.5309,Cluster-2816.0,Cluster-8424.25663,Cluster-4182.0,Cluster-8723.0,Cluster-6132.0
GO:0008150	Biological Process	GO:0000003	reproduction	GO:0019953	sexual reproduction	GO:0007276	gamete generation	75	Cluster-930.0,Cluster-8424.26368,Cluster-8424.16898,Cluster-15937.1,Cluster-4364.0,Cluster-8424.30188,Cluster-8424.3305,Cluster-14795.2,Cluster-5339.0,Cluster-8424.6821,Cluster-13285.0,Cluster-8424.20023,Cluster-8424.15472,Cluster-2751.0,Cluster-12300.0,Cluster-8424.14956,Cluster-8424.20024,Cluster-11530.1,Cluster-16850.2,Cluster-15836.0,Cluster-8424.32943,Cluster-8424.6116,Cluster-6908.0,Cluster…
GO:0008150	Biological Process	GO:0000003	reproduction	GO:0019953	sexual reproduction	GO:0007618	mating	17	Cluster-10914.0,Cluster-6973.0,Cluster-343.0,Cluster-21189.1,Cluster-8424.18471,Cluster-8424.16821,Cluster-8424.13104,Cluster-8424.13102,Cluster-8424.33622,Cluster-8424.28143,Cluster-8424.8246,Cluster-8424.13105,Cluster-475.0,Cluster-8424.15965,Cluster-21189.0,Cluster-8424.20026,Cluster-8424.17740
GO:0008150	Biological Process	GO:0023052	signaling	GO:0023051	regulation of signaling	GO:0023057	negative regulation of signaling	10	Cluster-7927.0,Cluster-8424.20546,Cluster-8424.28410,Cluster-8424.28411,Cluster-8424.32470,Cluster-8424.28412,Cluster-8424.28675,Cluster-3810.0,Cluster-8424.32472,Cluster-8424.32471
GO:0008150	Biological Process	GO:0023052	signaling	GO:0023051	regulation of signaling	GO:0050804	modulation of synaptic transmission	5	Cluster-8424.24407,Cluster-8394.0,Cluster-8424.30902,Cluster-8424.24211,Cluster-8424.24406
GO:0008150	Biological Process	GO:0023052	signaling	GO:0023051	regulation of signaling	GO:0009966	regulation of signal transduction	131	Cluster-8424.32471,Cluster-5907.0,Cluster-17869.5,Cluster-8424.22161,Cluster-20185.2,Cluster-22619.0,Cluster-8424.11634,Cluster-15773.1,Cluster-19352.1,Cluster-7094.0,Cluster-8424.28675,Cluster-8424.10532,Cluster-10982.1,Cluster-17869.6,Cluster-3810.0,Cluster-8906.1,Cluster-8424.976,Cluster-24446.6,Cluster-15773.0,Cluster-8424.29595,Cluster-8424.3087,Cluster-22621.2,Cluster-18831.2,Cluster-24446.…
GO:0008150	Biological Process	GO:0023052	signaling	GO:0023051	regulation of signaling	GO:0001881	receptor recycling	13	Cluster-17600.1,Cluster-8424.30034,Cluster-1495.0,Cluster-17600.0,Cluster-8533.1,Cluster-17600.3,Cluster-8424.14942,Cluster-17600.2,Cluster-17600.4,Cluster-14708.0,Cluster-8424.22497,Cluster-18219.0,Cluster-8424.22496
GO:0008150	Biological Process	GO:0023052	signaling	GO:0023051	regulation of signaling	GO:0023056	positive regulation of signaling	64	Cluster-12790.3,Cluster-14795.0,Cluster-8424.5604,Cluster-2834.0,Cluster-15944.0,Cluster-18219.0,Cluster-18523.1,Cluster-14708.0,Cluster-8424.29677,Cluster-1458.0,Cluster-8424.30034,Cluster-8427.0,Cluster-8424.4189,Cluster-17600.1,Cluster-10579.3,Cluster-1495.0,Cluster-17600.0,Cluster-2678.0,Cluster-8424.14942,Cluster-8427.2,Cluster-8424.22497,Cluster-1993.0,Cluster-2834.5,Cluster-11898.4,Cluster…
GO:0008150	Biological Process	GO:0023052	signaling	GO:0023057	negative regulation of signaling	GO:0009968	negative regulation of signal transduction	10	Cluster-8424.32471,Cluster-8424.32472,Cluster-3810.0,Cluster-8424.28675,Cluster-8424.28412,Cluster-8424.32470,Cluster-8424.28411,Cluster-8424.20546,Cluster-8424.28410,Cluster-7927.0
GO:0008150	Biological Process	GO:0023052	signaling	GO:0044700	single organism signaling	GO:0023057	negative regulation of signaling	10	Cluster-7927.0,Cluster-8424.20546,Cluster-8424.28410,Cluster-8424.28411,Cluster-8424.32470,Cluster-8424.28412,Cluster-8424.28675,Cluster-3810.0,Cluster-8424.32472,Cluster-8424.32471
GO:0008150	Biological Process	GO:0023052	signaling	GO:0044700	single organism signaling	GO:0007165	signal transduction	1424	Cluster-9915.0,Cluster-12994.0,Cluster-8424.11098,Cluster-8424.10547,Cluster-8424.30373,Cluster-8424.18494,Cluster-8684.0,Cluster-8424.14274,Cluster-4731.0,Cluster-20394.0,Cluster-8424.14914,Cluster-15833.0,Cluster-20723.1,Cluster-8545.0,Cluster-23556.9,Cluster-8424.31761,Cluster-8424.12604,Cluster-8424.10036,Cluster-15461.3,Cluster-8424.32349,Cluster-11898.4,Cluster-8424.34168,Cluster-8424.30190…
GO:0008150	Biological Process	GO:0023052	signaling	GO:0044700	single organism signaling	GO:0023056	positive regulation of signaling	64	Cluster-12790.3,Cluster-14795.0,Cluster-8424.5604,Cluster-2834.0,Cluster-15944.0,Cluster-18219.0,Cluster-18523.1,Cluster-14708.0,Cluster-8424.29677,Cluster-1458.0,Cluster-8424.30034,Cluster-8427.0,Cluster-8424.4189,Cluster-17600.1,Cluster-10579.3,Cluster-1495.0,Cluster-17600.0,Cluster-2678.0,Cluster-8424.14942,Cluster-8427.2,Cluster-8424.22497,Cluster-1993.0,Cluster-2834.5,Cluster-11898.4,Cluster…
GO:0008150	Biological Process	GO:0023052	signaling	GO:0044700	single organism signaling	GO:0007267	cell-cell signaling	96	Cluster-18911.3,Cluster-19376.4,Cluster-8424.18300,Cluster-8424.3183,Cluster-8424.20562,Cluster-8424.27516,Cluster-13274.0,Cluster-8424.16201,Cluster-8424.18131,Cluster-8424.3181,Cluster-8424.13847,Cluster-8424.33587,Cluster-8948.0,Cluster-14949.0,Cluster-722.0,Cluster-23001.0,Cluster-17442.0,Cluster-8424.15392,Cluster-8424.33588,Cluster-6993.0,Cluster-18911.6,Cluster-10992.0,Cluster-8424.24211,C…
GO:0008150	Biological Process	GO:0023052	signaling	GO:0023056	positive regulation of signaling	GO:0009967	positive regulation of signal transduction	64	Cluster-11898.4,Cluster-2834.5,Cluster-17600.3,Cluster-8424.31374,Cluster-14795.1,Cluster-14795.4,Cluster-19854.0,Cluster-8424.11043,Cluster-17600.1,Cluster-10579.3,Cluster-1495.0,Cluster-17600.0,Cluster-2678.0,Cluster-8424.14942,Cluster-1993.0,Cluster-8427.2,Cluster-8424.22497,Cluster-8424.30034,Cluster-1458.0,Cluster-8427.0,Cluster-8424.4189,Cluster-12790.3,Cluster-14795.0,Cluster-8424.5604,Clu…
GO:0008150	Biological Process	GO:0065007	biological regulation	GO:0065008	regulation of biological quality	GO:0035821	modification of morphology or physiology of other organism	174	Cluster-14569.3,Cluster-15801.0,Cluster-16829.0,Cluster-13134.0,Cluster-13679.1,Cluster-18208.0,Cluster-18869.1,Cluster-8424.17398,Cluster-22888.0,Cluster-12450.0,Cluster-8424.3203,Cluster-8424.8409,Cluster-8424.10071,Cluster-8424.26038,Cluster-17054.5,Cluster-8424.11684,Cluster-8424.24836,Cluster-8424.3439,Cluster-6426.0,Cluster-23610.1,Cluster-18853.0,Cluster-21564.1,Cluster-21493.1,Cluster-842…
GO:0008150	Biological Process	GO:0065007	biological regulation	GO:0065008	regulation of biological quality	GO:0031647	regulation of protein stability	32	Cluster-8424.24045,Cluster-17637.3,Cluster-8424.25293,Cluster-17637.0,Cluster-14540.0,Cluster-8424.2998,Cluster-12213.0,Cluster-8424.17581,Cluster-8091.0,Cluster-17637.5,Cluster-8424.24051,Cluster-8424.11083,Cluster-8424.26901,Cluster-12460.1,Cluster-8424.3946,Cluster-23729.2,Cluster-8424.20839,Cluster-8424.24046,Cluster-23729.1,Cluster-16727.0,Cluster-8424.28327,Cluster-8424.24717,Cluster-8424.3…
GO:0008150	Biological Process	GO:0065007	biological regulation	GO:0065008	regulation of biological quality	GO:0043487	regulation of RNA stability	9	Cluster-8424.7756,Cluster-8424.5064,Cluster-14186.0,Cluster-8424.21438,Cluster-14186.1,Cluster-24330.1,Cluster-8424.6521,Cluster-8424.21439,Cluster-8424.7755
GO:0008150	Biological Process	GO:0065007	biological regulation	GO:0065008	regulation of biological quality	GO:0032098	regulation of appetite	5	Cluster-12790.3,Cluster-22621.2,Cluster-22619.0,Cluster-8427.2,Cluster-8427.0
GO:0008150	Biological Process	GO:0065007	biological regulation	GO:0065008	regulation of biological quality	GO:0045924	regulation of female receptivity	10	Cluster-8424.15965,Cluster-475.0,Cluster-8424.8246,Cluster-6973.0,Cluster-10914.0,Cluster-8424.17740,Cluster-8424.20026,Cluster-21189.0,Cluster-8424.18471,Cluster-21189.1
GO:0008150	Biological Process	GO:0065007	biological regulation	GO:0065008	regulation of biological quality	GO:0042592	homeostatic process	556	Cluster-3268.0,Cluster-8424.1088,Cluster-20822.2,Cluster-8424.14510,Cluster-8424.26427,Cluster-1814.0,Cluster-23335.1,Cluster-19122.0,Cluster-8427.0,Cluster-8424.28135,Cluster-3735.0,Cluster-24400.0,Cluster-8424.17841,Cluster-8424.13885,Cluster-21960.0,Cluster-9771.0,Cluster-8424.3647,Cluster-8424.2066,Cluster-13958.0,Cluster-14796.2,Cluster-8424.19693,Cluster-8424.14484,Cluster-9764.2,Cluster-84…
GO:0008150	Biological Process	GO:0065007	biological regulation	GO:0065008	regulation of biological quality	GO:0050878	regulation of body fluid levels	136	Cluster-20578.0,Cluster-8424.29712,Cluster-3543.0,Cluster-11321.1,Cluster-11205.0,Cluster-8424.3416,Cluster-8424.28117,Cluster-8424.33122,Cluster-5907.0,Cluster-8424.5487,Cluster-22514.0,Cluster-8424.29666,Cluster-16621.1,Cluster-8424.30396,Cluster-8424.3700,Cluster-8424.20347,Cluster-8424.27988,Cluster-23692.0,Cluster-8424.26285,Cluster-8424.33123,Cluster-17375.1,Cluster-8424.5024,Cluster-8424.3…
GO:0008150	Biological Process	GO:0065007	biological regulation	GO:0065008	regulation of biological quality	GO:0090066	regulation of anatomical structure size	67	Cluster-11593.0,Cluster-10161.0,Cluster-8424.17898,Cluster-8424.31024,Cluster-8424.30359,Cluster-8424.21682,Cluster-19000.0,Cluster-10551.1,Cluster-13883.0,Cluster-12554.1,Cluster-8424.22784,Cluster-5609.0,Cluster-8424.22701,Cluster-7050.0,Cluster-8424.31023,Cluster-9230.0,Cluster-8424.23027,Cluster-8424.31022,Cluster-10028.1,Cluster-8424.9029,Cluster-11746.0,Cluster-8424.18707,Cluster-8424.31026…
GO:0008150	Biological Process	GO:0065007	biological regulation	GO:0065008	regulation of biological quality	GO:0010817	regulation of hormone levels	227	Cluster-8424.16715,Cluster-8424.33345,Cluster-8424.21018,Cluster-9230.0,Cluster-8424.13033,Cluster-12483.0,Cluster-4171.0,Cluster-8424.3631,Cluster-16771.2,Cluster-8424.18786,Cluster-8424.22781,Cluster-5609.0,Cluster-8424.9956,Cluster-5844.0,Cluster-17481.0,Cluster-8424.2919,Cluster-15602.0,Cluster-8424.15264,Cluster-15882.0,Cluster-8424.29788,Cluster-8424.1925,Cluster-7587.0,Cluster-4426.0,Clust…
GO:0008150	Biological Process	GO:0065007	biological regulation	GO:0065008	regulation of biological quality	GO:0051235	maintenance of location	44	Cluster-5580.6,Cluster-8424.4419,Cluster-23751.3,Cluster-8424.29689,Cluster-8424.27361,Cluster-8424.9402,Cluster-8424.21704,Cluster-8424.27115,Cluster-22349.2,Cluster-8424.31697,Cluster-8424.27364,Cluster-13084.0,Cluster-8424.31696,Cluster-8424.30870,Cluster-22349.5,Cluster-21189.1,Cluster-18818.0,Cluster-8424.15284,Cluster-8424.11276,Cluster-8424.25396,Cluster-8424.31693,Cluster-22349.0,Cluster-…
GO:0008150	Biological Process	GO:0065007	biological regulation	GO:0050789	regulation of biological process	GO:0050793	regulation of developmental process	86	Cluster-8424.11083,Cluster-8424.18707,Cluster-8424.2223,Cluster-8424.30775,Cluster-20078.0,Cluster-5441.0,Cluster-8424.10779,Cluster-16456.0,Cluster-321.0,Cluster-5285.0,Cluster-8424.10772,Cluster-9985.0,Cluster-10105.0,Cluster-7438.0,Cluster-7860.0,Cluster-5178.0,Cluster-6016.0,Cluster-21444.0,Cluster-8424.32688,Cluster-8424.1523,Cluster-8424.21158,Cluster-5609.0,Cluster-19705.0,Cluster-977.0,Cl…
GO:0008150	Biological Process	GO:0065007	biological regulation	GO:0050789	regulation of biological process	GO:0032844	regulation of homeostatic process	2	Cluster-8424.17910,Cluster-9500.0
GO:0008150	Biological Process	GO:0065007	biological regulation	GO:0050789	regulation of biological process	GO:0042752	regulation of circadian rhythm	3	Cluster-11373.1,Cluster-23874.0,Cluster-9988.0
GO:0008150	Biological Process	GO:0065007	biological regulation	GO:0050789	regulation of biological process	GO:0040008	regulation of growth	30	Cluster-321.0,Cluster-8424.14623,Cluster-1566.0,Cluster-19773.0,Cluster-16456.0,Cluster-8424.34121,Cluster-19705.0,Cluster-16690.2,Cluster-8424.33981,Cluster-24128.0,Cluster-4850.1,Cluster-8424.1523,Cluster-8424.13507,Cluster-8424.8117,Cluster-8424.18707,Cluster-16886.0,Cluster-18776.1,Cluster-16690.3,Cluster-1410.0,Cluster-15279.0,Cluster-8424.25196,Cluster-20692.0,Cluster-8424.31453,Cluster-842…
GO:0008150	Biological Process	GO:0065007	biological regulation	GO:0050789	regulation of biological process	GO:0002682	regulation of immune system process	146	Cluster-8424.1383,Cluster-23065.0,Cluster-8424.26843,Cluster-22816.0,Cluster-8424.19322,Cluster-8424.33834,Cluster-8424.14510,Cluster-8424.20869,Cluster-9230.0,Cluster-8424.5604,Cluster-14856.0,Cluster-8424.16715,Cluster-8424.26844,Cluster-8424.27115,Cluster-19889.0,Cluster-8424.33458,Cluster-8424.23943,Cluster-3499.0,Cluster-3441.0,Cluster-21960.0,Cluster-8424.4317,Cluster-14919.0,Cluster-14569.…
GO:0008150	Biological Process	GO:0065007	biological regulation	GO:0050789	regulation of biological process	GO:0048519	negative regulation of biological process	444	Cluster-7855.0,Cluster-3844.2,Cluster-8424.33306,Cluster-8424.26491,Cluster-8424.17810,Cluster-10229.1,Cluster-8424.17845,Cluster-8424.8152,Cluster-8424.28501,Cluster-9663.0,Cluster-8424.28691,Cluster-8424.963,Cluster-8424.28507,Cluster-11444.0,Cluster-20908.1,Cluster-21037.0,Cluster-8424.10136,Cluster-8424.30775,Cluster-9988.0,Cluster-8424.26278,Cluster-8424.13567,Cluster-8424.17834,Cluster-8424…
GO:0008150	Biological Process	GO:0065007	biological regulation	GO:0050789	regulation of biological process	GO:0031341	regulation of cell killing	19	Cluster-8424.17834,Cluster-8424.12711,Cluster-8424.17897,Cluster-8424.17828,Cluster-8424.12656,Cluster-8424.15392,Cluster-3352.0,Cluster-8424.17812,Cluster-8424.20309,Cluster-8424.17813,Cluster-8424.12351,Cluster-8424.17810,Cluster-8424.20026,Cluster-2068.1,Cluster-8424.17811,Cluster-8424.23387,Cluster-19388.1,Cluster-8424.19301,Cluster-8424.17829
GO:0008150	Biological Process	GO:0065007	biological regulation	GO:0050789	regulation of biological process	GO:0048518	positive regulation of biological process	548	Cluster-19861.0,Cluster-8480.0,Cluster-8424.15414,Cluster-8424.10429,Cluster-8424.7055,Cluster-18853.1,Cluster-6332.0,Cluster-8424.4189,Cluster-24509.0,Cluster-20416.0,Cluster-18810.0,Cluster-8424.29677,Cluster-21160.0,Cluster-23503.1,Cluster-8424.22784,Cluster-8424.18296,Cluster-8424.30627,Cluster-8424.34250,Cluster-8424.34024,Cluster-15965.1,Cluster-23581.0,Cluster-8424.11043,Cluster-19202.0,Cl…
GO:0008150	Biological Process	GO:0065007	biological regulation	GO:0050789	regulation of biological process	GO:0040012	regulation of locomotion	18	Cluster-8424.31927,Cluster-12279.0,Cluster-16864.0,Cluster-9985.3,Cluster-8424.3087,Cluster-8424.11977,Cluster-10105.0,Cluster-9985.0,Cluster-8424.31928,Cluster-8424.6739,Cluster-8424.13620,Cluster-8424.21794,Cluster-17605.0,Cluster-8424.21158,Cluster-20666.0,Cluster-23692.0,Cluster-8424.24032,Cluster-9985.2
GO:0008150	Biological Process	GO:0065007	biological regulation	GO:0050789	regulation of biological process	GO:0032879	regulation of localization	113	Cluster-3447.0,Cluster-1561.0,Cluster-8424.14177,Cluster-8424.12799,Cluster-15807.0,Cluster-8424.6739,Cluster-20880.1,Cluster-8424.15284,Cluster-8424.13316,Cluster-9838.0,Cluster-8424.21794,Cluster-4675.0,Cluster-8424.34180,Cluster-20666.0,Cluster-23692.0,Cluster-19606.1,Cluster-8424.12178,Cluster-8424.20178,Cluster-8394.0,Cluster-9985.2,Cluster-1410.0,Cluster-12279.0,Cluster-8424.30616,Cluster-1…
GO:0008150	Biological Process	GO:0065007	biological regulation	GO:0050789	regulation of biological process	GO:0019222	regulation of metabolic process	4109	Cluster-14954.0,Cluster-18634.0,Cluster-15983.0,Cluster-8424.9268,Cluster-18684.1,Cluster-7545.1,Cluster-8424.200,Cluster-821.0,Cluster-8424.15416,Cluster-20849.2,Cluster-8670.0,Cluster-8146.0,Cluster-12349.0,Cluster-20635.1,Cluster-8424.25511,Cluster-14808.0,Cluster-5756.0,Cluster-23282.0,Cluster-8424.16041,Cluster-16814.2,Cluster-8424.8165,Cluster-23054.0,Cluster-8424.22261,Cluster-8424.26299,C…
Cluster-8424.16692,Cluster-8480.0,Cluster-6840.1,Cluster-8424.25927,Cluster-7767.0,Cluster-8424.1523,Cluster-8424.20210,Cluster-8424.2226,Cluster-6614.0,Cluster-23503.1,Cluster-8424.5250,Cluster-24233.1,Cluster-14466.9,Cluster-3869.0,Cluster-2071.0,Cluster-19538.0,Cluster-20825.0,Cluster-8424.17973,Cluster-14447.2,Cluster-13391.0,Cluster-8424.20671,Cluster-1015.0,Cluster-8424.2313,Cluster-8424.27…
ter-8424.28323,Cluster-8424.21080,Cluster-8424.14894,Cluster-8424.19352,Cluster-8424.22001,Cluster-8424.21433,Cluster-8424.4463,Cluster-4437.0,Cluster-8424.2810,Cluster-3204.0,Cluster-8318.0,Cluster-8424.1612,Cluster-11591.0,Cluster-4517.0,Cluster-19842.3,Cluster-8424.19833,Cluster-8424.13221,Cluster-8424.11543,Cluster-14712.2,Cluster-16894.1,Cluster-23504.0,Cluster-8424.11412,Cluster-11655.1,Clu…
GO:0008150	Biological Process	GO:0065007	biological regulation	GO:0050789	regulation of biological process	GO:0044087	regulation of cellular component biogenesis	86	Cluster-8424.19985,Cluster-12554.4,Cluster-19000.1,Cluster-8424.6739,Cluster-20363.1,Cluster-8424.12508,Cluster-10028.3,Cluster-7864.0,Cluster-3944.0,Cluster-8424.33788,Cluster-8424.20015,Cluster-8424.28473,Cluster-4486.2,Cluster-8424.30812,Cluster-9364.1,Cluster-8424.33789,Cluster-9742.0,Cluster-8424.31928,Cluster-15089.0,Cluster-23083.0,Cluster-8424.33787,Cluster-8424.9026,Cluster-9760.0,Cluste…
GO:0008150	Biological Process	GO:0065007	biological regulation	GO:0050789	regulation of biological process	GO:0050794	regulation of cellular process	6331	Cluster-8424.21843,Cluster-18630.0,Cluster-8424.31739,Cluster-8424.22480,Cluster-8424.17735,Cluster-17214.1,Cluster-24115.1,Cluster-8424.1702,Cluster-1859.0,Cluster-18675.1,Cluster-8424.2153,Cluster-5704.1,Cluster-8424.6553,Cluster-8424.34327,Cluster-10524.0,Cluster-8424.25681,Cluster-10790.1,Cluster-8424.14820,Cluster-22035.0,Cluster-8424.8229,Cluster-8424.24418,Cluster-21728.0,Cluster-19197.0,C…
uster-8424.30146,Cluster-16724.1,Cluster-8424.24305,Cluster-8637.0,Cluster-8812.0,Cluster-8424.26188,Cluster-8424.12485,Cluster-8424.23173,Cluster-8424.28163,Cluster-8424.8387,Cluster-8424.3926,Cluster-7179.0,Cluster-8424.26835,Cluster-8424.22804,Cluster-8424.12852,Cluster-10006.0,Cluster-8424.13068,Cluster-8424.11923,Cluster-23350.0,Cluster-8424.15931,Cluster-8424.11837,Cluster-10881.0,Cluster-4…
Cluster-10183.0,Cluster-14264.0,Cluster-8424.9968,Cluster-8424.13939,Cluster-8424.8621,Cluster-7173.0,Cluster-8424.9290,Cluster-13458.0,Cluster-8424.17598,Cluster-8424.5381,Cluster-24402.1,Cluster-8424.21995,Cluster-8424.4151,Cluster-15625.0,Cluster-8424.25280,Cluster-8424.22701,Cluster-12378.0,Cluster-2834.0,Cluster-8424.1589,Cluster-8424.2495,Cluster-8424.27,Cluster-22811.0,Cluster-8424.2154,Cl…
,Cluster-6920.0,Cluster-12270.0,Cluster-8424.7769,Cluster-8424.25387,Cluster-8424.28125,Cluster-8424.17760,Cluster-506.0,Cluster-18314.1,Cluster-22726.3,Cluster-20880.1,Cluster-5789.0,Cluster-12266.0,Cluster-8424.17291,Cluster-23218.7,Cluster-8424.10008,Cluster-8693.0,Cluster-20889.0,Cluster-12880.0,Cluster-20570.1,Cluster-8345.1,Cluster-8424.435,Cluster-23350.2,Cluster-8424.10835,Cluster-17284.1…
GO:0008150	Biological Process	GO:0065007	biological regulation	GO:0050789	regulation of biological process	GO:0043900	regulation of multi-organism process	84	Cluster-15547.4,Cluster-10645.1,Cluster-21768.0,Cluster-16544.2,Cluster-8424.26843,Cluster-9542.0,Cluster-14856.0,Cluster-8424.11,Cluster-19889.0,Cluster-8424.26844,Cluster-16504.2,Cluster-16331.0,Cluster-16544.1,Cluster-6870.0,Cluster-12171.0,Cluster-14569.2,Cluster-19861.0,Cluster-8424.17085,Cluster-10346.0,Cluster-14569.0,Cluster-8424.17626,Cluster-8424.7576,Cluster-8424.6899,Cluster-22484.0,C…
GO:0008150	Biological Process	GO:0065007	biological regulation	GO:0050789	regulation of biological process	GO:0048583	regulation of response to stimulus	334	Cluster-13608.0,Cluster-15107.6,Cluster-8906.1,Cluster-8424.28675,Cluster-3810.0,Cluster-18865.0,Cluster-15773.1,Cluster-8424.11634,Cluster-22619.0,Cluster-18176.0,Cluster-8424.2536,Cluster-8424.22881,Cluster-8906.0,Cluster-22667.0,Cluster-18825.0,Cluster-1688.0,Cluster-12483.1,Cluster-8424.22496,Cluster-22589.4,Cluster-8424.12178,Cluster-4845.0,Cluster-18813.0,Cluster-8424.26830,Cluster-8424.142…
GO:0008150	Biological Process	GO:0065007	biological regulation	GO:0050789	regulation of biological process	GO:0051239	regulation of multicellular organismal process	104	Cluster-7332.0,Cluster-8424.15096,Cluster-8424.10532,Cluster-11519.1,Cluster-6182.0,Cluster-18685.1,Cluster-14808.0,Cluster-1566.0,Cluster-8424.5293,Cluster-20136.0,Cluster-10551.0,Cluster-12793.0,Cluster-18685.0,Cluster-19773.0,Cluster-8424.6529,Cluster-22349.0,Cluster-8424.29827,Cluster-8424.31693,Cluster-9985.3,Cluster-13386.5,Cluster-22447.0,Cluster-15279.0,Cluster-10493.0,Cluster-8424.33981,…
GO:0008150	Biological Process	GO:0065007	biological regulation	GO:0050789	regulation of biological process	GO:0023051	regulation of signaling	169	Cluster-5907.0,Cluster-17869.5,Cluster-18176.0,Cluster-8424.32471,Cluster-8424.4861,Cluster-7094.0,Cluster-19352.1,Cluster-8424.11634,Cluster-15773.1,Cluster-20185.2,Cluster-8424.22161,Cluster-22619.0,Cluster-8424.28675,Cluster-3810.0,Cluster-8424.10532,Cluster-10982.1,Cluster-17869.6,Cluster-13608.0,Cluster-8424.976,Cluster-8906.1,Cluster-8424.28115,Cluster-8424.3087,Cluster-18831.2,Cluster-2262…
GO:0008150	Biological Process	GO:0065007	biological regulation	GO:0050789	regulation of biological process	GO:2000241	regulation of reproductive process	23	Cluster-7332.0,Cluster-8424.30775,Cluster-8424.2223,Cluster-10493.0,Cluster-8424.24714,Cluster-14808.0,Cluster-6182.0,Cluster-22447.0,Cluster-8424.4937,Cluster-13386.5,Cluster-8424.34382,Cluster-8424.30616,Cluster-3660.0,Cluster-8424.13835,Cluster-7438.0,Cluster-8424.3734,Cluster-5178.0,Cluster-17883.0,Cluster-8424.3733,Cluster-8424.27115,Cluster-13386.8,Cluster-8424.4195,Cluster-15882.0
GO:0008150	Biological Process	GO:0065007	biological regulation	GO:0065009	regulation of molecular function	GO:0051098	regulation of binding	2	Cluster-9988.0,Cluster-23874.0
GO:0008150	Biological Process	GO:0065007	biological regulation	GO:0065009	regulation of molecular function	GO:0044093	positive regulation of molecular function	79	Cluster-8424.24406,Cluster-8424.8016,Cluster-24157.0,Cluster-1513.0,Cluster-22619.0,Cluster-8424.10588,Cluster-8303.0,Cluster-8424.8166,Cluster-8424.14078,Cluster-8424.10587,Cluster-8424.30950,Cluster-8424.19765,Cluster-8424.1574,Cluster-8424.7386,Cluster-8424.4965,Cluster-8424.32409,Cluster-8424.23608,Cluster-20612.0,Cluster-21041.0,Cluster-8424.23609,Cluster-18222.0,Cluster-8424.8243,Cluster-21…
GO:0008150	Biological Process	GO:0065007	biological regulation	GO:0065009	regulation of molecular function	GO:0044092	negative regulation of molecular function	82	Cluster-22239.7,Cluster-19581.0,Cluster-4188.0,Cluster-8424.11292,Cluster-8424.5487,Cluster-8424.12820,Cluster-13484.3,Cluster-8424.16835,Cluster-22239.4,Cluster-8424.7240,Cluster-8248.1,Cluster-8424.34135,Cluster-16557.2,Cluster-13461.0,Cluster-8424.26449,Cluster-8424.26493,Cluster-8424.10435,Cluster-24313.2,Cluster-6131.0,Cluster-17919.1,Cluster-8424.543,Cluster-8424.5764,Cluster-16557.1,Cluste…
GO:0008150	Biological Process	GO:0065007	biological regulation	GO:0065009	regulation of molecular function	GO:0032409	regulation of transporter activity	8	Cluster-8394.0,Cluster-22740.0,Cluster-8424.24211,Cluster-8424.24407,Cluster-15414.0,Cluster-8424.24406,Cluster-8424.30902,Cluster-46.0
GO:0008150	Biological Process	GO:0065007	biological regulation	GO:0065009	regulation of molecular function	GO:0051090	regulation of sequence-specific DNA binding transcription factor activity	1	Cluster-11373.1
GO:0008150	Biological Process	GO:0065007	biological regulation	GO:0065009	regulation of molecular function	GO:0050790	regulation of catalytic activity	288	Cluster-8424.4965,Cluster-8424.18389,Cluster-3375.0,Cluster-19136.0,Cluster-6288.1,Cluster-8424.22261,Cluster-8424.34135,Cluster-8424.13068,Cluster-8424.31358,Cluster-8424.8456,Cluster-8179.3,Cluster-8424.16835,Cluster-18634.0,Cluster-20635.1,Cluster-8424.20405,Cluster-8424.8016,Cluster-8424.11922,Cluster-23903.1,Cluster-8424.26495,Cluster-8424.546,Cluster-10118.0,Cluster-5118.1,Cluster-24313.1,C…
GO:0008150	Biological Process	GO:0044699	single-organism process	GO:0008283	cell proliferation	GO:0042127	regulation of cell proliferation	31	Cluster-8424.28862,Cluster-8424.31694,Cluster-8424.15126,Cluster-8424.31697,Cluster-8424.25656,Cluster-22349.2,Cluster-2712.0,Cluster-8424.31698,Cluster-8424.31744,Cluster-2270.0,Cluster-16571.0,Cluster-21533.0,Cluster-22349.0,Cluster-8424.23468,Cluster-8424.27442,Cluster-8424.1054,Cluster-20430.2,Cluster-8424.31693,Cluster-18818.0,Cluster-8424.15284,Cluster-8424.24620,Cluster-1419.0,Cluster-508.…
GO:0008150	Biological Process	GO:0044699	single-organism process	GO:1902578	single-organism localization	GO:0090151	establishment of protein localization to mitochondrial membrane	13	Cluster-8297.0,Cluster-8424.31956,Cluster-21186.0,Cluster-21567.3,Cluster-21567.2,Cluster-12471.2,Cluster-21567.1,Cluster-8424.31304,Cluster-8424.27609,Cluster-12471.1,Cluster-8424.19874,Cluster-21186.1,Cluster-8424.17709
GO:0008150	Biological Process	GO:0044699	single-organism process	GO:1902578	single-organism localization	GO:0044765	single-organism transport	4368	Cluster-6573.2,Cluster-8424.11823,Cluster-23891.0,Cluster-20510.1,Cluster-1885.0,Cluster-8424.23059,Cluster-11011.1,Cluster-24162.0,Cluster-8424.24657,Cluster-8424.3657,Cluster-8424.8408,Cluster-23356.1,Cluster-8424.23968,Cluster-14805.1,Cluster-16528.1,Cluster-8424.28766,Cluster-8424.10234,Cluster-6196.0,Cluster-8424.24179,Cluster-21121.0,Cluster-16397.0,Cluster-16654.0,Cluster-13769.0,Cluster-8…
7.0,Cluster-24370.9,Cluster-8424.19700,Cluster-8424.6551,Cluster-8424.16303,Cluster-17925.1,Cluster-8424.3898,Cluster-19496.0,Cluster-8424.27842,Cluster-8424.12178,Cluster-3615.0,Cluster-8424.10707,Cluster-8424.17497,Cluster-8424.29179,Cluster-8424.1273,Cluster-8424.261,Cluster-22136.0,Cluster-17027.0,Cluster-8424.33328,Cluster-8424.27412,Cluster-8424.32189,Cluster-8424.17296,Cluster-8424.11479,C…
126.2,Cluster-24568.1,Cluster-8424.30683,Cluster-6641.0,Cluster-8424.8002,Cluster-8424.19413,Cluster-22869.0,Cluster-8424.8339,Cluster-8424.9039,Cluster-8424.27918,Cluster-24454.7,Cluster-2633.0,Cluster-20134.0,Cluster-13242.2,Cluster-18415.0,Cluster-10462.0,Cluster-22164.1,Cluster-8424.12173,Cluster-8424.15498,Cluster-16186.0,Cluster-8424.20626,Cluster-23080.0,Cluster-15096.3,Cluster-6830.0,Clus…
GO:0008150	Biological Process	GO:0044699	single-organism process	GO:1902578	single-organism localization	GO:1902580	single-organism cellular localization	560	Cluster-22432.5,Cluster-977.0,Cluster-20256.1,Cluster-8424.4151,Cluster-8424.21995,Cluster-8424.4352,Cluster-16115.0,Cluster-5217.2,Cluster-8424.22945,Cluster-8424.15932,Cluster-8424.12836,Cluster-8424.17996,Cluster-8424.34217,Cluster-10153.0,Cluster-8424.24498,Cluster-20449.0,Cluster-8424.25500,Cluster-9003.0,Cluster-8424.9383,Cluster-8424.19414,Cluster-8424.320,Cluster-2723.0,Cluster-8424.14280…
GO:0008150	Biological Process	GO:0044699	single-organism process	GO:1902578	single-organism localization	GO:0051204	protein insertion into mitochondrial membrane	4	Cluster-9583.1,Cluster-8424.21698,Cluster-9583.0,Cluster-8424.9183
GO:0008150	Biological Process	GO:0044699	single-organism process	GO:1902578	single-organism localization	GO:0051651	maintenance of location in cell	28	Cluster-5580.6,Cluster-23751.3,Cluster-8424.27361,Cluster-8424.29689,Cluster-8424.20414,Cluster-8424.21704,Cluster-8424.9402,Cluster-8424.32475,Cluster-14891.0,Cluster-8424.27364,Cluster-8424.27248,Cluster-20340.3,Cluster-8424.27250,Cluster-13084.0,Cluster-8424.30870,Cluster-21189.1,Cluster-19532.1,Cluster-8424.4876,Cluster-8424.12538,Cluster-8424.30871,Cluster-20340.1,Cluster-8424.27362,Cluster-…
GO:0008150	Biological Process	GO:0044699	single-organism process	GO:0044710	single-organism metabolic process	GO:0019748	secondary metabolic process	187	Cluster-8424.1584,Cluster-8424.4937,Cluster-8424.24581,Cluster-23693.0,Cluster-17037.1,Cluster-8424.13327,Cluster-8424.6088,Cluster-8424.8776,Cluster-8424.5728,Cluster-8424.15771,Cluster-711.0,Cluster-8424.18357,Cluster-8424.30124,Cluster-19171.0,Cluster-8424.34056,Cluster-8424.12859,Cluster-12014.0,Cluster-8424.21284,Cluster-8424.27293,Cluster-8424.4151,Cluster-8424.28130,Cluster-16038.2,Cluster…
GO:0008150	Biological Process	GO:0044699	single-organism process	GO:0044710	single-organism metabolic process	GO:0031050	dsRNA fragmentation	6	Cluster-7853.2,Cluster-5609.0,Cluster-7853.1,Cluster-20240.0,Cluster-8424.26516,Cluster-7853.0
GO:0008150	Biological Process	GO:0044699	single-organism process	GO:0044710	single-organism metabolic process	GO:0042197	halogenated hydrocarbon metabolic process	58	Cluster-15668.0,Cluster-18130.0,Cluster-8424.1631,Cluster-8424.5832,Cluster-14004.6,Cluster-23753.0,Cluster-11752.0,Cluster-15703.3,Cluster-10245.0,Cluster-356.0,Cluster-18840.2,Cluster-17865.0,Cluster-8424.1629,Cluster-5782.0,Cluster-18840.1,Cluster-8424.23817,Cluster-6072.2,Cluster-11148.0,Cluster-2399.0,Cluster-6367.0,Cluster-8424.7256,Cluster-20499.0,Cluster-18130.1,Cluster-8424.13548,Cluster…
GO:0008150	Biological Process	GO:0044699	single-organism process	GO:0044710	single-organism metabolic process	GO:0023014	signal transduction by protein phosphorylation	66	Cluster-8424.14942,Cluster-7927.0,Cluster-8427.2,Cluster-8424.22497,Cluster-8424.2223,Cluster-17600.1,Cluster-9003.0,Cluster-5441.0,Cluster-21037.0,Cluster-1495.0,Cluster-17600.0,Cluster-6016.0,Cluster-4272.0,Cluster-8424.22746,Cluster-506.0,Cluster-17579.0,Cluster-8424.425,Cluster-17600.3,Cluster-8424.20869,Cluster-8424.14510,Cluster-15944.0,Cluster-18219.0,Cluster-8424.4151,Cluster-14708.0,Clus…
GO:0008150	Biological Process	GO:0044699	single-organism process	GO:0044710	single-organism metabolic process	GO:0044711	single-organism biosynthetic process	3074	Cluster-8424.18992,Cluster-13251.0,Cluster-8424.11974,Cluster-21776.11,Cluster-8424.9076,Cluster-8424.29208,Cluster-8424.24885,Cluster-22514.0,Cluster-8424.20444,Cluster-8424.7691,Cluster-2858.0,Cluster-16271.0,Cluster-8424.28319,Cluster-8424.11053,Cluster-16590.0,Cluster-8424.27544,Cluster-1688.0,Cluster-8424.19680,Cluster-3528.0,Cluster-16999.0,Cluster-8424.12218,Cluster-8424.12401,Cluster-8424…
6678,Cluster-8424.7353,Cluster-16577.0,Cluster-21612.0,Cluster-8424.7006,Cluster-8424.2855,Cluster-8424.30208,Cluster-11559.2,Cluster-8424.990,Cluster-11627.0,Cluster-21506.0,Cluster-8424.3307,Cluster-7975.0,Cluster-13169.4,Cluster-8424.641,Cluster-18535.0,Cluster-8424.13413,Cluster-21713.0,Cluster-12340.4,Cluster-8424.15984,Cluster-9930.0,Cluster-3463.0,Cluster-18082.0,Cluster-8424.14979,Cluster…
GO:0008150	Biological Process	GO:0044699	single-organism process	GO:0044710	single-organism metabolic process	GO:0043570	maintenance of DNA repeat elements	1	Cluster-5636.2
GO:0008150	Biological Process	GO:0044699	single-organism process	GO:0044710	single-organism metabolic process	GO:0019430	removal of superoxide radicals	1	Cluster-8424.31317
GO:0008150	Biological Process	GO:0044699	single-organism process	GO:0044710	single-organism metabolic process	GO:0045730	respiratory burst	4	Cluster-17579.0,Cluster-5441.0,Cluster-17841.0,Cluster-8424.18683
GO:0008150	Biological Process	GO:0044699	single-organism process	GO:0044710	single-organism metabolic process	GO:0044712	single-organism catabolic process	960	Cluster-8424.26488,Cluster-22419.0,Cluster-18046.1,Cluster-8424.26821,Cluster-8424.31600,Cluster-22167.0,Cluster-23751.0,Cluster-8424.22063,Cluster-8424.22622,Cluster-8424.1584,Cluster-380.0,Cluster-8424.23615,Cluster-4804.0,Cluster-16097.0,Cluster-8424.2236,Cluster-23700.0,Cluster-9907.9,Cluster-11719.1,Cluster-8424.20587,Cluster-1836.0,Cluster-16120.0,Cluster-23124.1,Cluster-8424.28458,Cluster-…
GO:0008150	Biological Process	GO:0044699	single-organism process	GO:0044710	single-organism metabolic process	GO:0019296	coenzyme M metabolic process	3	Cluster-22112.0,Cluster-17023.0,Cluster-8424.12144
GO:0008150	Biological Process	GO:0044699	single-organism process	GO:0044710	single-organism metabolic process	GO:0044723	single-organism carbohydrate metabolic process	1358	Cluster-8424.16759,Cluster-22172.0,Cluster-24471.8,Cluster-19343.0,Cluster-8424.13554,Cluster-9438.0,Cluster-8424.10332,Cluster-17168.0,Cluster-15466.2,Cluster-24134.1,Cluster-13730.0,Cluster-8424.19268,Cluster-16843.0,Cluster-8424.13650,Cluster-8424.17252,Cluster-14528.4,Cluster-20138.0,Cluster-6175.0,Cluster-8424.16904,Cluster-16242.3,Cluster-17030.3,Cluster-8424.31417,Cluster-8424.6603,Cluster…
GO:0008150	Biological Process	GO:0044699	single-organism process	GO:0044710	single-organism metabolic process	GO:1901568	fatty acid derivative metabolic process	20	Cluster-8424.28456,Cluster-8424.17665,Cluster-17451.1,Cluster-5971.1,Cluster-8424.33576,Cluster-8424.20307,Cluster-17451.2,Cluster-8424.29768,Cluster-8424.29769,Cluster-8424.17666,Cluster-8424.29767,Cluster-8424.29978,Cluster-12139.0,Cluster-5241.0,Cluster-8424.28455,Cluster-8424.20209,Cluster-17451.0,Cluster-4686.0,Cluster-8678.0,Cluster-8424.33431
GO:0008150	Biological Process	GO:0044699	single-organism process	GO:0044710	single-organism metabolic process	GO:0000723	telomere maintenance	5	Cluster-8424.17910,Cluster-9500.0,Cluster-8424.5584,Cluster-8424.15313,Cluster-8424.24169
GO:0008150	Biological Process	GO:0044699	single-organism process	GO:0044710	single-organism metabolic process	GO:0042440	pigment metabolic process	410	Cluster-9180.0,Cluster-7311.0,Cluster-2779.0,Cluster-8424.33337,Cluster-8424.18930,Cluster-8424.29926,Cluster-14954.0,Cluster-8424.9828,Cluster-12275.3,Cluster-23109.4,Cluster-8424.30053,Cluster-8424.31811,Cluster-8424.31664,Cluster-7152.3,Cluster-8424.23869,Cluster-8424.15566,Cluster-8424.208,Cluster-8424.15170,Cluster-8424.18416,Cluster-8424.3705,Cluster-15210.0,Cluster-7134.1,Cluster-10519.0,C…
GO:0008150	Biological Process	GO:0044699	single-organism process	GO:0044710	single-organism metabolic process	GO:0015977	carbon fixation	61	Cluster-8424.13556,Cluster-15230.0,Cluster-8901.0,Cluster-23682.0,Cluster-8424.28358,Cluster-8424.20444,Cluster-8424.6635,Cluster-8424.27758,Cluster-8424.2479,Cluster-8424.13554,Cluster-8424.28581,Cluster-19874.0,Cluster-2232.0,Cluster-8424.14338,Cluster-13676.0,Cluster-8424.9778,Cluster-8424.8021,Cluster-8424.14695,Cluster-8424.20214,Cluster-8424.16978,Cluster-8424.3656,Cluster-8424.13555,Cluste…
GO:0008150	Biological Process	GO:0044699	single-organism process	GO:0044710	single-organism metabolic process	GO:0043446	cellular alkane metabolic process	101	Cluster-8424.20145,Cluster-8424.30492,Cluster-8424.385,Cluster-19673.3,Cluster-8424.24010,Cluster-8424.25563,Cluster-12465.2,Cluster-8424.10520,Cluster-8424.20739,Cluster-8424.8227,Cluster-16508.1,Cluster-3091.1,Cluster-11128.7,Cluster-8424.16837,Cluster-8424.7464,Cluster-16289.4,Cluster-8424.8554,Cluster-6907.7,Cluster-569.0,Cluster-12465.1,Cluster-22143.2,Cluster-8424.1903,Cluster-15587.1,Clust…
GO:0008150	Biological Process	GO:0044699	single-organism process	GO:0044710	single-organism metabolic process	GO:0006629	lipid metabolic process	1600	Cluster-8424.22674,Cluster-8424.31251,Cluster-23478.0,Cluster-8424.34134,Cluster-8424.22840,Cluster-5421.0,Cluster-8424.7929,Cluster-15958.3,Cluster-21991.0,Cluster-8424.8630,Cluster-8424.11813,Cluster-8424.17352,Cluster-21189.0,Cluster-8424.13414,Cluster-8424.10651,Cluster-8424.26991,Cluster-8424.24900,Cluster-17219.0,Cluster-8424.2761,Cluster-8424.9854,Cluster-8424.6689,Cluster-8424.11121,Clust…
GO:0008150	Biological Process	GO:0044699	single-organism process	GO:0044710	single-organism metabolic process	GO:0044281	small molecule metabolic process	4473	Cluster-22167.0,Cluster-8424.4716,Cluster-21776.5,Cluster-14296.0,Cluster-23664.0,Cluster-5640.1,Cluster-10065.0,Cluster-8424.5670,Cluster-15904.5,Cluster-8424.10775,Cluster-8424.18627,Cluster-8424.27293,Cluster-16115.0,Cluster-8424.17722,Cluster-22675.2,Cluster-8424.5300,Cluster-18046.0,Cluster-8424.27218,Cluster-8424.17807,Cluster-23431.4,Cluster-8395.0,Cluster-7260.0,Cluster-8424.25996,Cluster…
1.0,Cluster-7713.2,Cluster-17426.0,Cluster-20297.0,Cluster-8424.21570,Cluster-8424.8049,Cluster-8424.18369,Cluster-21230.3,Cluster-8424.33279,Cluster-8424.33054,Cluster-8424.3461,Cluster-8424.21454,Cluster-8424.4664,Cluster-8424.13266,Cluster-8424.1303,Cluster-5615.9,Cluster-6265.0,Cluster-8424.15362,Cluster-8424.26730,Cluster-22893.1,Cluster-8424.9238,Cluster-22364.0,Cluster-8424.14827,Cluster-1…
ter-8424.26284,Cluster-15461.1,Cluster-8424.18791,Cluster-8424.29570,Cluster-13730.0,Cluster-8424.22416,Cluster-11763.1,Cluster-23526.0,Cluster-8424.15691,Cluster-8424.22467,Cluster-18669.4,Cluster-21342.1,Cluster-16908.0,Cluster-8424.33933,Cluster-22480.0,Cluster-8424.23090,Cluster-22217.5,Cluster-19162.4,Cluster-3668.0,Cluster-8424.254,Cluster-8424.26627,Cluster-8424.22446,Cluster-17776.0,Clust…
GO:0008150	Biological Process	GO:0044699	single-organism process	GO:0044710	single-organism metabolic process	GO:1901657	glycosyl compound metabolic process	1057	Cluster-2008.1,Cluster-8424.21000,Cluster-8424.19239,Cluster-8424.25713,Cluster-8424.1137,Cluster-8424.31697,Cluster-6579.0,Cluster-12879.3,Cluster-8424.20846,Cluster-1154.0,Cluster-19821.2,Cluster-593.0,Cluster-8424.15904,Cluster-8424.31317,Cluster-8424.4392,Cluster-17056.0,Cluster-8424.21036,Cluster-8424.32687,Cluster-8424.16773,Cluster-24173.0,Cluster-11959.8,Cluster-17773.0,Cluster-23912.1,Cl…
GO:0008150	Biological Process	GO:0044699	single-organism process	GO:0044710	single-organism metabolic process	GO:0006281	DNA repair	317	Cluster-8301.4,Cluster-21385.0,Cluster-22492.1,Cluster-18669.0,Cluster-8424.30908,Cluster-8424.22763,Cluster-5943.8,Cluster-8424.32378,Cluster-790.0,Cluster-8424.22038,Cluster-8424.26802,Cluster-8424.32381,Cluster-8238.2,Cluster-8424.23881,Cluster-987.0,Cluster-8424.19809,Cluster-8424.25048,Cluster-8424.15286,Cluster-8424.23640,Cluster-24118.0,Cluster-2353.1,Cluster-15871.1,Cluster-8424.15862,Clu…
GO:0008150	Biological Process	GO:0044699	single-organism process	GO:0044710	single-organism metabolic process	GO:0055114	oxidation-reduction process	586	Cluster-11124.0,Cluster-19324.0,Cluster-18041.1,Cluster-19162.0,Cluster-8424.5798,Cluster-8424.17690,Cluster-11918.0,Cluster-17056.0,Cluster-8424.17693,Cluster-20573.3,Cluster-8424.16336,Cluster-8424.7536,Cluster-8424.16773,Cluster-8424.28358,Cluster-8424.12019,Cluster-8424.32687,Cluster-19599.0,Cluster-16289.1,Cluster-22143.2,Cluster-8424.33736,Cluster-8424.16241,Cluster-7393.0,Cluster-6907.7,Cl…
GO:0008150	Biological Process	GO:0044699	single-organism process	GO:0044710	single-organism metabolic process	GO:0016570	histone modification	59	Cluster-23355.0,Cluster-3902.0,Cluster-8424.14678,Cluster-8424.30775,Cluster-8424.22069,Cluster-7332.0,Cluster-8424.14907,Cluster-8424.7570,Cluster-8424.8570,Cluster-21772.7,Cluster-8424.10300,Cluster-8424.24728,Cluster-5118.0,Cluster-8424.6039,Cluster-8424.20648,Cluster-13919.0,Cluster-1108.0,Cluster-8424.20647,Cluster-19472.0,Cluster-8424.33646,Cluster-8424.1929,Cluster-8424.32656,Cluster-23355…
GO:0008150	Biological Process	GO:0044699	single-organism process	GO:0044710	single-organism metabolic process	GO:0006081	cellular aldehyde metabolic process	454	Cluster-8424.13252,Cluster-18571.2,Cluster-8424.29520,Cluster-8424.28822,Cluster-14089.0,Cluster-18320.0,Cluster-4560.0,Cluster-8424.16614,Cluster-8424.14183,Cluster-8424.28280,Cluster-8424.3437,Cluster-19930.2,Cluster-1088.0,Cluster-8424.32712,Cluster-7726.1,Cluster-8424.30124,Cluster-8424.24754,Cluster-711.0,Cluster-8424.16977,Cluster-15895.0,Cluster-23626.0,Cluster-6636.0,Cluster-8424.8257,Clu…
GO:0008150	Biological Process	GO:0044699	single-organism process	GO:0044702	single organism reproductive process	GO:0048449	floral organ formation	6	Cluster-8424.30616,Cluster-7438.0,Cluster-18685.0,Cluster-18685.1,Cluster-15882.0,Cluster-8424.30775
GO:0008150	Biological Process	GO:0044699	single-organism process	GO:0044702	single organism reproductive process	GO:0090567	reproductive shoot system development	55	Cluster-8424.30616,Cluster-8424.13835,Cluster-3660.0,Cluster-8424.34382,Cluster-8424.6476,Cluster-8424.4937,Cluster-15882.0,Cluster-22533.0,Cluster-16727.0,Cluster-8424.4195,Cluster-6656.0,Cluster-13386.8,Cluster-7903.0,Cluster-8424.27115,Cluster-8424.19764,Cluster-8424.5728,Cluster-17883.0,Cluster-8424.31317,Cluster-8424.21284,Cluster-15729.0,Cluster-8424.16564,Cluster-8424.1523,Cluster-3942.0,C…
GO:0008150	Biological Process	GO:0044699	single-organism process	GO:0044702	single organism reproductive process	GO:0009566	fertilization	12	Cluster-2623.0,Cluster-8424.24432,Cluster-8424.12190,Cluster-8424.15870,Cluster-8424.24430,Cluster-8424.17490,Cluster-8424.5309,Cluster-2816.0,Cluster-8424.25663,Cluster-4182.0,Cluster-8723.0,Cluster-6132.0
GO:0008150	Biological Process	GO:0044699	single-organism process	GO:0044702	single organism reproductive process	GO:1903046	meiotic cell cycle process	70	Cluster-8424.22761,Cluster-8424.3734,Cluster-8424.24183,Cluster-17644.2,Cluster-8424.12747,Cluster-7730.0,Cluster-8424.16893,Cluster-9617.0,Cluster-8424.13414,Cluster-8424.3733,Cluster-8424.22762,Cluster-8424.24344,Cluster-8424.15762,Cluster-8424.25384,Cluster-8424.24487,Cluster-8424.22753,Cluster-8424.28283,Cluster-16705.0,Cluster-8424.26126,Cluster-8424.7540,Cluster-24586.5,Cluster-8424.26124,C…
GO:0008150	Biological Process	GO:0044699	single-organism process	GO:0044702	single organism reproductive process	GO:0048653	anther development	2	Cluster-15882.0,Cluster-7438.0
GO:0008150	Biological Process	GO:0044699	single-organism process	GO:0044702	single organism reproductive process	GO:0009875	pollen-pistil interaction	114	Cluster-8424.31437,Cluster-11202.3,Cluster-11202.1,Cluster-24172.3,Cluster-23639.2,Cluster-8424.33129,Cluster-8424.878,Cluster-8424.12150,Cluster-8424.33973,Cluster-8424.17947,Cluster-19208.0,Cluster-8424.33924,Cluster-8424.24825,Cluster-8424.875,Cluster-10721.0,Cluster-8424.24828,Cluster-8424.33967,Cluster-8424.877,Cluster-8424.29684,Cluster-8424.3040,Cluster-22893.6,Cluster-8424.17945,Cluster-1…
GO:0008150	Biological Process	GO:0044699	single-organism process	GO:0044702	single organism reproductive process	GO:0048316	seed development	64	Cluster-7855.0,Cluster-7853.2,Cluster-5178.0,Cluster-15142.1,Cluster-18451.0,Cluster-24040.0,Cluster-8424.26516,Cluster-7853.1,Cluster-8692.1,Cluster-16456.0,Cluster-14551.0,Cluster-8424.19764,Cluster-11562.0,Cluster-18204.0,Cluster-8424.27115,Cluster-8424.15771,Cluster-8424.28433,Cluster-8424.21442,Cluster-8822.0,Cluster-8014.0,Cluster-8424.26119,Cluster-12251.0,Cluster-15443.0,Cluster-6049.0,Cl…
GO:0008150	Biological Process	GO:0044699	single-organism process	GO:0044702	single organism reproductive process	GO:0009793	embryo development ending in seed dormancy	8	Cluster-8692.1,Cluster-16456.0,Cluster-8822.0,Cluster-4168.0,Cluster-14954.0,Cluster-5609.0,Cluster-8424.24340,Cluster-224.0
GO:0008150	Biological Process	GO:0044699	single-organism process	GO:0044702	single organism reproductive process	GO:0007531	mating type determination	2	Cluster-9744.0,Cluster-717.0
GO:0008150	Biological Process	GO:0044699	single-organism process	GO:0044702	single organism reproductive process	GO:0048437	floral organ development	33	Cluster-23373.0,Cluster-7438.0,Cluster-7853.2,Cluster-22447.0,Cluster-1713.0,Cluster-7259.0,Cluster-323.0,Cluster-14808.0,Cluster-18685.1,Cluster-8424.18707,Cluster-6182.0,Cluster-8424.19765,Cluster-15142.1,Cluster-8424.30775,Cluster-5512.0,Cluster-18685.0,Cluster-8424.26516,Cluster-7853.1,Cluster-6656.0,Cluster-22533.0,Cluster-15882.0,Cluster-8424.19764,Cluster-8424.5728,Cluster-7903.0,Cluster-8…
GO:0008150	Biological Process	GO:0044699	single-organism process	GO:0044702	single organism reproductive process	GO:0048655	anther wall tapetum morphogenesis	2	Cluster-15882.0,Cluster-7438.0
GO:0008150	Biological Process	GO:0044699	single-organism process	GO:0044702	single organism reproductive process	GO:0048438	floral whorl development	30	Cluster-8424.30616,Cluster-7438.0,Cluster-8424.6476,Cluster-8424.4937,Cluster-7853.2,Cluster-1713.0,Cluster-7259.0,Cluster-6656.0,Cluster-22533.0,Cluster-15882.0,Cluster-8424.5728,Cluster-8424.19764,Cluster-23373.0,Cluster-7903.0,Cluster-18685.0,Cluster-8424.31317,Cluster-8424.26516,Cluster-7853.1,Cluster-15729.0,Cluster-8424.1523,Cluster-323.0,Cluster-14808.0,Cluster-3942.0,Cluster-8424.18707,Cl…
GO:0008150	Biological Process	GO:0044699	single-organism process	GO:0044702	single organism reproductive process	GO:0030703	eggshell formation	30	Cluster-12300.0,Cluster-13051.0,Cluster-8424.32074,Cluster-8424.22541,Cluster-13246.0,Cluster-8002.0,Cluster-8424.7064,Cluster-8424.480,Cluster-16850.0,Cluster-11276.7,Cluster-9197.0,Cluster-8424.2141,Cluster-15713.0,Cluster-7673.0,Cluster-8424.30187,Cluster-18466.0,Cluster-930.0,Cluster-16850.2,Cluster-8424.2125,Cluster-16850.1,Cluster-8424.30188,Cluster-14009.0,Cluster-13285.0,Cluster-8424.3100…
GO:0008150	Biological Process	GO:0044699	single-organism process	GO:0044702	single organism reproductive process	GO:0035036	sperm-egg recognition	3	Cluster-8424.15870,Cluster-8424.5309,Cluster-6132.0
GO:0008150	Biological Process	GO:0044699	single-organism process	GO:0044702	single organism reproductive process	GO:0048656	anther wall tapetum formation	2	Cluster-15882.0,Cluster-7438.0
GO:0008150	Biological Process	GO:0044699	single-organism process	GO:0044702	single organism reproductive process	GO:0051321	meiotic cell cycle	71	Cluster-8424.27930,Cluster-8424.6008,Cluster-8424.32329,Cluster-22112.0,Cluster-8424.12746,Cluster-22655.1,Cluster-8424.774,Cluster-8424.22760,Cluster-8424.15768,Cluster-8424.13415,Cluster-8424.9563,Cluster-8424.19714,Cluster-18936.0,Cluster-17644.1,Cluster-8424.15767,Cluster-8424.31418,Cluster-8424.15268,Cluster-8424.25876,Cluster-9500.0,Cluster-23677.0,Cluster-8424.23413,Cluster-8424.24489,Clus…
GO:0008150	Biological Process	GO:0044699	single-organism process	GO:0044702	single organism reproductive process	GO:0007340	acrosome reaction	5	Cluster-2623.0,Cluster-2816.0,Cluster-8424.12190,Cluster-8723.0,Cluster-8424.17490
GO:0008150	Biological Process	GO:0044699	single-organism process	GO:0044702	single organism reproductive process	GO:0022412	cellular process involved in reproduction in multicellular organism	53	Cluster-8424.24903,Cluster-8424.4130,Cluster-13246.0,Cluster-8424.11647,Cluster-8424.1750,Cluster-13051.0,Cluster-8723.0,Cluster-8424.480,Cluster-8424.7064,Cluster-8424.31512,Cluster-11276.7,Cluster-8424.6114,Cluster-8424.2141,Cluster-15713.0,Cluster-7673.0,Cluster-13298.0,Cluster-8424.30187,Cluster-5650.0,Cluster-8424.27996,Cluster-16850.2,Cluster-8424.6116,Cluster-16850.1,Cluster-8424.17490,Clu…
GO:0008150	Biological Process	GO:0044699	single-organism process	GO:0044702	single organism reproductive process	GO:0048826	cotyledon morphogenesis	1	Cluster-8692.1
GO:0008150	Biological Process	GO:0044699	single-organism process	GO:0044702	single organism reproductive process	GO:0009900	dehiscence	2	Cluster-14808.0,Cluster-6182.0
GO:0008150	Biological Process	GO:0044699	single-organism process	GO:0044702	single organism reproductive process	GO:0048444	floral organ morphogenesis	6	Cluster-8424.30775,Cluster-7438.0,Cluster-8424.30616,Cluster-15882.0,Cluster-18685.1,Cluster-18685.0
GO:0008150	Biological Process	GO:0044699	single-organism process	GO:0044702	single organism reproductive process	GO:0007276	gamete generation	75	Cluster-930.0,Cluster-8424.26368,Cluster-8424.16898,Cluster-15937.1,Cluster-4364.0,Cluster-8424.30188,Cluster-8424.3305,Cluster-14795.2,Cluster-5339.0,Cluster-8424.6821,Cluster-13285.0,Cluster-8424.20023,Cluster-8424.15472,Cluster-2751.0,Cluster-12300.0,Cluster-8424.14956,Cluster-8424.20024,Cluster-11530.1,Cluster-16850.2,Cluster-15836.0,Cluster-8424.32943,Cluster-8424.6116,Cluster-6908.0,Cluster…
GO:0008150	Biological Process	GO:0044699	single-organism process	GO:0044702	single organism reproductive process	GO:0010431	seed maturation	6	Cluster-19282.0,Cluster-6049.0,Cluster-2471.0,Cluster-8424.21442,Cluster-8424.24340,Cluster-8424.27115
GO:0008150	Biological Process	GO:0044699	single-organism process	GO:0044700	single organism signaling	GO:0007165	signal transduction	1424	Cluster-9915.0,Cluster-12994.0,Cluster-8424.11098,Cluster-8424.10547,Cluster-8424.30373,Cluster-8424.18494,Cluster-8684.0,Cluster-8424.14274,Cluster-4731.0,Cluster-20394.0,Cluster-8424.14914,Cluster-15833.0,Cluster-20723.1,Cluster-8545.0,Cluster-23556.9,Cluster-8424.31761,Cluster-8424.12604,Cluster-8424.10036,Cluster-15461.3,Cluster-8424.32349,Cluster-11898.4,Cluster-8424.34168,Cluster-8424.30190…
GO:0008150	Biological Process	GO:0044699	single-organism process	GO:0044700	single organism signaling	GO:0023056	positive regulation of signaling	64	Cluster-12790.3,Cluster-14795.0,Cluster-8424.5604,Cluster-2834.0,Cluster-15944.0,Cluster-18219.0,Cluster-18523.1,Cluster-14708.0,Cluster-8424.29677,Cluster-1458.0,Cluster-8424.30034,Cluster-8427.0,Cluster-8424.4189,Cluster-17600.1,Cluster-10579.3,Cluster-1495.0,Cluster-17600.0,Cluster-2678.0,Cluster-8424.14942,Cluster-8427.2,Cluster-8424.22497,Cluster-1993.0,Cluster-2834.5,Cluster-11898.4,Cluster…
GO:0008150	Biological Process	GO:0044699	single-organism process	GO:0044700	single organism signaling	GO:0007267	cell-cell signaling	96	Cluster-18911.3,Cluster-19376.4,Cluster-8424.18300,Cluster-8424.3183,Cluster-8424.20562,Cluster-8424.27516,Cluster-13274.0,Cluster-8424.16201,Cluster-8424.18131,Cluster-8424.3181,Cluster-8424.13847,Cluster-8424.33587,Cluster-8948.0,Cluster-14949.0,Cluster-722.0,Cluster-23001.0,Cluster-17442.0,Cluster-8424.15392,Cluster-8424.33588,Cluster-6993.0,Cluster-18911.6,Cluster-10992.0,Cluster-8424.24211,C…
GO:0008150	Biological Process	GO:0044699	single-organism process	GO:0044700	single organism signaling	GO:0023057	negative regulation of signaling	10	Cluster-7927.0,Cluster-8424.20546,Cluster-8424.28410,Cluster-8424.28411,Cluster-8424.32470,Cluster-8424.28412,Cluster-8424.28675,Cluster-3810.0,Cluster-8424.32472,Cluster-8424.32471
GO:0008150	Biological Process	GO:0044699	single-organism process	GO:0044767	single-organism developmental process	GO:0009887	organ morphogenesis	58	Cluster-5609.0,Cluster-3965.0,Cluster-8424.12495,Cluster-8424.1523,Cluster-23060.1,Cluster-8424.33834,Cluster-8424.14510,Cluster-8424.4151,Cluster-8424.16715,Cluster-21160.0,Cluster-21041.1,Cluster-23705.0,Cluster-17883.0,Cluster-8424.27115,Cluster-15882.0,Cluster-10161.0,Cluster-8424.21442,Cluster-8424.1584,Cluster-8424.971,Cluster-8424.12494,Cluster-8424.18074,Cluster-8424.30616,Cluster-8424.13…
GO:0008150	Biological Process	GO:0044699	single-organism process	GO:0044767	single-organism developmental process	GO:0010014	meristem initiation	4	Cluster-8424.24340,Cluster-5609.0,Cluster-7860.0,Cluster-4168.0
GO:0008150	Biological Process	GO:0044699	single-organism process	GO:0044767	single-organism developmental process	GO:0007420	brain development	6	Cluster-4609.0,Cluster-8424.9030,Cluster-8424.217,Cluster-8424.20680,Cluster-8424.16030,Cluster-8424.216
GO:0008150	Biological Process	GO:0044699	single-organism process	GO:0044767	single-organism developmental process	GO:0048569	post-embryonic organ development	42	Cluster-22533.0,Cluster-15882.0,Cluster-6656.0,Cluster-16908.0,Cluster-7903.0,Cluster-12087.1,Cluster-18046.1,Cluster-8424.19764,Cluster-8424.5728,Cluster-6049.0,Cluster-8424.30616,Cluster-8424.6476,Cluster-8424.4937,Cluster-3942.0,Cluster-8424.1523,Cluster-10493.0,Cluster-7775.0,Cluster-8424.31317,Cluster-23705.0,Cluster-15729.0,Cluster-14954.0,Cluster-23373.0,Cluster-18046.0,Cluster-7438.0,Clus…
GO:0008150	Biological Process	GO:0044699	single-organism process	GO:0044767	single-organism developmental process	GO:0001763	morphogenesis of a branching structure	2	Cluster-8424.4937,Cluster-7860.0
GO:0008150	Biological Process	GO:0044699	single-organism process	GO:0044767	single-organism developmental process	GO:0010073	meristem maintenance	13	Cluster-1566.0,Cluster-321.0,Cluster-15279.0,Cluster-1410.0,Cluster-19773.0,Cluster-8424.31453,Cluster-19705.0,Cluster-8424.25196,Cluster-24128.0,Cluster-8424.33981,Cluster-7730.0,Cluster-8424.1523,Cluster-8424.18707
GO:0008150	Biological Process	GO:0044699	single-organism process	GO:0044767	single-organism developmental process	GO:0061061	muscle structure development	2	Cluster-8424.19818,Cluster-8424.11069
GO:0008150	Biological Process	GO:0044699	single-organism process	GO:0044767	single-organism developmental process	GO:0048653	anther development	2	Cluster-15882.0,Cluster-7438.0
GO:0008150	Biological Process	GO:0044699	single-organism process	GO:0044767	single-organism developmental process	GO:0001525	angiogenesis	2	Cluster-8424.10532,Cluster-17445.2
GO:0008150	Biological Process	GO:0044699	single-organism process	GO:0044767	single-organism developmental process	GO:0030703	eggshell formation	30	Cluster-12300.0,Cluster-13051.0,Cluster-8424.32074,Cluster-8424.22541,Cluster-13246.0,Cluster-8002.0,Cluster-8424.7064,Cluster-8424.480,Cluster-16850.0,Cluster-11276.7,Cluster-9197.0,Cluster-8424.2141,Cluster-15713.0,Cluster-7673.0,Cluster-8424.30187,Cluster-18466.0,Cluster-930.0,Cluster-16850.2,Cluster-8424.2125,Cluster-16850.1,Cluster-8424.30188,Cluster-14009.0,Cluster-13285.0,Cluster-8424.3100…
GO:0008150	Biological Process	GO:0044699	single-organism process	GO:0044767	single-organism developmental process	GO:0048367	shoot system development	126	Cluster-8424.12178,Cluster-2642.0,Cluster-10493.0,Cluster-8424.24714,Cluster-3942.0,Cluster-4168.0,Cluster-23060.1,Cluster-8424.2871,Cluster-8424.10285,Cluster-8424.31317,Cluster-8424.14177,Cluster-17883.0,Cluster-22175.0,Cluster-14548.0,Cluster-7903.0,Cluster-6656.0,Cluster-13386.8,Cluster-8424.4195,Cluster-8424.6476,Cluster-8424.21404,Cluster-8424.971,Cluster-8424.34382,Cluster-8424.30616,Clust…
GO:0008150	Biological Process	GO:0044699	single-organism process	GO:0044767	single-organism developmental process	GO:0048869	cellular developmental process	303	Cluster-8424.27023,Cluster-8424.11964,Cluster-16605.0,Cluster-11583.0,Cluster-8424.22462,Cluster-8424.11681,Cluster-20825.0,Cluster-8424.15472,Cluster-19773.0,Cluster-18685.0,Cluster-14262.1,Cluster-8424.19299,Cluster-8424.9476,Cluster-21241.0,Cluster-8424.20311,Cluster-14795.2,Cluster-18685.1,Cluster-5421.1,Cluster-8424.17976,Cluster-9906.0,Cluster-8424.7386,Cluster-8424.16898,Cluster-8424.24340…
GO:0008150	Biological Process	GO:0044699	single-organism process	GO:0044767	single-organism developmental process	GO:0048656	anther wall tapetum formation	2	Cluster-15882.0,Cluster-7438.0
GO:0008150	Biological Process	GO:0044699	single-organism process	GO:0044767	single-organism developmental process	GO:0043934	sporulation	47	Cluster-8424.11678,Cluster-18537.0,Cluster-8424.16044,Cluster-8424.29803,Cluster-8424.11677,Cluster-8424.18069,Cluster-19000.0,Cluster-4424.0,Cluster-15921.0,Cluster-20058.1,Cluster-8424.23497,Cluster-8424.29804,Cluster-11386.0,Cluster-10638.0,Cluster-3983.0,Cluster-8424.1665,Cluster-8424.23498,Cluster-8424.16262,Cluster-8424.20378,Cluster-8424.7315,Cluster-8424.29191,Cluster-8424.15797,Cluster-8…
GO:0008150	Biological Process	GO:0044699	single-organism process	GO:0044767	single-organism developmental process	GO:0001568	blood vessel development	2	Cluster-17445.2,Cluster-8424.10532
GO:0008150	Biological Process	GO:0044699	single-organism process	GO:0044767	single-organism developmental process	GO:0021700	developmental maturation	43	Cluster-1564.0,Cluster-8424.7902,Cluster-8424.24340,Cluster-323.0,Cluster-18685.1,Cluster-16298.0,Cluster-18685.0,Cluster-8424.1016,Cluster-16456.0,Cluster-8424.20968,Cluster-14954.0,Cluster-12820.1,Cluster-17616.0,Cluster-8424.22809,Cluster-8424.5849,Cluster-7438.0,Cluster-19282.0,Cluster-16605.0,Cluster-5609.0,Cluster-2642.0,Cluster-3302.0,Cluster-23033.0,Cluster-18415.0,Cluster-18571.2,Cluster…
GO:0008150	Biological Process	GO:0044699	single-organism process	GO:0044767	single-organism developmental process	GO:0048364	root development	47	Cluster-18046.0,Cluster-14954.0,Cluster-8424.20968,Cluster-8424.2775,Cluster-8424.5849,Cluster-8424.22809,Cluster-17616.0,Cluster-16605.0,Cluster-7438.0,Cluster-17830.2,Cluster-1564.0,Cluster-8424.7902,Cluster-16298.0,Cluster-8424.18707,Cluster-18685.1,Cluster-323.0,Cluster-8424.1016,Cluster-16456.0,Cluster-18685.0,Cluster-8424.4130,Cluster-16908.0,Cluster-8424.18789,Cluster-12087.1,Cluster-18046…
GO:0008150	Biological Process	GO:0044699	single-organism process	GO:0044767	single-organism developmental process	GO:0048534	hematopoietic or lymphoid organ development	5	Cluster-8424.25293,Cluster-11689.0,Cluster-8424.18211,Cluster-8091.0,Cluster-8424.20839
GO:0008150	Biological Process	GO:0044699	single-organism process	GO:0044767	single-organism developmental process	GO:0048645	organ formation	9	Cluster-8424.30616,Cluster-7438.0,Cluster-23705.0,Cluster-6049.0,Cluster-18685.0,Cluster-8424.30775,Cluster-323.0,Cluster-15882.0,Cluster-18685.1
GO:0008150	Biological Process	GO:0044699	single-organism process	GO:0044767	single-organism developmental process	GO:0031099	regeneration	17	Cluster-23848.2,Cluster-8424.13980,Cluster-8424.30253,Cluster-16641.1,Cluster-21018.1,Cluster-8424.16412,Cluster-8424.510,Cluster-7281.1,Cluster-21018.2,Cluster-8424.30252,Cluster-23494.0,Cluster-5967.0,Cluster-8424.13502,Cluster-12717.0,Cluster-8424.27856,Cluster-8424.15310,Cluster-21018.0
GO:0008150	Biological Process	GO:0044699	single-organism process	GO:0044767	single-organism developmental process	GO:0009790	embryo development	73	Cluster-19757.0,Cluster-2057.0,Cluster-13386.5,Cluster-7259.0,Cluster-11583.0,Cluster-9985.3,Cluster-14954.0,Cluster-8424.30607,Cluster-8424.26214,Cluster-8424.29284,Cluster-6132.0,Cluster-9180.0,Cluster-224.0,Cluster-8424.19765,Cluster-8424.25471,Cluster-9065.1,Cluster-8424.24340,Cluster-12471.2,Cluster-8424.1176,Cluster-6656.0,Cluster-13386.8,Cluster-3509.0,Cluster-9431.0,Cluster-3193.0,Cluster…
GO:0008150	Biological Process	GO:0044699	single-organism process	GO:0044767	single-organism developmental process	GO:0034505	tooth mineralization	3	Cluster-8424.29827,Cluster-8424.18074,Cluster-8424.5293
GO:0008150	Biological Process	GO:0044699	single-organism process	GO:0044767	single-organism developmental process	GO:0030902	hindbrain development	5	Cluster-8424.216,Cluster-8424.217,Cluster-8424.20680,Cluster-8424.9030,Cluster-4609.0
GO:0008150	Biological Process	GO:0044699	single-organism process	GO:0044767	single-organism developmental process	GO:0010015	root morphogenesis	40	Cluster-23033.0,Cluster-18571.2,Cluster-18415.0,Cluster-3302.0,Cluster-2642.0,Cluster-5609.0,Cluster-18571.1,Cluster-8424.34167,Cluster-10532.0,Cluster-3639.0,Cluster-23705.0,Cluster-3631.0,Cluster-6789.0,Cluster-15882.0,Cluster-8424.27738,Cluster-12087.1,Cluster-8424.18789,Cluster-16908.0,Cluster-8424.4130,Cluster-8424.3155,Cluster-8424.31453,Cluster-6049.0,Cluster-14919.0,Cluster-8424.12218,Clu…
GO:0008150	Biological Process	GO:0044699	single-organism process	GO:0044767	single-organism developmental process	GO:0007349	cellularization	6	Cluster-8424.6114,Cluster-6908.0,Cluster-8424.15883,Cluster-14795.2,Cluster-8424.6116,Cluster-8424.31512
GO:0008150	Biological Process	GO:0044699	single-organism process	GO:0044767	single-organism developmental process	GO:0048598	embryonic morphogenesis	1	Cluster-8692.1
GO:0008150	Biological Process	GO:0044699	single-organism process	GO:0044767	single-organism developmental process	GO:0009791	post-embryonic development	200	Cluster-8424.25900,Cluster-4607.0,Cluster-14810.1,Cluster-15338.0,Cluster-11751.0,Cluster-7332.0,Cluster-8424.25471,Cluster-9930.0,Cluster-13386.5,Cluster-19282.0,Cluster-8424.30607,Cluster-11210.0,Cluster-8424.29284,Cluster-8424.2871,Cluster-8424.10285,Cluster-8424.31317,Cluster-24077.0,Cluster-3447.0,Cluster-8424.22702,Cluster-3631.0,Cluster-10493.0,Cluster-8424.24714,Cluster-11373.1,Cluster-11…
GO:0008150	Biological Process	GO:0044699	single-organism process	GO:0044767	single-organism developmental process	GO:0048438	floral whorl development	30	Cluster-8424.30616,Cluster-7438.0,Cluster-8424.6476,Cluster-8424.4937,Cluster-7853.2,Cluster-1713.0,Cluster-7259.0,Cluster-6656.0,Cluster-22533.0,Cluster-15882.0,Cluster-8424.5728,Cluster-8424.19764,Cluster-23373.0,Cluster-7903.0,Cluster-18685.0,Cluster-8424.31317,Cluster-8424.26516,Cluster-7853.1,Cluster-15729.0,Cluster-8424.1523,Cluster-323.0,Cluster-14808.0,Cluster-3942.0,Cluster-8424.18707,Cl…
GO:0008150	Biological Process	GO:0044699	single-organism process	GO:0044767	single-organism developmental process	GO:0048655	anther wall tapetum morphogenesis	2	Cluster-15882.0,Cluster-7438.0
GO:0008150	Biological Process	GO:0044699	single-organism process	GO:0044767	single-organism developmental process	GO:0010927	cellular component assembly involved in morphogenesis	14	Cluster-21256.0,Cluster-7011.1,Cluster-10769.0,Cluster-8424.20107,Cluster-8424.20110,Cluster-8424.7309,Cluster-15882.0,Cluster-8424.4961,Cluster-10966.0,Cluster-14262.1,Cluster-8424.20109,Cluster-14262.0,Cluster-1899.0,Cluster-7438.0
GO:0008150	Biological Process	GO:0044699	single-organism process	GO:0044767	single-organism developmental process	GO:0009561	megagametogenesis	4	Cluster-8424.1750,Cluster-5178.0,Cluster-13298.0,Cluster-17280.0
GO:0008150	Biological Process	GO:0044699	single-organism process	GO:0044767	single-organism developmental process	GO:0007568	aging	16	Cluster-2642.0,Cluster-8424.12178,Cluster-5441.0,Cluster-977.0,Cluster-6182.0,Cluster-18685.1,Cluster-8424.26414,Cluster-14808.0,Cluster-18685.0,Cluster-8424.14177,Cluster-14548.0,Cluster-22175.0,Cluster-12820.1,Cluster-8424.14182,Cluster-8424.32696,Cluster-8424.17832
GO:0008150	Biological Process	GO:0044699	single-organism process	GO:0044767	single-organism developmental process	GO:0048514	blood vessel morphogenesis	2	Cluster-8424.10532,Cluster-17445.2
GO:0008150	Biological Process	GO:0044699	single-organism process	GO:0044767	single-organism developmental process	GO:0022037	metencephalon development	5	Cluster-8424.217,Cluster-8424.20680,Cluster-8424.216,Cluster-4609.0,Cluster-8424.9030
GO:0008150	Biological Process	GO:0044699	single-organism process	GO:0044767	single-organism developmental process	GO:0048589	developmental growth	70	Cluster-8424.27739,Cluster-12717.0,Cluster-8424.510,Cluster-7438.0,Cluster-21018.0,Cluster-17616.0,Cluster-8424.18707,Cluster-23848.2,Cluster-8424.7902,Cluster-8424.1016,Cluster-16456.0,Cluster-321.0,Cluster-21018.1,Cluster-8424.24782,Cluster-15882.0,Cluster-7730.0,Cluster-7281.1,Cluster-8424.4130,Cluster-3499.0,Cluster-14919.0,Cluster-8424.27856,Cluster-23033.0,Cluster-18571.2,Cluster-18415.0,Cl…
GO:0008150	Biological Process	GO:0044699	single-organism process	GO:0044767	single-organism developmental process	GO:0048532	anatomical structure arrangement	7	Cluster-4168.0,Cluster-7860.0,Cluster-8424.1523,Cluster-24128.0,Cluster-8424.27115,Cluster-5609.0,Cluster-8424.24340
GO:0008150	Biological Process	GO:0044699	single-organism process	GO:0044767	single-organism developmental process	GO:0007275	multicellular organismal development	416	Cluster-19705.0,Cluster-16120.0,Cluster-8424.33845,Cluster-15240.0,Cluster-7775.0,Cluster-8424.1523,Cluster-24077.4,Cluster-21160.0,Cluster-8424.15883,Cluster-23705.0,Cluster-18571.1,Cluster-8424.6143,Cluster-4972.0,Cluster-8424.4151,Cluster-12471.3,Cluster-8424.21284,Cluster-18204.0,Cluster-13235.2,Cluster-8424.19764,Cluster-2102.0,Cluster-24077.1,Cluster-18046.1,Cluster-8424.13216,Cluster-8424.…
GO:0008150	Biological Process	GO:0044699	single-organism process	GO:0044767	single-organism developmental process	GO:0030900	forebrain development	1	Cluster-8424.16030
GO:0008150	Biological Process	GO:0044699	single-organism process	GO:0044767	single-organism developmental process	GO:0007389	pattern specification process	12	Cluster-8424.19549,Cluster-8692.1,Cluster-8424.30616,Cluster-5512.0,Cluster-5609.0,Cluster-8424.30775,Cluster-19459.0,Cluster-8424.24340,Cluster-8424.4195,Cluster-4168.0,Cluster-8424.1523,Cluster-1520.0
GO:0008150	Biological Process	GO:0044699	single-organism process	GO:0044767	single-organism developmental process	GO:0060322	head development	6	Cluster-8424.16030,Cluster-8424.216,Cluster-8424.20680,Cluster-8424.217,Cluster-8424.9030,Cluster-4609.0
GO:0008150	Biological Process	GO:0044699	single-organism process	GO:0043473	pigmentation	GO:0043476	pigment accumulation	10	Cluster-16298.0,Cluster-15882.0,Cluster-3302.0,Cluster-10493.0,Cluster-8424.31453,Cluster-8424.1016,Cluster-10532.0,Cluster-8424.30616,Cluster-7438.0,Cluster-8424.12218
GO:0008150	Biological Process	GO:0044699	single-organism process	GO:0043473	pigmentation	GO:0033059	cellular pigmentation	8	Cluster-8424.29550,Cluster-8424.13785,Cluster-8424.15686,Cluster-8424.15957,Cluster-8424.13127,Cluster-8424.13126,Cluster-8424.15685,Cluster-8424.13786
GO:0008150	Biological Process	GO:0044699	single-organism process	GO:0016265	death	GO:0008219	cell death	199	Cluster-1696.0,Cluster-7646.2,Cluster-11828.2,Cluster-10028.3,Cluster-8424.9392,Cluster-19352.0,Cluster-8424.17921,Cluster-8424.18683,Cluster-15960.0,Cluster-8424.12351,Cluster-8424.1788,Cluster-13809.0,Cluster-8424.25881,Cluster-21932.0,Cluster-15796.0,Cluster-8424.22006,Cluster-16674.1,Cluster-15560.1,Cluster-18576.0,Cluster-683.0,Cluster-8424.3681,Cluster-11011.0,Cluster-8424.31011,Cluster-141…
GO:0008150	Biological Process	GO:0044699	single-organism process	GO:0044708	single-organism behavior	GO:0030534	adult behavior	5	Cluster-22619.0,Cluster-8427.2,Cluster-8427.0,Cluster-12790.3,Cluster-22621.2
GO:0008150	Biological Process	GO:0044699	single-organism process	GO:0044763	single-organism cellular process	GO:0022402	cell cycle process	624	Cluster-8424.7675,Cluster-4740.0,Cluster-8424.21903,Cluster-11551.0,Cluster-10841.4,Cluster-8424.12469,Cluster-3318.0,Cluster-8424.11839,Cluster-5609.0,Cluster-8424.25454,Cluster-20454.0,Cluster-2280.1,Cluster-8424.1927,Cluster-8424.14851,Cluster-8424.23018,Cluster-17461.2,Cluster-10162.2,Cluster-6514.1,Cluster-14889.4,Cluster-8424.8269,Cluster-23762.0,Cluster-20675.1,Cluster-8424.30637,Cluster-3…
GO:0008150	Biological Process	GO:0044699	single-organism process	GO:0044763	single-organism cellular process	GO:0032196	transposition	124	Cluster-20291.2,Cluster-8424.24352,Cluster-368.0,Cluster-8424.22187,Cluster-23273.0,Cluster-21561.1,Cluster-15881.0,Cluster-18837.2,Cluster-16884.0,Cluster-24414.2,Cluster-8424.24338,Cluster-4471.0,Cluster-8424.4817,Cluster-20291.8,Cluster-7078.0,Cluster-17153.1,Cluster-7895.2,Cluster-8424.9240,Cluster-2936.0,Cluster-24686.2,Cluster-8424.11166,Cluster-20947.1,Cluster-8424.19333,Cluster-14485.1,Cl…
GO:0008150	Biological Process	GO:0044699	single-organism process	GO:0044763	single-organism cellular process	GO:0032940	secretion by cell	196	Cluster-14532.1,Cluster-9764.2,Cluster-8424.8798,Cluster-8424.27986,Cluster-8424.25126,Cluster-8424.15594,Cluster-8424.16921,Cluster-8424.20626,Cluster-20466.1,Cluster-18842.0,Cluster-8424.31032,Cluster-8424.16925,Cluster-14329.1,Cluster-8424.2308,Cluster-18842.1,Cluster-20134.0,Cluster-19162.3,Cluster-8424.26435,Cluster-8424.32054,Cluster-10149.0,Cluster-1662.0,Cluster-8424.18864,Cluster-11635.0…
GO:0008150	Biological Process	GO:0044699	single-organism process	GO:0044763	single-organism cellular process	GO:0015995	chlorophyll biosynthetic process	16	Cluster-17883.0,Cluster-3623.0,Cluster-8424.15337,Cluster-8424.12127,Cluster-8424.13835,Cluster-8424.11336,Cluster-6436.0,Cluster-8424.16690,Cluster-8424.2223,Cluster-8424.34435,Cluster-8424.34437,Cluster-8424.10898,Cluster-4282.0,Cluster-8424.9799,Cluster-8424.20644,Cluster-8424.32761
GO:0008150	Biological Process	GO:0044699	single-organism process	GO:0044763	single-organism cellular process	GO:0022900	electron transport chain	275	Cluster-8424.5798,Cluster-19324.0,Cluster-8424.15432,Cluster-20234.0,Cluster-8424.3340,Cluster-8424.16899,Cluster-11918.0,Cluster-17056.0,Cluster-7549.0,Cluster-8424.9241,Cluster-8424.7536,Cluster-8424.16336,Cluster-22442.0,Cluster-20573.3,Cluster-8424.30212,Cluster-8424.16773,Cluster-10690.0,Cluster-8424.32687,Cluster-8424.16241,Cluster-8424.29238,Cluster-8424.26627,Cluster-8424.22446,Cluster-59…
GO:0008150	Biological Process	GO:0044699	single-organism process	GO:0044763	single-organism cellular process	GO:0009237	siderophore metabolic process	2	Cluster-8424.15362,Cluster-18681.1
GO:0008150	Biological Process	GO:0044699	single-organism process	GO:0044763	single-organism cellular process	GO:0030030	cell projection organization	65	Cluster-8424.19299,Cluster-14262.1,Cluster-8424.15973,Cluster-8975.0,Cluster-21256.0,Cluster-8424.1170,Cluster-8424.9064,Cluster-8424.28930,Cluster-8424.32187,Cluster-8424.7309,Cluster-8424.30011,Cluster-8975.2,Cluster-8424.9510,Cluster-23867.4,Cluster-8424.4707,Cluster-14071.0,Cluster-19868.0,Cluster-22478.0,Cluster-8424.24482,Cluster-16263.4,Cluster-21376.0,Cluster-15178.0,Cluster-19412.1,Clust…
GO:0008150	Biological Process	GO:0044699	single-organism process	GO:0044763	single-organism cellular process	GO:0019725	cellular homeostasis	382	Cluster-3268.0,Cluster-8424.14510,Cluster-8424.23314,Cluster-23335.1,Cluster-8424.26427,Cluster-17914.0,Cluster-11330.0,Cluster-8424.17394,Cluster-8424.28135,Cluster-8424.8044,Cluster-8427.0,Cluster-8424.17841,Cluster-24400.0,Cluster-9771.0,Cluster-8424.30019,Cluster-8424.3647,Cluster-8424.23064,Cluster-8424.8104,Cluster-18299.4,Cluster-8424.13885,Cluster-4426.0,Cluster-9764.2,Cluster-8424.11552,…
GO:0008150	Biological Process	GO:0044699	single-organism process	GO:0044763	single-organism cellular process	GO:0007017	microtubule-based process	329	Cluster-19744.0,Cluster-7545.5,Cluster-8424.8091,Cluster-8424.23247,Cluster-8424.20110,Cluster-12941.2,Cluster-19162.2,Cluster-15417.0,Cluster-6149.0,Cluster-8424.2153,Cluster-8424.12508,Cluster-7864.0,Cluster-8424.23713,Cluster-8424.25450,Cluster-8424.25386,Cluster-13581.1,Cluster-21207.0,Cluster-16341.0,Cluster-6853.0,Cluster-15310.1,Cluster-22105.1,Cluster-8424.14141,Cluster-18595.0,Cluster-15…
GO:0008150	Biological Process	GO:0044699	single-organism process	GO:0044763	single-organism cellular process	GO:0030029	actin filament-based process	124	Cluster-8424.22275,Cluster-24108.2,Cluster-13201.4,Cluster-7280.0,Cluster-8424.25726,Cluster-8424.32299,Cluster-6360.0,Cluster-13201.3,Cluster-16998.0,Cluster-8424.3332,Cluster-8424.7809,Cluster-18205.0,Cluster-8424.1512,Cluster-8424.31927,Cluster-16124.0,Cluster-5387.0,Cluster-8424.26583,Cluster-13694.3,Cluster-8424.22273,Cluster-8424.26283,Cluster-18492.1,Cluster-20174.1,Cluster-3543.0,Cluster-…
GO:0008150	Biological Process	GO:0044699	single-organism process	GO:0044763	single-organism cellular process	GO:0051651	maintenance of location in cell	28	Cluster-5580.6,Cluster-23751.3,Cluster-8424.27361,Cluster-8424.29689,Cluster-8424.20414,Cluster-8424.21704,Cluster-8424.9402,Cluster-8424.32475,Cluster-14891.0,Cluster-8424.27364,Cluster-8424.27248,Cluster-20340.3,Cluster-8424.27250,Cluster-13084.0,Cluster-8424.30870,Cluster-21189.1,Cluster-19532.1,Cluster-8424.4876,Cluster-8424.12538,Cluster-8424.30871,Cluster-20340.1,Cluster-8424.27362,Cluster-…
GO:0008150	Biological Process	GO:0044699	single-organism process	GO:0044763	single-organism cellular process	GO:0043647	inositol phosphate metabolic process	47	Cluster-8424.18544,Cluster-23874.0,Cluster-8424.23342,Cluster-8424.14511,Cluster-3244.0,Cluster-8424.18554,Cluster-8424.25698,Cluster-8758.2,Cluster-8424.18550,Cluster-8424.23348,Cluster-22175.0,Cluster-8424.6719,Cluster-8424.23334,Cluster-12289.1,Cluster-18059.0,Cluster-8424.18546,Cluster-8424.26325,Cluster-8424.8330,Cluster-11052.1,Cluster-11626.0,Cluster-8424.23337,Cluster-3740.0,Cluster-8424.…
GO:0008150	Biological Process	GO:0044699	single-organism process	GO:0044763	single-organism cellular process	GO:0006081	cellular aldehyde metabolic process	454	Cluster-8424.13252,Cluster-18571.2,Cluster-8424.29520,Cluster-8424.28822,Cluster-14089.0,Cluster-18320.0,Cluster-4560.0,Cluster-8424.16614,Cluster-8424.14183,Cluster-8424.28280,Cluster-8424.3437,Cluster-19930.2,Cluster-1088.0,Cluster-8424.32712,Cluster-7726.1,Cluster-8424.30124,Cluster-8424.24754,Cluster-711.0,Cluster-8424.16977,Cluster-15895.0,Cluster-23626.0,Cluster-6636.0,Cluster-8424.8257,Clu…
GO:0008150	Biological Process	GO:0044699	single-organism process	GO:0044763	single-organism cellular process	GO:0042168	heme metabolic process	102	Cluster-8424.34357,Cluster-8424.18701,Cluster-17155.1,Cluster-8424.23227,Cluster-18778.0,Cluster-6445.0,Cluster-8424.20856,Cluster-19893.1,Cluster-8424.21662,Cluster-8424.17496,Cluster-23109.1,Cluster-8424.17497,Cluster-3788.0,Cluster-8812.0,Cluster-8424.26771,Cluster-8424.3917,Cluster-8424.22182,Cluster-8424.8836,Cluster-9174.0,Cluster-8424.23300,Cluster-8152.0,Cluster-8424.32283,Cluster-8424.13…
GO:0008150	Biological Process	GO:0044699	single-organism process	GO:0044763	single-organism cellular process	GO:0031050	dsRNA fragmentation	6	Cluster-7853.2,Cluster-5609.0,Cluster-7853.1,Cluster-20240.0,Cluster-8424.26516,Cluster-7853.0
GO:0008150	Biological Process	GO:0044699	single-organism process	GO:0044763	single-organism cellular process	GO:0023014	signal transduction by protein phosphorylation	66	Cluster-8424.14942,Cluster-7927.0,Cluster-8427.2,Cluster-8424.22497,Cluster-8424.2223,Cluster-17600.1,Cluster-9003.0,Cluster-5441.0,Cluster-21037.0,Cluster-1495.0,Cluster-17600.0,Cluster-6016.0,Cluster-4272.0,Cluster-8424.22746,Cluster-506.0,Cluster-17579.0,Cluster-8424.425,Cluster-17600.3,Cluster-8424.20869,Cluster-8424.14510,Cluster-15944.0,Cluster-18219.0,Cluster-8424.4151,Cluster-14708.0,Clus…
GO:0008150	Biological Process	GO:0044699	single-organism process	GO:0044763	single-organism cellular process	GO:0006582	melanin metabolic process	4	Cluster-8424.13326,Cluster-8424.28069,Cluster-8424.13327,Cluster-12942.0
GO:0008150	Biological Process	GO:0044699	single-organism process	GO:0044763	single-organism cellular process	GO:0009698	phenylpropanoid metabolic process	24	Cluster-13809.0,Cluster-19449.0,Cluster-6336.0,Cluster-20256.1,Cluster-1728.0,Cluster-8424.34013,Cluster-8424.28130,Cluster-19279.0,Cluster-8424.28458,Cluster-18319.0,Cluster-8424.24443,Cluster-8424.24699,Cluster-8424.4937,Cluster-21430.0,Cluster-8424.1028,Cluster-12343.0,Cluster-21610.4,Cluster-307.0,Cluster-8424.32417,Cluster-8424.21191,Cluster-8424.31453,Cluster-711.0,Cluster-21960.0,Cluster-2…
GO:0008150	Biological Process	GO:0044699	single-organism process	GO:0044763	single-organism cellular process	GO:0006020	inositol metabolic process	11	Cluster-14877.0,Cluster-8424.16211,Cluster-8424.16209,Cluster-14877.3,Cluster-21246.0,Cluster-8424.28189,Cluster-8424.3156,Cluster-15904.5,Cluster-14877.2,Cluster-14877.1,Cluster-15814.0
GO:0008150	Biological Process	GO:0044699	single-organism process	GO:0044763	single-organism cellular process	GO:0007569	cell aging	2	Cluster-8424.32696,Cluster-977.0
GO:0008150	Biological Process	GO:0044699	single-organism process	GO:0044763	single-organism cellular process	GO:0006771	riboflavin metabolic process	46	Cluster-23431.1,Cluster-8424.31680,Cluster-15703.3,Cluster-7496.0,Cluster-10869.0,Cluster-24056.1,Cluster-23431.3,Cluster-20957.3,Cluster-20957.4,Cluster-8424.10616,Cluster-8424.31679,Cluster-8424.10604,Cluster-24056.3,Cluster-15703.1,Cluster-675.0,Cluster-8424.10332,Cluster-8424.24671,Cluster-24056.0,Cluster-8424.10612,Cluster-23431.4,Cluster-16831.0,Cluster-8424.21454,Cluster-23431.6,Cluster-84…
GO:0008150	Biological Process	GO:0044699	single-organism process	GO:0044763	single-organism cellular process	GO:0042723	thiamine-containing compound metabolic process	32	Cluster-24082.1,Cluster-24082.2,Cluster-22278.0,Cluster-8424.13130,Cluster-8424.25680,Cluster-8424.31947,Cluster-4302.0,Cluster-8424.31950,Cluster-8424.1213,Cluster-8424.10137,Cluster-8424.31948,Cluster-8424.25679,Cluster-8424.26924,Cluster-5938.0,Cluster-8424.24057,Cluster-19613.0,Cluster-22278.1,Cluster-12753.0,Cluster-8424.8312,Cluster-8424.17960,Cluster-14521.0,Cluster-8424.31949,Cluster-1918…
GO:0008150	Biological Process	GO:0044699	single-organism process	GO:0044763	single-organism cellular process	GO:0006928	movement of cell or subcellular component	270	Cluster-7545.3,Cluster-23439.0,Cluster-13424.1,Cluster-8424.19394,Cluster-8424.21132,Cluster-21151.0,Cluster-8424.6420,Cluster-18477.0,Cluster-8424.30572,Cluster-5765.0,Cluster-8424.27575,Cluster-8424.18355,Cluster-8424.6739,Cluster-14025.1,Cluster-8424.4093,Cluster-20666.0,Cluster-24017.0,Cluster-8424.33981,Cluster-9985.2,Cluster-8599.0,Cluster-14447.2,Cluster-8424.10113,Cluster-8424.28989,Clust…
GO:0008150	Biological Process	GO:0044699	single-organism process	GO:0044763	single-organism cellular process	GO:0019296	coenzyme M metabolic process	3	Cluster-22112.0,Cluster-17023.0,Cluster-8424.12144
GO:0008150	Biological Process	GO:0044699	single-organism process	GO:0044763	single-organism cellular process	GO:0008037	cell recognition	116	Cluster-8424.5309,Cluster-8424.878,Cluster-8424.12150,Cluster-11202.1,Cluster-8424.31437,Cluster-11202.3,Cluster-24172.3,Cluster-23639.2,Cluster-6132.0,Cluster-8424.33967,Cluster-8424.24828,Cluster-8424.877,Cluster-8424.29684,Cluster-8424.3040,Cluster-8424.33973,Cluster-19208.0,Cluster-8424.17947,Cluster-8424.33924,Cluster-8424.24825,Cluster-10721.0,Cluster-8424.875,Cluster-22893.6,Cluster-8424.1…
GO:0008150	Biological Process	GO:0044699	single-organism process	GO:0044763	single-organism cellular process	GO:0010927	cellular component assembly involved in morphogenesis	14	Cluster-21256.0,Cluster-7011.1,Cluster-10769.0,Cluster-8424.20107,Cluster-8424.20110,Cluster-8424.7309,Cluster-15882.0,Cluster-8424.4961,Cluster-10966.0,Cluster-14262.1,Cluster-8424.20109,Cluster-14262.0,Cluster-1899.0,Cluster-7438.0
GO:0008150	Biological Process	GO:0044699	single-organism process	GO:0044763	single-organism cellular process	GO:0071804	cellular potassium ion transport	66	Cluster-8424.25408,Cluster-8424.10025,Cluster-8424.17499,Cluster-8424.13657,Cluster-8424.32368,Cluster-8424.2047,Cluster-8394.0,Cluster-8424.8111,Cluster-8424.25406,Cluster-8424.10835,Cluster-9486.0,Cluster-17930.0,Cluster-8424.20901,Cluster-8424.10026,Cluster-8424.15901,Cluster-20244.3,Cluster-8424.25407,Cluster-20244.2,Cluster-8424.24406,Cluster-8424.16002,Cluster-8424.16307,Cluster-8424.15833,…
GO:0008150	Biological Process	GO:0044699	single-organism process	GO:0044763	single-organism cellular process	GO:0010118	stomatal movement	10	Cluster-9199.0,Cluster-8424.16366,Cluster-8424.11083,Cluster-16727.0,Cluster-8424.16353,Cluster-8424.15082,Cluster-15414.0,Cluster-8424.27727,Cluster-3631.0,Cluster-8424.14943
GO:0008150	Biological Process	GO:0044699	single-organism process	GO:0044763	single-organism cellular process	GO:0042816	vitamin B6 metabolic process	40	Cluster-12083.11,Cluster-8424.16125,Cluster-12083.12,Cluster-8424.8969,Cluster-8424.16422,Cluster-8424.8553,Cluster-8424.22921,Cluster-8424.15129,Cluster-12083.16,Cluster-8424.14698,Cluster-12083.6,Cluster-8424.5736,Cluster-12083.5,Cluster-19290.0,Cluster-8424.20363,Cluster-8424.9392,Cluster-9949.1,Cluster-12083.4,Cluster-12083.0,Cluster-8424.26903,Cluster-8424.8554,Cluster-8424.9391,Cluster-8424…
GO:0008150	Biological Process	GO:0044699	single-organism process	GO:0044763	single-organism cellular process	GO:0009404	toxin metabolic process	65	Cluster-8424.28547,Cluster-20047.1,Cluster-21066.0,Cluster-8424.21284,Cluster-8424.12859,Cluster-4230.0,Cluster-21761.0,Cluster-13958.0,Cluster-8424.20990,Cluster-8424.30079,Cluster-13298.0,Cluster-8424.24581,Cluster-859.0,Cluster-23693.0,Cluster-17037.1,Cluster-8424.12857,Cluster-16456.0,Cluster-8728.0,Cluster-13730.0,Cluster-8424.12861,Cluster-5784.0,Cluster-1103.0,Cluster-12798.0,Cluster-10753…
GO:0008150	Biological Process	GO:0044699	single-organism process	GO:0044763	single-organism cellular process	GO:0006281	DNA repair	317	Cluster-8301.4,Cluster-21385.0,Cluster-22492.1,Cluster-18669.0,Cluster-8424.30908,Cluster-8424.22763,Cluster-5943.8,Cluster-8424.32378,Cluster-790.0,Cluster-8424.22038,Cluster-8424.26802,Cluster-8424.32381,Cluster-8238.2,Cluster-8424.23881,Cluster-987.0,Cluster-8424.19809,Cluster-8424.25048,Cluster-8424.15286,Cluster-8424.23640,Cluster-24118.0,Cluster-2353.1,Cluster-15871.1,Cluster-8424.15862,Clu…
GO:0008150	Biological Process	GO:0044699	single-organism process	GO:0044763	single-organism cellular process	GO:0007059	chromosome segregation	201	Cluster-8424.7342,Cluster-18674.0,Cluster-8424.20173,Cluster-8424.24183,Cluster-8424.16337,Cluster-22239.1,Cluster-8424.7844,Cluster-5045.1,Cluster-8424.13414,Cluster-8424.11879,Cluster-23751.0,Cluster-8424.13480,Cluster-13461.1,Cluster-3208.1,Cluster-8424.16628,Cluster-22239.3,Cluster-8424.9015,Cluster-8424.4352,Cluster-8424.4384,Cluster-6276.0,Cluster-15954.4,Cluster-8424.30398,Cluster-8424.227…
GO:0008150	Biological Process	GO:0044699	single-organism process	GO:0044763	single-organism cellular process	GO:0051301	cell division	243	Cluster-5226.0,Cluster-14734.0,Cluster-8424.12052,Cluster-8424.28507,Cluster-5065.2,Cluster-10841.1,Cluster-8424.26278,Cluster-8424.7902,Cluster-8424.12464,Cluster-8424.12172,Cluster-8424.26494,Cluster-22753.0,Cluster-8424.1540,Cluster-11897.0,Cluster-3569.0,Cluster-12461.1,Cluster-21493.3,Cluster-21027.0,Cluster-3844.2,Cluster-8424.26491,Cluster-14889.4,Cluster-8424.5944,Cluster-6514.1,Cluster-1…
GO:0008150	Biological Process	GO:0044699	single-organism process	GO:0044763	single-organism cellular process	GO:0005984	disaccharide metabolic process	446	Cluster-22517.2,Cluster-8424.1697,Cluster-8424.3933,Cluster-8424.25283,Cluster-14011.0,Cluster-13315.0,Cluster-24471.9,Cluster-18283.0,Cluster-8424.18683,Cluster-21177.0,Cluster-22483.0,Cluster-22711.0,Cluster-8424.3155,Cluster-24218.0,Cluster-12642.0,Cluster-16879.2,Cluster-8424.16965,Cluster-22189.1,Cluster-8424.5395,Cluster-8424.31440,Cluster-8167.0,Cluster-8424.29291,Cluster-8424.7617,Cluster…
GO:0008150	Biological Process	GO:0044699	single-organism process	GO:0044763	single-organism cellular process	GO:0015975	energy derivation by oxidation of reduced inorganic compounds	80	Cluster-16289.1,Cluster-8424.18773,Cluster-5615.6,Cluster-13554.2,Cluster-371.0,Cluster-4478.0,Cluster-17435.0,Cluster-8424.8163,Cluster-8424.25565,Cluster-8424.23447,Cluster-274.0,Cluster-12935.5,Cluster-8424.18722,Cluster-8424.25563,Cluster-8424.24010,Cluster-19673.3,Cluster-8424.20145,Cluster-16289.4,Cluster-8424.7464,Cluster-8424.16837,Cluster-3091.1,Cluster-16508.1,Cluster-11128.7,Cluster-84…
GO:0008150	Biological Process	GO:0044699	single-organism process	GO:0044763	single-organism cellular process	GO:0007049	cell cycle	690	Cluster-19211.1,Cluster-8424.22111,Cluster-20802.1,Cluster-17490.0,Cluster-13959.0,Cluster-8424.148,Cluster-1493.0,Cluster-8424.19394,Cluster-10966.0,Cluster-13242.1,Cluster-8424.32824,Cluster-22655.1,Cluster-7450.0,Cluster-8424.32329,Cluster-8424.18381,Cluster-18059.0,Cluster-18519.0,Cluster-8424.14404,Cluster-15184.1,Cluster-8424.429,Cluster-11945.1,Cluster-8424.4413,Cluster-22239.8,Cluster-164…
GO:0008150	Biological Process	GO:0044699	single-organism process	GO:0044763	single-organism cellular process	GO:0042197	halogenated hydrocarbon metabolic process	58	Cluster-15668.0,Cluster-18130.0,Cluster-8424.1631,Cluster-8424.5832,Cluster-14004.6,Cluster-23753.0,Cluster-11752.0,Cluster-15703.3,Cluster-10245.0,Cluster-356.0,Cluster-18840.2,Cluster-17865.0,Cluster-8424.1629,Cluster-5782.0,Cluster-18840.1,Cluster-8424.23817,Cluster-6072.2,Cluster-11148.0,Cluster-2399.0,Cluster-6367.0,Cluster-8424.7256,Cluster-20499.0,Cluster-18130.1,Cluster-8424.13548,Cluster…
GO:0008150	Biological Process	GO:0044699	single-organism process	GO:0044763	single-organism cellular process	GO:0022406	membrane docking	83	Cluster-8424.33755,Cluster-8424.16923,Cluster-18842.2,Cluster-16959.1,Cluster-8424.8408,Cluster-1490.0,Cluster-19162.4,Cluster-8424.16942,Cluster-8424.24738,Cluster-8424.16951,Cluster-8424.9924,Cluster-4933.0,Cluster-8424.30572,Cluster-8424.4297,Cluster-8424.27259,Cluster-8424.7429,Cluster-8424.33756,Cluster-23471.0,Cluster-1818.0,Cluster-8424.9758,Cluster-12231.0,Cluster-19162.2,Cluster-8424.871…
GO:0008150	Biological Process	GO:0044699	single-organism process	GO:0044763	single-organism cellular process	GO:0007154	cell communication	2564	Cluster-24423.2,Cluster-8424.16825,Cluster-23556.7,Cluster-23586.0,Cluster-8424.9239,Cluster-8424.6138,Cluster-7152.3,Cluster-20103.3,Cluster-568.0,Cluster-22158.0,Cluster-8424.20023,Cluster-16213.4,Cluster-8424.32236,Cluster-8424.17945,Cluster-8424.12349,Cluster-18668.2,Cluster-4848.0,Cluster-8424.30395,Cluster-8424.18567,Cluster-8424.4714,Cluster-9430.1,Cluster-8424.17496,Cluster-6120.2,Cluster…
,Cluster-8424.23579,Cluster-8424.23713,Cluster-18630.0,Cluster-2380.0,Cluster-10615.0,Cluster-8424.17735,Cluster-8424.2840,Cluster-8424.20736,Cluster-8424.22480,Cluster-8424.28,Cluster-8424.30190,Cluster-18430.4,Cluster-8424.32349,Cluster-9985.0,Cluster-8424.34168,Cluster-8424.33716,Cluster-7334.3,Cluster-11898.4,Cluster-14029.0,Cluster-15461.3,Cluster-8424.10036,Cluster-8545.0,Cluster-20723.1,Cl…
GO:0008150	Biological Process	GO:0044699	single-organism process	GO:0044763	single-organism cellular process	GO:0019430	removal of superoxide radicals	1	Cluster-8424.31317
GO:0008150	Biological Process	GO:0044699	single-organism process	GO:0044763	single-organism cellular process	GO:0001775	cell activation	127	Cluster-20140.0,Cluster-12778.0,Cluster-8424.18274,Cluster-8424.27138,Cluster-18794.2,Cluster-16341.1,Cluster-8424.4068,Cluster-8424.8361,Cluster-8424.16243,Cluster-8424.30394,Cluster-8424.23756,Cluster-8424.20838,Cluster-8424.27273,Cluster-8424.25239,Cluster-23661.0,Cluster-8424.16928,Cluster-16083.0,Cluster-18794.0,Cluster-15437.2,Cluster-18430.4,Cluster-8424.18723,Cluster-18430.1,Cluster-506.0…
GO:0008150	Biological Process	GO:0044699	single-organism process	GO:0044763	single-organism cellular process	GO:0022411	cellular component disassembly	116	Cluster-15542.0,Cluster-8424.31927,Cluster-17430.8,Cluster-16008.7,Cluster-8424.5210,Cluster-14447.2,Cluster-11897.2,Cluster-22966.0,Cluster-18205.0,Cluster-8424.7809,Cluster-8424.30155,Cluster-5205.0,Cluster-17773.1,Cluster-8424.25726,Cluster-20825.0,Cluster-8424.20443,Cluster-8424.32299,Cluster-6360.0,Cluster-23103.0,Cluster-8424.32295,Cluster-8424.6817,Cluster-8424.12852,Cluster-8424.23523,Clu…
GO:0008150	Biological Process	GO:0044699	single-organism process	GO:0044763	single-organism cellular process	GO:0016143	S-glycoside metabolic process	63	Cluster-8424.11772,Cluster-17122.0,Cluster-8424.1584,Cluster-8424.23135,Cluster-9367.0,Cluster-8424.1176,Cluster-8424.4317,Cluster-692.0,Cluster-8424.30124,Cluster-8424.18357,Cluster-15162.0,Cluster-8424.31453,Cluster-8424.33458,Cluster-8424.5728,Cluster-13026.0,Cluster-8424.16366,Cluster-5938.0,Cluster-8157.0,Cluster-15560.1,Cluster-24381.0,Cluster-8424.21284,Cluster-3268.0,Cluster-8424.27293,Cl…
GO:0008150	Biological Process	GO:0044699	single-organism process	GO:0044763	single-organism cellular process	GO:0006486	protein glycosylation	71	Cluster-8424.410,Cluster-4815.0,Cluster-8424.14280,Cluster-8424.19153,Cluster-8424.28385,Cluster-9734.0,Cluster-9808.0,Cluster-8424.14268,Cluster-8424.18122,Cluster-8424.22800,Cluster-8424.23558,Cluster-20113.1,Cluster-8424.2469,Cluster-22550.0,Cluster-20113.0,Cluster-8424.12097,Cluster-8424.13650,Cluster-8424.28386,Cluster-8424.18261,Cluster-8424.15505,Cluster-711.0,Cluster-8424.5942,Cluster-240…
GO:0008150	Biological Process	GO:0044699	single-organism process	GO:0044763	single-organism cellular process	GO:0055085	transmembrane transport	853	Cluster-8424.8712,Cluster-23218.1,Cluster-8424.15886,Cluster-8424.13567,Cluster-8424.5616,Cluster-8424.19595,Cluster-8424.22142,Cluster-16175.0,Cluster-8424.9642,Cluster-8424.12251,Cluster-20244.1,Cluster-14782.0,Cluster-8424.26575,Cluster-16907.0,Cluster-18543.1,Cluster-17157.3,Cluster-8424.12881,Cluster-8424.10221,Cluster-3932.2,Cluster-8424.20038,Cluster-8424.30397,Cluster-17921.1,Cluster-8424…
GO:0008150	Biological Process	GO:0044699	single-organism process	GO:0044763	single-organism cellular process	GO:1902589	single-organism organelle organization	900	Cluster-8424.23272,Cluster-11746.0,Cluster-8424.32843,Cluster-16795.3,Cluster-16705.0,Cluster-23766.0,Cluster-8424.10721,Cluster-8424.22800,Cluster-8424.31956,Cluster-8424.14280,Cluster-17217.0,Cluster-8424.26124,Cluster-20910.8,Cluster-8424.32648,Cluster-8424.4310,Cluster-8424.11397,Cluster-16124.1,Cluster-8424.7570,Cluster-8424.28428,Cluster-23257.3,Cluster-8424.25458,Cluster-8424.21733,Cluster…
GO:0008150	Biological Process	GO:0044699	single-organism process	GO:0044763	single-organism cellular process	GO:0016049	cell growth	55	Cluster-8424.7902,Cluster-1564.0,Cluster-4850.1,Cluster-8424.8117,Cluster-18685.1,Cluster-16298.0,Cluster-8424.24782,Cluster-8424.14623,Cluster-18685.0,Cluster-8424.34121,Cluster-16456.0,Cluster-8424.1016,Cluster-8424.20968,Cluster-8424.2863,Cluster-8424.27739,Cluster-11583.0,Cluster-14954.0,Cluster-17616.0,Cluster-8424.22809,Cluster-16690.3,Cluster-8424.5849,Cluster-7438.0,Cluster-16605.0,Cluste…
GO:0008150	Biological Process	GO:0044699	single-organism process	GO:0044763	single-organism cellular process	GO:0042180	cellular ketone metabolic process	134	Cluster-8424.11669,Cluster-16304.0,Cluster-11865.1,Cluster-19194.1,Cluster-5501.0,Cluster-8424.22746,Cluster-13136.2,Cluster-8424.345,Cluster-8424.28095,Cluster-8424.21845,Cluster-8424.33463,Cluster-8424.17107,Cluster-4164.0,Cluster-8424.15574,Cluster-170.0,Cluster-3244.0,Cluster-16304.2,Cluster-8424.29832,Cluster-22675.5,Cluster-21506.0,Cluster-8424.18390,Cluster-8424.8602,Cluster-8424.25588,Clu…
GO:0008150	Biological Process	GO:0044699	single-organism process	GO:0044763	single-organism cellular process	GO:0009110	vitamin biosynthetic process	335	Cluster-8424.3103,Cluster-3540.0,Cluster-8424.31682,Cluster-9949.1,Cluster-8424.25680,Cluster-8424.20363,Cluster-8424.30676,Cluster-20952.1,Cluster-9150.0,Cluster-20782.1,Cluster-8424.31720,Cluster-8424.2160,Cluster-8424.12621,Cluster-8424.10619,Cluster-23431.0,Cluster-8424.25679,Cluster-8424.20739,Cluster-8424.10520,Cluster-8424.10243,Cluster-8424.31900,Cluster-24381.0,Cluster-6801.0,Cluster-842…
GO:0008150	Biological Process	GO:0044699	single-organism process	GO:0044763	single-organism cellular process	GO:0015980	energy derivation by oxidation of organic compounds	448	Cluster-21444.0,Cluster-8424.30582,Cluster-8424.16096,Cluster-8424.7013,Cluster-8424.25124,Cluster-8424.25560,Cluster-8424.14521,Cluster-8424.7053,Cluster-8424.8043,Cluster-9081.0,Cluster-15748.0,Cluster-8424.22447,Cluster-23682.0,Cluster-8424.17807,Cluster-19194.0,Cluster-8424.15745,Cluster-8424.12312,Cluster-8424.320,Cluster-23872.0,Cluster-8424.3656,Cluster-4781.0,Cluster-17208.1,Cluster-17056…
GO:0008150	Biological Process	GO:0044699	single-organism process	GO:0044763	single-organism cellular process	GO:0033059	cellular pigmentation	8	Cluster-8424.29550,Cluster-8424.13785,Cluster-8424.15686,Cluster-8424.15957,Cluster-8424.13127,Cluster-8424.13126,Cluster-8424.15685,Cluster-8424.13786
GO:0008150	Biological Process	GO:0044699	single-organism process	GO:0044763	single-organism cellular process	GO:0044255	cellular lipid metabolic process	1358	Cluster-8424.27639,Cluster-12166.0,Cluster-23829.0,Cluster-8424.31330,Cluster-17661.0,Cluster-8424.11740,Cluster-14407.3,Cluster-23189.0,Cluster-8424.27891,Cluster-18187.0,Cluster-11384.0,Cluster-24615.0,Cluster-12367.2,Cluster-8424.27306,Cluster-8424.17666,Cluster-20387.1,Cluster-8424.20674,Cluster-8424.14684,Cluster-8424.27068,Cluster-12022.0,Cluster-8424.954,Cluster-8424.11669,Cluster-8424.324…
GO:0008150	Biological Process	GO:0044699	single-organism process	GO:0044763	single-organism cellular process	GO:0048869	cellular developmental process	303	Cluster-8424.27023,Cluster-8424.11964,Cluster-16605.0,Cluster-11583.0,Cluster-8424.22462,Cluster-8424.11681,Cluster-20825.0,Cluster-8424.15472,Cluster-19773.0,Cluster-18685.0,Cluster-14262.1,Cluster-8424.19299,Cluster-8424.9476,Cluster-21241.0,Cluster-8424.20311,Cluster-14795.2,Cluster-18685.1,Cluster-5421.1,Cluster-8424.17976,Cluster-9906.0,Cluster-8424.7386,Cluster-8424.16898,Cluster-8424.24340…
GO:0008150	Biological Process	GO:0044699	single-organism process	GO:0044763	single-organism cellular process	GO:0043062	extracellular structure organization	18	Cluster-17350.0,Cluster-8424.16743,Cluster-8424.11847,Cluster-13280.0,Cluster-8424.14970,Cluster-7438.0,Cluster-16908.0,Cluster-6351.1,Cluster-8424.16742,Cluster-10759.0,Cluster-3614.2,Cluster-8424.17223,Cluster-15882.0,Cluster-14262.0,Cluster-3556.0,Cluster-3614.1,Cluster-9381.0,Cluster-8424.4961
GO:0008150	Biological Process	GO:0044699	single-organism process	GO:0044763	single-organism cellular process	GO:0019627	urea metabolic process	1	Cluster-8424.21547
GO:0008150	Biological Process	GO:0044699	single-organism process	GO:0044763	single-organism cellular process	GO:0030648	aminoglycoside antibiotic biosynthetic process	14	Cluster-8424.28189,Cluster-6579.0,Cluster-8424.3156,Cluster-8424.26730,Cluster-14877.2,Cluster-14877.1,Cluster-7094.0,Cluster-8424.16211,Cluster-14877.0,Cluster-6789.0,Cluster-7094.1,Cluster-8424.18228,Cluster-14877.3,Cluster-8424.16209
GO:0008150	Biological Process	GO:0044699	single-organism process	GO:0044763	single-organism cellular process	GO:0034637	cellular carbohydrate biosynthetic process	289	Cluster-21513.1,Cluster-23924.0,Cluster-15121.4,Cluster-8424.30019,Cluster-2263.0,Cluster-8424.24425,Cluster-18072.1,Cluster-24471.1,Cluster-16999.2,Cluster-8424.19125,Cluster-9752.1,Cluster-2215.0,Cluster-18415.0,Cluster-16779.0,Cluster-8424.26441,Cluster-8424.6732,Cluster-8424.26540,Cluster-22189.4,Cluster-8424.17254,Cluster-8424.11354,Cluster-5094.0,Cluster-7988.0,Cluster-8424.11437,Cluster-20…
GO:0008150	Biological Process	GO:0044699	single-organism process	GO:0044763	single-organism cellular process	GO:0022412	cellular process involved in reproduction in multicellular organism	53	Cluster-8424.24903,Cluster-8424.4130,Cluster-13246.0,Cluster-8424.11647,Cluster-8424.1750,Cluster-13051.0,Cluster-8723.0,Cluster-8424.480,Cluster-8424.7064,Cluster-8424.31512,Cluster-11276.7,Cluster-8424.6114,Cluster-8424.2141,Cluster-15713.0,Cluster-7673.0,Cluster-13298.0,Cluster-8424.30187,Cluster-5650.0,Cluster-8424.27996,Cluster-16850.2,Cluster-8424.6116,Cluster-16850.1,Cluster-8424.17490,Clu…
GO:0008150	Biological Process	GO:0044699	single-organism process	GO:0044763	single-organism cellular process	GO:0009235	cobalamin metabolic process	54	Cluster-12774.0,Cluster-8424.7273,Cluster-8424.24053,Cluster-8424.16509,Cluster-17155.2,Cluster-8424.29695,Cluster-8424.16526,Cluster-22228.0,Cluster-8424.28708,Cluster-17155.0,Cluster-3326.0,Cluster-19290.0,Cluster-11574.0,Cluster-57.0,Cluster-20782.0,Cluster-17155.3,Cluster-8424.32285,Cluster-20782.2,Cluster-8424.22658,Cluster-8424.16422,Cluster-20957.3,Cluster-8424.28366,Cluster-20957.0,Cluste…
GO:0008150	Biological Process	GO:0044699	single-organism process	GO:0044763	single-organism cellular process	GO:0019419	sulfate reduction	1	Cluster-13100.2
GO:0008150	Biological Process	GO:0044699	single-organism process	GO:0044763	single-organism cellular process	GO:0032535	regulation of cellular component size	59	Cluster-8424.25726,Cluster-6360.0,Cluster-8424.32299,Cluster-10028.1,Cluster-8424.31022,Cluster-8424.7809,Cluster-18205.0,Cluster-8424.9029,Cluster-11746.0,Cluster-16124.0,Cluster-8424.31927,Cluster-8424.32294,Cluster-8424.28478,Cluster-12554.2,Cluster-11593.1,Cluster-24387.0,Cluster-8424.13620,Cluster-8424.31026,Cluster-8424.18707,Cluster-9924.2,Cluster-8424.2393,Cluster-8424.14617,Cluster-8424.…
GO:0008150	Biological Process	GO:0044699	single-organism process	GO:0044763	single-organism cellular process	GO:0042810	pheromone metabolic process	2	Cluster-8424.17934,Cluster-8424.18381
GO:0008150	Biological Process	GO:0044699	single-organism process	GO:0044763	single-organism cellular process	GO:0046937	phytochelatin metabolic process	19	Cluster-21530.9,Cluster-10625.0,Cluster-24400.7,Cluster-19810.2,Cluster-19810.3,Cluster-8424.8777,Cluster-8424.8775,Cluster-8424.27003,Cluster-24400.1,Cluster-24400.3,Cluster-19810.0,Cluster-8424.8778,Cluster-24400.10,Cluster-24400.2,Cluster-8424.8779,Cluster-24400.8,Cluster-8424.2313,Cluster-19810.1,Cluster-8424.8776
GO:0008150	Biological Process	GO:0044699	single-organism process	GO:0044763	single-organism cellular process	GO:0006276	plasmid maintenance	2	Cluster-14801.3,Cluster-14801.1
GO:0008150	Biological Process	GO:0044699	single-organism process	GO:0044763	single-organism cellular process	GO:0006082	organic acid metabolic process	2653	Cluster-3103.0,Cluster-8424.10809,Cluster-8424.21340,Cluster-5640.0,Cluster-22812.1,Cluster-8424.7784,Cluster-8424.18538,Cluster-17265.0,Cluster-7679.0,Cluster-15628.0,Cluster-8424.9078,Cluster-17949.0,Cluster-8424.20001,Cluster-8424.14809,Cluster-8424.6349,Cluster-8424.12312,Cluster-8424.7929,Cluster-21772.10,Cluster-12165.0,Cluster-8424.22840,Cluster-8424.30690,Cluster-22703.0,Cluster-7775.0,Cl…
ter-8424.10285,Cluster-23971.0,Cluster-8424.27274,Cluster-8424.16266,Cluster-22908.5,Cluster-7393.0,Cluster-8424.34454,Cluster-8424.31140,Cluster-8424.14798,Cluster-7842.15,Cluster-8424.27747,Cluster-8424.29166,Cluster-8424.30339,Cluster-19211.0,Cluster-8424.22146,Cluster-8424.20026,Cluster-21776.4,Cluster-13312.0,Cluster-8424.34353,Cluster-8424.28652,Cluster-19313.0,Cluster-20970.0,Cluster-3381.…
GO:0008150	Biological Process	GO:0044699	single-organism process	GO:0044763	single-organism cellular process	GO:0008219	cell death	199	Cluster-1696.0,Cluster-7646.2,Cluster-11828.2,Cluster-10028.3,Cluster-8424.9392,Cluster-19352.0,Cluster-8424.17921,Cluster-8424.18683,Cluster-15960.0,Cluster-8424.12351,Cluster-8424.1788,Cluster-13809.0,Cluster-8424.25881,Cluster-21932.0,Cluster-15796.0,Cluster-8424.22006,Cluster-16674.1,Cluster-15560.1,Cluster-18576.0,Cluster-683.0,Cluster-8424.3681,Cluster-11011.0,Cluster-8424.31011,Cluster-141…
GO:0008150	Biological Process	GO:0044699	single-organism process	GO:0044763	single-organism cellular process	GO:0055086	nucleobase-containing small molecule metabolic process	1904	Cluster-8424.15626,Cluster-12935.5,Cluster-16243.0,Cluster-5756.0,Cluster-8424.16091,Cluster-8424.33980,Cluster-12240.0,Cluster-19845.0,Cluster-23483.0,Cluster-8424.20013,Cluster-8424.347,Cluster-8424.16888,Cluster-8424.2821,Cluster-16837.1,Cluster-8424.28183,Cluster-9180.0,Cluster-8424.24986,Cluster-8424.23102,Cluster-8424.21778,Cluster-14818.0,Cluster-4232.0,Cluster-8424.1922,Cluster-4082.0,Clu…
24.15771,Cluster-8424.32712,Cluster-18542.1,Cluster-16396.1,Cluster-14395.0,Cluster-19454.1,Cluster-8424.28514
GO:0008150	Biological Process	GO:0044699	single-organism process	GO:0044763	single-organism cellular process	GO:0006903	vesicle targeting	4	Cluster-8424.31928,Cluster-8424.6739,Cluster-8424.13620,Cluster-8424.31927
GO:0008150	Biological Process	GO:0044699	single-organism process	GO:0044763	single-organism cellular process	GO:0044802	single-organism membrane organization	452	Cluster-21037.0,Cluster-8424.16690,Cluster-8424.30394,Cluster-10063.2,Cluster-10588.1,Cluster-12166.0,Cluster-8424.18739,Cluster-8424.3455,Cluster-8424.22921,Cluster-8424.2939,Cluster-8424.11470,Cluster-8424.17709,Cluster-8424.28095,Cluster-8424.26516,Cluster-11897.0,Cluster-11384.0,Cluster-8424.19399,Cluster-3844.2,Cluster-21306.0,Cluster-19337.1,Cluster-21459.1,Cluster-8424.455,Cluster-5149.1,C…
GO:0008150	Biological Process	GO:0044699	single-organism process	GO:0044763	single-organism cellular process	GO:0042360	vitamin E metabolic process	1	Cluster-8424.16446
GO:0008150	Biological Process	GO:0044699	single-organism process	GO:0044763	single-organism cellular process	GO:0043446	cellular alkane metabolic process	101	Cluster-8424.20145,Cluster-8424.30492,Cluster-8424.385,Cluster-19673.3,Cluster-8424.24010,Cluster-8424.25563,Cluster-12465.2,Cluster-8424.10520,Cluster-8424.20739,Cluster-8424.8227,Cluster-16508.1,Cluster-3091.1,Cluster-11128.7,Cluster-8424.16837,Cluster-8424.7464,Cluster-16289.4,Cluster-8424.8554,Cluster-6907.7,Cluster-569.0,Cluster-12465.1,Cluster-22143.2,Cluster-8424.1903,Cluster-15587.1,Clust…
GO:0008150	Biological Process	GO:0044699	single-organism process	GO:0044763	single-organism cellular process	GO:0019400	alditol metabolic process	10	Cluster-8424.253,Cluster-13874.0,Cluster-8424.252,Cluster-8424.30027,Cluster-19606.1,Cluster-8424.255,Cluster-8424.254,Cluster-8424.256,Cluster-2456.0,Cluster-8424.26673
GO:0008150	Biological Process	GO:0044699	single-organism process	GO:0044763	single-organism cellular process	GO:0016458	gene silencing	55	Cluster-10416.2,Cluster-8424.11319,Cluster-8424.6866,Cluster-8424.28724,Cluster-8424.28410,Cluster-18571.1,Cluster-20256.1,Cluster-8424.23203,Cluster-8424.8185,Cluster-8424.32231,Cluster-5609.0,Cluster-9500.0,Cluster-18571.2,Cluster-8424.34465,Cluster-18294.0,Cluster-7672.0,Cluster-8424.6864,Cluster-8424.22790,Cluster-8424.13420,Cluster-8424.13421,Cluster-8424.6863,Cluster-8424.24827,Cluster-8424…
GO:0008150	Biological Process	GO:0044699	single-organism process	GO:0044763	single-organism cellular process	GO:0097194	execution phase of apoptosis	4	Cluster-8424.2241,Cluster-11828.2,Cluster-1236.0,Cluster-11828.3
GO:0008150	Biological Process	GO:0044699	single-organism process	GO:0044763	single-organism cellular process	GO:0042439	ethanolamine-containing compound metabolic process	1	Cluster-8424.6088
GO:0008150	Biological Process	GO:0044699	single-organism process	GO:0044707	single-multicellular organism process	GO:0007389	pattern specification process	12	Cluster-8424.19549,Cluster-8692.1,Cluster-8424.30616,Cluster-5512.0,Cluster-5609.0,Cluster-8424.30775,Cluster-19459.0,Cluster-8424.24340,Cluster-8424.4195,Cluster-4168.0,Cluster-8424.1523,Cluster-1520.0
GO:0008150	Biological Process	GO:0044699	single-organism process	GO:0044707	single-multicellular organism process	GO:0010232	vascular transport	1	Cluster-8424.20104
GO:0008150	Biological Process	GO:0044699	single-organism process	GO:0044707	single-multicellular organism process	GO:0050878	regulation of body fluid levels	136	Cluster-20578.0,Cluster-8424.29712,Cluster-3543.0,Cluster-11321.1,Cluster-11205.0,Cluster-8424.3416,Cluster-8424.28117,Cluster-8424.33122,Cluster-5907.0,Cluster-8424.5487,Cluster-22514.0,Cluster-8424.29666,Cluster-16621.1,Cluster-8424.30396,Cluster-8424.3700,Cluster-8424.20347,Cluster-8424.27988,Cluster-23692.0,Cluster-8424.26285,Cluster-8424.33123,Cluster-17375.1,Cluster-8424.5024,Cluster-8424.3…
GO:0008150	Biological Process	GO:0044699	single-organism process	GO:0044707	single-multicellular organism process	GO:0009791	post-embryonic development	200	Cluster-8424.25900,Cluster-4607.0,Cluster-14810.1,Cluster-15338.0,Cluster-11751.0,Cluster-7332.0,Cluster-8424.25471,Cluster-9930.0,Cluster-13386.5,Cluster-19282.0,Cluster-8424.30607,Cluster-11210.0,Cluster-8424.29284,Cluster-8424.2871,Cluster-8424.10285,Cluster-8424.31317,Cluster-24077.0,Cluster-3447.0,Cluster-8424.22702,Cluster-3631.0,Cluster-10493.0,Cluster-8424.24714,Cluster-11373.1,Cluster-11…
GO:0008150	Biological Process	GO:0044699	single-organism process	GO:0044707	single-multicellular organism process	GO:0007275	multicellular organismal development	416	Cluster-19705.0,Cluster-16120.0,Cluster-8424.33845,Cluster-15240.0,Cluster-7775.0,Cluster-8424.1523,Cluster-24077.4,Cluster-21160.0,Cluster-8424.15883,Cluster-23705.0,Cluster-18571.1,Cluster-8424.6143,Cluster-4972.0,Cluster-8424.4151,Cluster-12471.3,Cluster-8424.21284,Cluster-18204.0,Cluster-13235.2,Cluster-8424.19764,Cluster-2102.0,Cluster-24077.1,Cluster-18046.1,Cluster-8424.13216,Cluster-8424.…
GO:0008150	Biological Process	GO:0044699	single-organism process	GO:0044707	single-multicellular organism process	GO:0043480	pigment accumulation in tissues	10	Cluster-8424.1016,Cluster-10532.0,Cluster-8424.30616,Cluster-8424.12218,Cluster-7438.0,Cluster-16298.0,Cluster-15882.0,Cluster-3302.0,Cluster-10493.0,Cluster-8424.31453
GO:0008150	Biological Process	GO:0044699	single-organism process	GO:0044707	single-multicellular organism process	GO:0050817	coagulation	136	Cluster-14447.2,Cluster-8424.18270,Cluster-8424.3699,Cluster-17375.0,Cluster-8146.0,Cluster-8424.16835,Cluster-8424.34135,Cluster-8424.16356,Cluster-20136.0,Cluster-8424.4531,Cluster-8424.26283,Cluster-5720.1,Cluster-5720.0,Cluster-8424.27272,Cluster-8424.13853,Cluster-8424.30395,Cluster-8424.16414,Cluster-19706.2,Cluster-17134.1,Cluster-8424.25238,Cluster-8424.17110,Cluster-8424.22548,Cluster-84…
GO:0008150	Biological Process	GO:0044699	single-organism process	GO:0044707	single-multicellular organism process	GO:0030534	adult behavior	5	Cluster-22619.0,Cluster-8427.2,Cluster-8427.0,Cluster-12790.3,Cluster-22621.2
GO:0008150	Biological Process	GO:0044699	single-organism process	GO:0044707	single-multicellular organism process	GO:0003008	system process	62	Cluster-8424.28124,Cluster-16131.0,Cluster-22474.0,Cluster-8424.23027,Cluster-8424.9245,Cluster-8424.29865,Cluster-8424.10369,Cluster-8424.28125,Cluster-9844.0,Cluster-3012.0,Cluster-8313.1,Cluster-21170.4,Cluster-8424.31761,Cluster-20184.1,Cluster-6920.0,Cluster-8424.29698,Cluster-8545.0,Cluster-8424.24310,Cluster-21170.2,Cluster-9825.3,Cluster-8424.6514,Cluster-8424.20240,Cluster-8424.32998,Clu…
GO:0008150	Biological Process	GO:0044699	single-organism process	GO:0044707	single-multicellular organism process	GO:0002532	production of molecular mediator involved in inflammatory response	1	Cluster-12139.0
GO:0008150	Biological Process	GO:0044699	single-organism process	GO:0044707	single-multicellular organism process	GO:0051241	negative regulation of multicellular organismal process	12	Cluster-5441.0,Cluster-8424.2223,Cluster-17883.0,Cluster-16727.0,Cluster-8424.11083,Cluster-13386.8,Cluster-13386.5,Cluster-8424.4937,Cluster-6016.0,Cluster-22447.0,Cluster-8424.13835,Cluster-8424.34382
GO:0008150	Biological Process	GO:0044699	single-organism process	GO:0044707	single-multicellular organism process	GO:0009561	megagametogenesis	4	Cluster-8424.1750,Cluster-5178.0,Cluster-13298.0,Cluster-17280.0
GO:0008150	Biological Process	GO:0044699	single-organism process	GO:0044707	single-multicellular organism process	GO:0009845	seed germination	11	Cluster-7855.0,Cluster-711.0,Cluster-8424.11083,Cluster-8424.28433,Cluster-16727.0,Cluster-18685.1,Cluster-6016.0,Cluster-21444.0,Cluster-8424.32688,Cluster-19464.0,Cluster-18685.0
GO:0008150	Biological Process	GO:0044699	single-organism process	GO:0044707	single-multicellular organism process	GO:0001763	morphogenesis of a branching structure	2	Cluster-8424.4937,Cluster-7860.0
GO:0008150	Biological Process	GO:0044699	single-organism process	GO:0044707	single-multicellular organism process	GO:0010073	meristem maintenance	13	Cluster-1566.0,Cluster-321.0,Cluster-15279.0,Cluster-1410.0,Cluster-19773.0,Cluster-8424.31453,Cluster-19705.0,Cluster-8424.25196,Cluster-24128.0,Cluster-8424.33981,Cluster-7730.0,Cluster-8424.1523,Cluster-8424.18707
GO:0008150	Biological Process	GO:0044699	single-organism process	GO:0044707	single-multicellular organism process	GO:0048771	tissue remodeling	1	Cluster-22149.0
GO:0008150	Biological Process	GO:0044699	single-organism process	GO:0044707	single-multicellular organism process	GO:0001816	cytokine production	16	Cluster-5534.0,Cluster-8424.31694,Cluster-22349.2,Cluster-8424.31697,Cluster-19965.1,Cluster-8424.31698,Cluster-22349.0,Cluster-8424.6529,Cluster-8424.31693,Cluster-18818.0,Cluster-8424.15284,Cluster-22349.1,Cluster-8424.20969,Cluster-8424.31696,Cluster-22349.5,Cluster-22349.4
GO:0008150	Biological Process	GO:0044699	single-organism process	GO:0044707	single-multicellular organism process	GO:0051240	positive regulation of multicellular organismal process	32	Cluster-22349.1,Cluster-8424.20969,Cluster-8424.5293,Cluster-22349.4,Cluster-6182.0,Cluster-14808.0,Cluster-8424.10532,Cluster-8424.31698,Cluster-7438.0,Cluster-8424.31694,Cluster-5534.0,Cluster-8424.29827,Cluster-8424.31693,Cluster-8424.6529,Cluster-8424.10772,Cluster-22349.0,Cluster-18818.0,Cluster-8424.15284,Cluster-22349.5,Cluster-8424.31696,Cluster-8424.24714,Cluster-19464.0,Cluster-22349.2,…
GO:0008150	Biological Process	GO:0044699	single-organism process	GO:0044707	single-multicellular organism process	GO:0001503	ossification	6	Cluster-8424.10779,Cluster-2638.1,Cluster-5285.0,Cluster-8424.25289,Cluster-20078.0,Cluster-8424.25286
GO:0008150	Biological Process	GO:0044699	single-organism process	GO:0098602	single organism cell adhesion	GO:0034446	substrate adhesion-dependent cell spreading	4	Cluster-8424.6739,Cluster-8424.31928,Cluster-8424.13620,Cluster-8424.31927
GO:0008150	Biological Process	GO:0050896	response to stimulus	GO:0009628	response to abiotic stimulus	GO:0009266	response to temperature stimulus	123	Cluster-9988.0,Cluster-8424.11667,Cluster-8424.21586,Cluster-15142.1,Cluster-9003.0,Cluster-5441.0,Cluster-8424.730,Cluster-24040.0,Cluster-8424.11083,Cluster-8424.24443,Cluster-19075.0,Cluster-13730.0,Cluster-8424.20546,Cluster-8424.14695,Cluster-14614.0,Cluster-8424.1016,Cluster-16456.0,Cluster-8424.24159,Cluster-1909.0,Cluster-8424.22746,Cluster-506.0,Cluster-8424.731,Cluster-19480.0,Cluster-5…
GO:0008150	Biological Process	GO:0050896	response to stimulus	GO:0009628	response to abiotic stimulus	GO:0006970	response to osmotic stress	191	Cluster-8424.31453,Cluster-8424.18358,Cluster-8424.3155,Cluster-8424.27738,Cluster-17122.0,Cluster-23540.1,Cluster-22306.0,Cluster-8424.13835,Cluster-14678.0,Cluster-8424.26199,Cluster-11011.0,Cluster-19606.1,Cluster-8424.33981,Cluster-8424.15070,Cluster-8424.15082,Cluster-8424.18593,Cluster-12195.0,Cluster-8424.2646,Cluster-224.0,Cluster-14776.0,Cluster-8424.2775,Cluster-11583.0,Cluster-22573.0,…
GO:0008150	Biological Process	GO:0050896	response to stimulus	GO:0009628	response to abiotic stimulus	GO:0071214	cellular response to abiotic stimulus	14	Cluster-14951.2,Cluster-20526.0,Cluster-15807.0,Cluster-15107.6,Cluster-1410.0,Cluster-8424.5988,Cluster-8424.4130,Cluster-8424.27115,Cluster-8424.30079,Cluster-8424.16989,Cluster-8424.25989,Cluster-8424.16988,Cluster-8424.25102,Cluster-12432.0
GO:0008150	Biological Process	GO:0050896	response to stimulus	GO:0009628	response to abiotic stimulus	GO:0009415	response to water	42	Cluster-14776.0,Cluster-8424.13819,Cluster-19480.0,Cluster-8424.1028,Cluster-8424.34036,Cluster-8424.18464,Cluster-8424.32649,Cluster-15142.1,Cluster-1991.0,Cluster-24257.0,Cluster-8424.25989,Cluster-8424.11083,Cluster-8424.26414,Cluster-8424.23513,Cluster-8424.20546,Cluster-8424.33312,Cluster-8424.34013,Cluster-8424.1016,Cluster-8424.24159,Cluster-2693.0,Cluster-8424.4130,Cluster-15630.0,Cluster…
GO:0008150	Biological Process	GO:0050896	response to stimulus	GO:0009628	response to abiotic stimulus	GO:0009629	response to gravity	9	Cluster-508.0,Cluster-8424.1016,Cluster-13298.0,Cluster-8424.25705,Cluster-1847.0,Cluster-8424.31889,Cluster-15796.0,Cluster-14881.0,Cluster-8424.25102
GO:0008150	Biological Process	GO:0050896	response to stimulus	GO:0009628	response to abiotic stimulus	GO:0009582	detection of abiotic stimulus	26	Cluster-10439.3,Cluster-16475.0,Cluster-8424.25102,Cluster-8424.32706,Cluster-8424.24364,Cluster-9216.0,Cluster-24038.1,Cluster-1410.0,Cluster-8424.32702,Cluster-8424.16855,Cluster-8424.1749,Cluster-8424.21823,Cluster-8424.1751,Cluster-10439.1,Cluster-8424.24362,Cluster-8424.32704,Cluster-8424.32705,Cluster-19361.1,Cluster-8424.12219,Cluster-8424.21824,Cluster-10439.2,Cluster-19361.2,Cluster-1948…
GO:0008150	Biological Process	GO:0050896	response to stimulus	GO:0009628	response to abiotic stimulus	GO:0070482	response to oxygen levels	9	Cluster-8424.30542,Cluster-17579.0,Cluster-5441.0,Cluster-12935.5,Cluster-8424.14155,Cluster-7745.0,Cluster-8424.28486,Cluster-8424.29615,Cluster-8424.20214
GO:0008150	Biological Process	GO:0050896	response to stimulus	GO:0009628	response to abiotic stimulus	GO:0009314	response to radiation	185	Cluster-8424.30157,Cluster-8424.28130,Cluster-8424.4151,Cluster-24038.2,Cluster-8424.14155,Cluster-15414.0,Cluster-20056.0,Cluster-24128.0,Cluster-8424.33845,Cluster-13935.0,Cluster-11885.0,Cluster-8424.34217,Cluster-8014.0,Cluster-8424.1584,Cluster-14881.0,Cluster-8424.30124,Cluster-8424.18357,Cluster-8424.14182,Cluster-8424.2427,Cluster-20416.0,Cluster-8424.15771,Cluster-8424.24159,Cluster-8424…
GO:0008150	Biological Process	GO:0050896	response to stimulus	GO:0009628	response to abiotic stimulus	GO:0009612	response to mechanical stimulus	3	Cluster-8424.1788,Cluster-8424.34217,Cluster-8424.1787
GO:0008150	Biological Process	GO:0050896	response to stimulus	GO:0048584	positive regulation of response to stimulus	GO:0031349	positive regulation of defense response	7	Cluster-5534.0,Cluster-3499.0,Cluster-8424.6529,Cluster-5441.0,Cluster-19965.1,Cluster-11716.0,Cluster-23581.0
GO:0008150	Biological Process	GO:0050896	response to stimulus	GO:0048584	positive regulation of response to stimulus	GO:0050778	positive regulation of immune response	15	Cluster-23581.0,Cluster-19965.1,Cluster-16864.0,Cluster-11276.7,Cluster-8424.26057,Cluster-5534.0,Cluster-15565.0,Cluster-17605.0,Cluster-11716.0,Cluster-5441.0,Cluster-8424.6529,Cluster-8424.3087,Cluster-3499.0,Cluster-8424.5145,Cluster-8424.23943
GO:0008150	Biological Process	GO:0050896	response to stimulus	GO:0048584	positive regulation of response to stimulus	GO:0009967	positive regulation of signal transduction	64	Cluster-11898.4,Cluster-2834.5,Cluster-17600.3,Cluster-8424.31374,Cluster-14795.1,Cluster-14795.4,Cluster-19854.0,Cluster-8424.11043,Cluster-17600.1,Cluster-10579.3,Cluster-1495.0,Cluster-17600.0,Cluster-2678.0,Cluster-8424.14942,Cluster-1993.0,Cluster-8427.2,Cluster-8424.22497,Cluster-8424.30034,Cluster-1458.0,Cluster-8427.0,Cluster-8424.4189,Cluster-12790.3,Cluster-14795.0,Cluster-8424.5604,Clu…
GO:0008150	Biological Process	GO:0050896	response to stimulus	GO:0048584	positive regulation of response to stimulus	GO:1902884	positive regulation of response to oxidative stress	1	Cluster-8424.31317
GO:0008150	Biological Process	GO:0050896	response to stimulus	GO:0048584	positive regulation of response to stimulus	GO:1901421	positive regulation of response to alcohol	3	Cluster-3631.0,Cluster-8424.15082,Cluster-15152.0
GO:0008150	Biological Process	GO:0050896	response to stimulus	GO:0009605	response to external stimulus	GO:0032101	regulation of response to external stimulus	49	Cluster-9542.0,Cluster-14856.0,Cluster-8424.5962,Cluster-8424.20143,Cluster-8424.26842,Cluster-16504.5,Cluster-22589.4,Cluster-15888.0,Cluster-12790.3,Cluster-8424.2986,Cluster-8424.26843,Cluster-12450.1,Cluster-7741.0,Cluster-8424.2985,Cluster-19861.0,Cluster-8424.22011,Cluster-4925.0,Cluster-6870.0,Cluster-12171.0,Cluster-8427.0,Cluster-14569.2,Cluster-4486.1,Cluster-19889.0,Cluster-16504.2,Clu…
GO:0008150	Biological Process	GO:0050896	response to stimulus	GO:0009605	response to external stimulus	GO:0042330	taxis	112	Cluster-8424.17949,Cluster-22741.0,Cluster-4940.2,Cluster-8424.4068,Cluster-19691.0,Cluster-8424.13838,Cluster-8424.30394,Cluster-9697.2,Cluster-9697.0,Cluster-8424.14914,Cluster-8424.21553,Cluster-8424.13362,Cluster-8424.19414,Cluster-8424.27908,Cluster-9599.0,Cluster-11897.0,Cluster-19691.1,Cluster-8544.2,Cluster-8424.21688,Cluster-8424.19247,Cluster-9278.0,Cluster-8424.19429,Cluster-19691.3,Cl…
GO:0008150	Biological Process	GO:0050896	response to stimulus	GO:0009605	response to external stimulus	GO:0032102	negative regulation of response to external stimulus	31	Cluster-8424.5962,Cluster-8424.26842,Cluster-8427.2,Cluster-16504.5,Cluster-16504.6,Cluster-22484.0,Cluster-23631.0,Cluster-14856.0,Cluster-14569.5,Cluster-8424.2985,Cluster-12790.3,Cluster-14569.0,Cluster-12450.1,Cluster-8424.2986,Cluster-8424.26843,Cluster-14569.3,Cluster-6870.0,Cluster-1943.0,Cluster-22619.0,Cluster-8427.0,Cluster-4486.1,Cluster-14569.2,Cluster-12171.0,Cluster-19861.0,Cluster-…
GO:0008150	Biological Process	GO:0050896	response to stimulus	GO:0009605	response to external stimulus	GO:0009581	detection of external stimulus	26	Cluster-10439.1,Cluster-8424.1751,Cluster-8424.21823,Cluster-8424.1749,Cluster-8424.16855,Cluster-8424.12219,Cluster-8424.32705,Cluster-19361.1,Cluster-8424.32704,Cluster-8424.24362,Cluster-24038.2,Cluster-8424.5988,Cluster-19481.2,Cluster-19361.2,Cluster-19481.3,Cluster-8424.21824,Cluster-10439.2,Cluster-10439.3,Cluster-8424.32706,Cluster-8424.25102,Cluster-8424.24364,Cluster-16475.0,Cluster-842…
GO:0008150	Biological Process	GO:0050896	response to stimulus	GO:0009605	response to external stimulus	GO:0043207	response to external biotic stimulus	467	Cluster-19853.1,Cluster-8424.4480,Cluster-7869.0,Cluster-8424.8580,Cluster-8424.17976,Cluster-9065.1,Cluster-1991.0,Cluster-8424.34013,Cluster-8424.15050,Cluster-18685.0,Cluster-16504.6,Cluster-8424.17609,Cluster-8424.16356,Cluster-8424.6569,Cluster-8424.28508,Cluster-8424.8166,Cluster-8424.11430,Cluster-8424.10383,Cluster-14776.0,Cluster-8424.12297,Cluster-8424.6494,Cluster-224.0,Cluster-8424.32…
GO:0008150	Biological Process	GO:0050896	response to stimulus	GO:0009605	response to external stimulus	GO:0043476	pigment accumulation	10	Cluster-16298.0,Cluster-15882.0,Cluster-3302.0,Cluster-10493.0,Cluster-8424.31453,Cluster-8424.1016,Cluster-10532.0,Cluster-8424.30616,Cluster-7438.0,Cluster-8424.12218
GO:0008150	Biological Process	GO:0050896	response to stimulus	GO:0009605	response to external stimulus	GO:0009612	response to mechanical stimulus	3	Cluster-8424.1788,Cluster-8424.34217,Cluster-8424.1787
GO:0008150	Biological Process	GO:0050896	response to stimulus	GO:0009605	response to external stimulus	GO:0009991	response to extracellular stimulus	95	Cluster-24198.2,Cluster-18668.3,Cluster-8424.5956,Cluster-8424.16792,Cluster-12790.3,Cluster-13015.0,Cluster-7334.5,Cluster-8424.23024,Cluster-24393.2,Cluster-530.0,Cluster-8424.33026,Cluster-4426.0,Cluster-8424.25051,Cluster-6623.0,Cluster-8424.27115,Cluster-8424.4130,Cluster-8427.0,Cluster-3735.0,Cluster-8424.27713,Cluster-24393.0,Cluster-8480.0,Cluster-8424.28507,Cluster-323.0,Cluster-8424.259…
GO:0008150	Biological Process	GO:0050896	response to stimulus	GO:0009605	response to external stimulus	GO:0071496	cellular response to external stimulus	93	Cluster-3735.0,Cluster-8424.27713,Cluster-8427.0,Cluster-24393.0,Cluster-8480.0,Cluster-8424.25051,Cluster-8424.33026,Cluster-4426.0,Cluster-530.0,Cluster-8424.4130,Cluster-8424.27115,Cluster-6623.0,Cluster-8424.23024,Cluster-7334.5,Cluster-13015.0,Cluster-24393.2,Cluster-18668.3,Cluster-24198.2,Cluster-12790.3,Cluster-8424.5956,Cluster-8424.16792,Cluster-22031.7,Cluster-8424.27714,Cluster-8424.2…
GO:0008150	Biological Process	GO:0050896	response to stimulus	GO:0009605	response to external stimulus	GO:0009606	tropism	13	Cluster-14881.0,Cluster-8424.25102,Cluster-15796.0,Cluster-8424.1787,Cluster-8424.31889,Cluster-8424.25705,Cluster-8424.34217,Cluster-1847.0,Cluster-8424.1788,Cluster-13298.0,Cluster-8424.1016,Cluster-508.0,Cluster-15414.0
GO:0008150	Biological Process	GO:0050896	response to stimulus	GO:0009607	response to biotic stimulus	GO:0002832	negative regulation of response to biotic stimulus	26	Cluster-16504.5,Cluster-16504.6,Cluster-8424.26842,Cluster-8424.5962,Cluster-14856.0,Cluster-14569.5,Cluster-22484.0,Cluster-23631.0,Cluster-8424.2985,Cluster-12450.1,Cluster-8424.2986,Cluster-8424.26843,Cluster-14569.0,Cluster-12171.0,Cluster-4486.1,Cluster-14569.2,Cluster-14569.3,Cluster-6870.0,Cluster-1943.0,Cluster-19861.0,Cluster-8424.627,Cluster-12450.0,Cluster-15089.0,Cluster-19889.0,Clust…
GO:0008150	Biological Process	GO:0050896	response to stimulus	GO:0009607	response to biotic stimulus	GO:0043207	response to external biotic stimulus	467	Cluster-19853.1,Cluster-8424.4480,Cluster-7869.0,Cluster-8424.8580,Cluster-8424.17976,Cluster-9065.1,Cluster-1991.0,Cluster-8424.34013,Cluster-8424.15050,Cluster-18685.0,Cluster-16504.6,Cluster-8424.17609,Cluster-8424.16356,Cluster-8424.6569,Cluster-8424.28508,Cluster-8424.8166,Cluster-8424.11430,Cluster-8424.10383,Cluster-14776.0,Cluster-8424.12297,Cluster-8424.6494,Cluster-224.0,Cluster-8424.32…
GO:0008150	Biological Process	GO:0050896	response to stimulus	GO:0009607	response to biotic stimulus	GO:0071216	cellular response to biotic stimulus	1	Cluster-8424.4130
GO:0008150	Biological Process	GO:0050896	response to stimulus	GO:0009607	response to biotic stimulus	GO:0009595	detection of biotic stimulus	5	Cluster-5541.0,Cluster-14881.0,Cluster-15796.0,Cluster-8303.0,Cluster-5938.0
GO:0008150	Biological Process	GO:0050896	response to stimulus	GO:0009607	response to biotic stimulus	GO:0002831	regulation of response to biotic stimulus	40	Cluster-8424.2986,Cluster-8424.26843,Cluster-7741.0,Cluster-12450.1,Cluster-8424.2985,Cluster-14856.0,Cluster-9542.0,Cluster-16504.5,Cluster-22589.4,Cluster-8424.5962,Cluster-8424.20143,Cluster-8424.26842,Cluster-15089.0,Cluster-16504.2,Cluster-8424.26844,Cluster-19889.0,Cluster-8424.22011,Cluster-19861.0,Cluster-12171.0,Cluster-14569.2,Cluster-4486.1,Cluster-6870.0,Cluster-14569.0,Cluster-10062.…
GO:0008150	Biological Process	GO:0050896	response to stimulus	GO:0042221	response to chemical	GO:1901698	response to nitrogen compound	89	Cluster-8424.22006,Cluster-15796.0,Cluster-5938.0,Cluster-8424.1787,Cluster-8424.31453,Cluster-20240.0,Cluster-15560.1,Cluster-12496.0,Cluster-5541.0,Cluster-8424.14943,Cluster-17600.2,Cluster-23874.0,Cluster-17841.0,Cluster-8533.1,Cluster-8424.24781,Cluster-8424.12178,Cluster-8424.22496,Cluster-8424.1788,Cluster-8424.18683,Cluster-8424.17921,Cluster-12483.1,Cluster-8424.14177,Cluster-20570.0,Clu…
GO:0008150	Biological Process	GO:0050896	response to stimulus	GO:0042221	response to chemical	GO:0006935	chemotaxis	23	Cluster-8424.28407,Cluster-8424.30011,Cluster-8424.9510,Cluster-8424.33129,Cluster-14071.0,Cluster-8424.4707,Cluster-5874.0,Cluster-22732.0,Cluster-21376.0,Cluster-8424.4868,Cluster-14627.1,Cluster-22478.0,Cluster-8424.24482,Cluster-15178.0,Cluster-9599.0,Cluster-8424.19299,Cluster-8424.27908,Cluster-23283.1,Cluster-8424.26502,Cluster-8424.13838,Cluster-8424.28930,Cluster-8424.9064,Cluster-22741.0
GO:0008150	Biological Process	GO:0050896	response to stimulus	GO:0042221	response to chemical	GO:0009636	response to toxic substance	48	Cluster-13836.3,Cluster-7842.15,Cluster-8424.33387,Cluster-8424.27232,Cluster-22758.0,Cluster-20827.0,Cluster-19514.0,Cluster-8424.22384,Cluster-20122.4,Cluster-8424.29454,Cluster-8424.30079,Cluster-8424.18173,Cluster-19234.0,Cluster-17683.1,Cluster-8424.12244,Cluster-8424.16728,Cluster-8424.16299,Cluster-8424.6882,Cluster-16820.1,Cluster-8424.15005,Cluster-3202.0,Cluster-17776.0,Cluster-8424.313…
GO:0008150	Biological Process	GO:0050896	response to stimulus	GO:0042221	response to chemical	GO:0010035	response to inorganic substance	288	Cluster-8424.15159,Cluster-19514.0,Cluster-14919.0,Cluster-3660.0,Cluster-8424.8779,Cluster-24400.10,Cluster-8424.30386,Cluster-8424.16993,Cluster-16727.0,Cluster-8424.26184,Cluster-8424.27115,Cluster-8424.1750,Cluster-8424.26924,Cluster-8424.5988,Cluster-21979.0,Cluster-1682.0,Cluster-9230.0,Cluster-19810.3,Cluster-8424.2478,Cluster-364.0,Cluster-12483.0,Cluster-8424.24699,Cluster-8424.16792,Clu…
GO:0008150	Biological Process	GO:0050896	response to stimulus	GO:0042221	response to chemical	GO:0009410	response to xenobiotic stimulus	75	Cluster-8424.11122,Cluster-18840.0,Cluster-8424.20587,Cluster-8424.201,Cluster-8424.30124,Cluster-6932.2,Cluster-8424.33332,Cluster-8424.8892,Cluster-14004.8,Cluster-23664.0,Cluster-1691.3,Cluster-17865.0,Cluster-8424.1629,Cluster-5782.0,Cluster-8424.23817,Cluster-6072.2,Cluster-10245.0,Cluster-6932.0,Cluster-6932.7,Cluster-23753.0,Cluster-15703.3,Cluster-8424.10037,Cluster-15668.0,Cluster-8424.5…
GO:0008150	Biological Process	GO:0050896	response to stimulus	GO:0042221	response to chemical	GO:0042493	response to drug	119	Cluster-8424.22514,Cluster-8424.2430,Cluster-8424.2432,Cluster-3932.1,Cluster-8424.17113,Cluster-17921.3,Cluster-913.0,Cluster-8424.22084,Cluster-18921.0,Cluster-8424.18461,Cluster-9023.1,Cluster-8424.28556,Cluster-8424.23329,Cluster-8424.28559,Cluster-12820.1,Cluster-24204.0,Cluster-12820.0,Cluster-23848.1,Cluster-8424.18839,Cluster-8424.3843,Cluster-8424.9784,Cluster-8424.18045,Cluster-15724.0,…
GO:0008150	Biological Process	GO:0050896	response to stimulus	GO:0042221	response to chemical	GO:0009593	detection of chemical stimulus	6	Cluster-6920.0,Cluster-9215.0,Cluster-711.0,Cluster-12985.0,Cluster-3660.0,Cluster-19480.0
GO:0008150	Biological Process	GO:0050896	response to stimulus	GO:0042221	response to chemical	GO:0010033	response to organic substance	481	Cluster-2649.0,Cluster-4851.0,Cluster-811.0,Cluster-8424.24310,Cluster-8424.2479,Cluster-8424.28411,Cluster-8424.28486,Cluster-23772.1,Cluster-14776.0,Cluster-8424.23574,Cluster-7752.0,Cluster-8424.6873,Cluster-224.0,Cluster-8424.8166,Cluster-11583.0,Cluster-22003.0,Cluster-8424.33312,Cluster-8424.24309,Cluster-8424.34013,Cluster-8424.20174,Cluster-17600.4,Cluster-8424.15050,Cluster-18685.0,Clust…
GO:0008150	Biological Process	GO:0050896	response to stimulus	GO:0042221	response to chemical	GO:1990267	response to transition metal nanoparticle	33	Cluster-14678.0,Cluster-3735.0,Cluster-8424.22384,Cluster-7157.0,Cluster-23693.0,Cluster-6959.0,Cluster-7842.15,Cluster-8424.4937,Cluster-6827.0,Cluster-17683.1,Cluster-711.0,Cluster-8424.4130,Cluster-8424.30079,Cluster-14796.2,Cluster-8424.7683,Cluster-16820.1,Cluster-2665.0,Cluster-8424.22348,Cluster-8424.20857,Cluster-8424.22349,Cluster-224.0,Cluster-14372.0,Cluster-8424.3937,Cluster-7596.1,Cl…
GO:0008150	Biological Process	GO:0050896	response to stimulus	GO:0042221	response to chemical	GO:0032094	response to food	5	Cluster-22619.0,Cluster-8427.0,Cluster-8427.2,Cluster-12790.3,Cluster-22621.2
GO:0008150	Biological Process	GO:0050896	response to stimulus	GO:0042221	response to chemical	GO:0070887	cellular response to chemical stimulus	266	Cluster-8424.22006,Cluster-24115.3,Cluster-15152.0,Cluster-21151.0,Cluster-20240.0,Cluster-20444.0,Cluster-8424.27121,Cluster-5541.0,Cluster-8424.9710,Cluster-4569.0,Cluster-8424.15082,Cluster-8424.30611,Cluster-8424.12651,Cluster-16293.0,Cluster-14004.4,Cluster-8424.7429,Cluster-8424.34167,Cluster-2471.0,Cluster-7094.1,Cluster-8424.19105,Cluster-5562.0,Cluster-8424.8166,Cluster-224.0,Cluster-147…
GO:0008150	Biological Process	GO:0050896	response to stimulus	GO:0042221	response to chemical	GO:0007584	response to nutrient	2	Cluster-8303.0,Cluster-5938.0
GO:0008150	Biological Process	GO:0050896	response to stimulus	GO:0042221	response to chemical	GO:1901700	response to oxygen-containing compound	329	Cluster-8424.12218,Cluster-8424.14943,Cluster-11011.1,Cluster-19464.0,Cluster-17600.2,Cluster-6876.0,Cluster-8424.20814,Cluster-17634.0,Cluster-22136.0,Cluster-8424.6719,Cluster-12087.1,Cluster-3509.0,Cluster-22936.0,Cluster-8424.22496,Cluster-12483.1,Cluster-18825.0,Cluster-8424.34180,Cluster-10858.0,Cluster-8424.1427,Cluster-2583.0,Cluster-17841.0,Cluster-11373.1,Cluster-8424.12178,Cluster-1928…
GO:0008150	Biological Process	GO:0050896	response to stimulus	GO:0042221	response to chemical	GO:0001101	response to acid chemical	227	Cluster-1157.0,Cluster-8424.16938,Cluster-8822.0,Cluster-8424.4937,Cluster-8424.26066,Cluster-8424.21442,Cluster-15443.0,Cluster-11885.0,Cluster-8424.16692,Cluster-9295.0,Cluster-15630.0,Cluster-8424.4130,Cluster-17219.0,Cluster-8424.34163,Cluster-14881.0,Cluster-11559.11,Cluster-8424.14182,Cluster-711.0,Cluster-4236.0,Cluster-23705.0,Cluster-18320.0,Cluster-8424.27402,Cluster-8424.21582,Cluster-…
GO:0008150	Biological Process	GO:0050896	response to stimulus	GO:0006955	immune response	GO:0050776	regulation of immune response	97	Cluster-8424.24731,Cluster-21037.0,Cluster-20723.5,Cluster-17605.0,Cluster-20723.1,Cluster-6078.0,Cluster-8424.2223,Cluster-13063.0,Cluster-5441.0,Cluster-9003.0,Cluster-23581.0,Cluster-24628.0,Cluster-4272.0,Cluster-5534.0,Cluster-6016.0,Cluster-15565.0,Cluster-506.0,Cluster-14422.0,Cluster-8424.22746,Cluster-17579.0,Cluster-8424.21191,Cluster-8424.4151,Cluster-18320.0,Cluster-8424.16715,Cluster…
GO:0008150	Biological Process	GO:0050896	response to stimulus	GO:0006955	immune response	GO:0002366	leukocyte activation involved in immune response	2	Cluster-20140.0,Cluster-20140.2
GO:0008150	Biological Process	GO:0050896	response to stimulus	GO:0006955	immune response	GO:0050778	positive regulation of immune response	15	Cluster-23581.0,Cluster-19965.1,Cluster-16864.0,Cluster-11276.7,Cluster-8424.26057,Cluster-5534.0,Cluster-15565.0,Cluster-17605.0,Cluster-11716.0,Cluster-5441.0,Cluster-8424.6529,Cluster-8424.3087,Cluster-3499.0,Cluster-8424.5145,Cluster-8424.23943
GO:0008150	Biological Process	GO:0050896	response to stimulus	GO:0006955	immune response	GO:0002263	cell activation involved in immune response	2	Cluster-20140.2,Cluster-20140.0
GO:0008150	Biological Process	GO:0050896	response to stimulus	GO:0006955	immune response	GO:0045087	innate immune response	145	Cluster-10779.1,Cluster-11716.0,Cluster-8424.2536,Cluster-8424.17832,Cluster-15354.0,Cluster-24157.0,Cluster-22589.1,Cluster-8424.29712,Cluster-18865.0,Cluster-8424.25220,Cluster-15339.0,Cluster-12087.1,Cluster-22035.0,Cluster-8424.1787,Cluster-17883.0,Cluster-22136.0,Cluster-8424.302,Cluster-19965.1,Cluster-8424.14943,Cluster-11011.1,Cluster-8424.12178,Cluster-10858.0,Cluster-17841.0,Cluster-124…
GO:0008150	Biological Process	GO:0050896	response to stimulus	GO:0006955	immune response	GO:0006959	humoral immune response	7	Cluster-8424.29713,Cluster-8424.29712,Cluster-1430.0,Cluster-8424.25277,Cluster-8424.4531,Cluster-7732.3,Cluster-8424.29711
GO:0008150	Biological Process	GO:0050896	response to stimulus	GO:0006955	immune response	GO:0002279	mast cell activation involved in immune response	2	Cluster-20140.0,Cluster-20140.2
GO:0008150	Biological Process	GO:0050896	response to stimulus	GO:0051606	detection of stimulus	GO:0009582	detection of abiotic stimulus	26	Cluster-10439.3,Cluster-16475.0,Cluster-8424.25102,Cluster-8424.32706,Cluster-8424.24364,Cluster-9216.0,Cluster-24038.1,Cluster-1410.0,Cluster-8424.32702,Cluster-8424.16855,Cluster-8424.1749,Cluster-8424.21823,Cluster-8424.1751,Cluster-10439.1,Cluster-8424.24362,Cluster-8424.32704,Cluster-8424.32705,Cluster-19361.1,Cluster-8424.12219,Cluster-8424.21824,Cluster-10439.2,Cluster-19361.2,Cluster-1948…
GO:0008150	Biological Process	GO:0050896	response to stimulus	GO:0051606	detection of stimulus	GO:0050906	detection of stimulus involved in sensory perception	2	Cluster-6920.0,Cluster-9215.0
GO:0008150	Biological Process	GO:0050896	response to stimulus	GO:0051606	detection of stimulus	GO:0009595	detection of biotic stimulus	5	Cluster-5541.0,Cluster-14881.0,Cluster-15796.0,Cluster-8303.0,Cluster-5938.0
GO:0008150	Biological Process	GO:0050896	response to stimulus	GO:0051606	detection of stimulus	GO:0009593	detection of chemical stimulus	6	Cluster-6920.0,Cluster-9215.0,Cluster-711.0,Cluster-12985.0,Cluster-3660.0,Cluster-19480.0
GO:0008150	Biological Process	GO:0050896	response to stimulus	GO:0051606	detection of stimulus	GO:0009581	detection of external stimulus	26	Cluster-10439.1,Cluster-8424.1751,Cluster-8424.21823,Cluster-8424.1749,Cluster-8424.16855,Cluster-8424.12219,Cluster-8424.32705,Cluster-19361.1,Cluster-8424.32704,Cluster-8424.24362,Cluster-24038.2,Cluster-8424.5988,Cluster-19481.2,Cluster-19361.2,Cluster-19481.3,Cluster-8424.21824,Cluster-10439.2,Cluster-10439.3,Cluster-8424.32706,Cluster-8424.25102,Cluster-8424.24364,Cluster-16475.0,Cluster-842…
GO:0008150	Biological Process	GO:0050896	response to stimulus	GO:0051606	detection of stimulus	GO:0009726	detection of endogenous stimulus	1	Cluster-711.0
GO:0008150	Biological Process	GO:0050896	response to stimulus	GO:0048585	negative regulation of response to stimulus	GO:1901420	negative regulation of response to alcohol	5	Cluster-8424.32471,Cluster-8424.32470,Cluster-8424.32472,Cluster-8424.20546,Cluster-8424.28675
GO:0008150	Biological Process	GO:0050896	response to stimulus	GO:0048585	negative regulation of response to stimulus	GO:0032102	negative regulation of response to external stimulus	31	Cluster-8424.5962,Cluster-8424.26842,Cluster-8427.2,Cluster-16504.5,Cluster-16504.6,Cluster-22484.0,Cluster-23631.0,Cluster-14856.0,Cluster-14569.5,Cluster-8424.2985,Cluster-12790.3,Cluster-14569.0,Cluster-12450.1,Cluster-8424.2986,Cluster-8424.26843,Cluster-14569.3,Cluster-6870.0,Cluster-1943.0,Cluster-22619.0,Cluster-8427.0,Cluster-4486.1,Cluster-14569.2,Cluster-12171.0,Cluster-19861.0,Cluster-…
GO:0008150	Biological Process	GO:0050896	response to stimulus	GO:0048585	negative regulation of response to stimulus	GO:0009968	negative regulation of signal transduction	10	Cluster-8424.32471,Cluster-8424.32472,Cluster-3810.0,Cluster-8424.28675,Cluster-8424.28412,Cluster-8424.32470,Cluster-8424.28411,Cluster-8424.20546,Cluster-8424.28410,Cluster-7927.0
GO:0008150	Biological Process	GO:0050896	response to stimulus	GO:0048585	negative regulation of response to stimulus	GO:0002832	negative regulation of response to biotic stimulus	26	Cluster-16504.5,Cluster-16504.6,Cluster-8424.26842,Cluster-8424.5962,Cluster-14856.0,Cluster-14569.5,Cluster-22484.0,Cluster-23631.0,Cluster-8424.2985,Cluster-12450.1,Cluster-8424.2986,Cluster-8424.26843,Cluster-14569.0,Cluster-12171.0,Cluster-4486.1,Cluster-14569.2,Cluster-14569.3,Cluster-6870.0,Cluster-1943.0,Cluster-19861.0,Cluster-8424.627,Cluster-12450.0,Cluster-15089.0,Cluster-19889.0,Clust…
GO:0008150	Biological Process	GO:0050896	response to stimulus	GO:0048585	negative regulation of response to stimulus	GO:0031348	negative regulation of defense response	26	Cluster-14569.5,Cluster-14856.0,Cluster-23631.0,Cluster-22484.0,Cluster-16504.6,Cluster-16504.5,Cluster-8424.5962,Cluster-8424.26842,Cluster-12450.1,Cluster-8424.2986,Cluster-8424.26843,Cluster-14569.0,Cluster-8424.2985,Cluster-8424.627,Cluster-19861.0,Cluster-4486.1,Cluster-12171.0,Cluster-14569.2,Cluster-6870.0,Cluster-1943.0,Cluster-14569.3,Cluster-15089.0,Cluster-16504.2,Cluster-8424.26844,Cl…
GO:0008150	Biological Process	GO:0050896	response to stimulus	GO:0006950	response to stress	GO:0006952	defense response	509	Cluster-5673.7,Cluster-8424.16244,Cluster-21960.0,Cluster-3441.0,Cluster-8424.28433,Cluster-8424.24106,Cluster-3499.0,Cluster-8424.14484,Cluster-8424.15762,Cluster-9985.1,Cluster-8424.25163,Cluster-19889.0,Cluster-8424.15926,Cluster-12171.0,Cluster-14569.2,Cluster-8424.3771,Cluster-8424.23254,Cluster-6959.0,Cluster-8424.29711,Cluster-8424.7395,Cluster-23065.0,Cluster-8424.26843,Cluster-22816.0,Cl…
GO:0008150	Biological Process	GO:0050896	response to stimulus	GO:0006950	response to stress	GO:0035966	response to topologically incorrect protein	69	Cluster-8424.17921,Cluster-8424.7683,Cluster-4077.0,Cluster-8424.19100,Cluster-8424.24464,Cluster-2642.0,Cluster-8424.14772,Cluster-7157.0,Cluster-8424.302,Cluster-14678.0,Cluster-8424.27997,Cluster-23540.1,Cluster-4569.0,Cluster-8204.0,Cluster-18595.0,Cluster-8424.30495,Cluster-22136.0,Cluster-12087.1,Cluster-8424.32537,Cluster-22035.0,Cluster-8424.14208,Cluster-18685.0,Cluster-8424.20174,Cluste…
GO:0008150	Biological Process	GO:0050896	response to stimulus	GO:0006950	response to stress	GO:0006979	response to oxidative stress	62	Cluster-7210.2,Cluster-2326.0,Cluster-5094.0,Cluster-8424.22881,Cluster-8424.14136,Cluster-18577.0,Cluster-19538.0,Cluster-8424.14138,Cluster-224.0,Cluster-8424.24273,Cluster-15338.0,Cluster-6321.0,Cluster-8424.7784,Cluster-8424.14655,Cluster-13730.0,Cluster-5724.0,Cluster-15107.6,Cluster-18423.0,Cluster-8424.26414,Cluster-22981.0,Cluster-7210.0,Cluster-15536.1,Cluster-6436.0,Cluster-7210.1,Clust…
GO:0008150	Biological Process	GO:0050896	response to stimulus	GO:0006950	response to stress	GO:0009408	response to heat	6	Cluster-3193.0,Cluster-8424.20214,Cluster-8424.14155,Cluster-19075.0,Cluster-16727.0,Cluster-8424.11083
GO:0008150	Biological Process	GO:0050896	response to stimulus	GO:0006950	response to stress	GO:0009611	response to wounding	155	Cluster-5118.1,Cluster-8424.20043,Cluster-13483.0,Cluster-8424.16275,Cluster-8424.546,Cluster-18905.1,Cluster-4675.0,Cluster-8424.18282,Cluster-20666.0,Cluster-15888.0,Cluster-8424.21155,Cluster-8424.27269,Cluster-8424.16414,Cluster-8424.30395,Cluster-8424.13853,Cluster-8424.27272,Cluster-5720.1,Cluster-5720.0,Cluster-8424.25238,Cluster-19706.2,Cluster-17134.1,Cluster-8424.15310,Cluster-8424.2254…
GO:0008150	Biological Process	GO:0050896	response to stimulus	GO:0006950	response to stress	GO:0080134	regulation of response to stress	155	Cluster-18825.0,Cluster-1688.0,Cluster-8424.31317,Cluster-8424.14177,Cluster-8424.20143,Cluster-12483.1,Cluster-16504.5,Cluster-22589.4,Cluster-8424.12178,Cluster-8424.2986,Cluster-17841.0,Cluster-8424.1427,Cluster-8424.14135,Cluster-4925.0,Cluster-8424.302,Cluster-11011.1,Cluster-8424.14943,Cluster-19965.1,Cluster-12087.1,Cluster-17883.0,Cluster-8424.1787,Cluster-22035.0,Cluster-22136.0,Cluster-…
GO:0008150	Biological Process	GO:0050896	response to stimulus	GO:0006950	response to stress	GO:0009414	response to water deprivation	12	Cluster-19480.0,Cluster-8424.25989,Cluster-3193.0,Cluster-8424.31453,Cluster-8424.27115,Cluster-15630.0,Cluster-3509.0,Cluster-8424.1016,Cluster-8424.34013,Cluster-8424.20546,Cluster-8424.18464,Cluster-8424.1028
GO:0008150	Biological Process	GO:0050896	response to stimulus	GO:0006950	response to stress	GO:0033554	cellular response to stress	1108	Cluster-18669.1,Cluster-23772.1,Cluster-8424.20477,Cluster-8424.24484,Cluster-12433.12,Cluster-14776.0,Cluster-3869.0,Cluster-8424.33614,Cluster-8424.15935,Cluster-8424.14056,Cluster-8424.11613,Cluster-8483.0,Cluster-7210.0,Cluster-8424.15281,Cluster-4569.0,Cluster-8424.4349,Cluster-8424.22763,Cluster-8424.14552,Cluster-5541.0,Cluster-17430.7,Cluster-21521.5,Cluster-1161.0,Cluster-8424.25048,Clus…
GO:0008150	Biological Process	GO:0050896	response to stimulus	GO:0006950	response to stress	GO:0009409	response to cold	9	Cluster-24020.0,Cluster-8014.0,Cluster-8424.20214,Cluster-8424.14155,Cluster-8424.30616,Cluster-8424.27115,Cluster-10493.0,Cluster-24257.0,Cluster-24040.0
GO:0008150	Biological Process	GO:0050896	response to stimulus	GO:0006950	response to stress	GO:0006970	response to osmotic stress	191	Cluster-8424.31453,Cluster-8424.18358,Cluster-8424.3155,Cluster-8424.27738,Cluster-17122.0,Cluster-23540.1,Cluster-22306.0,Cluster-8424.13835,Cluster-14678.0,Cluster-8424.26199,Cluster-11011.0,Cluster-19606.1,Cluster-8424.33981,Cluster-8424.15070,Cluster-8424.15082,Cluster-8424.18593,Cluster-12195.0,Cluster-8424.2646,Cluster-224.0,Cluster-14776.0,Cluster-8424.2775,Cluster-11583.0,Cluster-22573.0,…
GO:0008150	Biological Process	GO:0050896	response to stimulus	GO:0006950	response to stress	GO:0042594	response to starvation	23	Cluster-22619.0,Cluster-3735.0,Cluster-8427.0,Cluster-6251.0,Cluster-8424.34036,Cluster-8424.26214,Cluster-8424.29284,Cluster-4426.0,Cluster-530.0,Cluster-8424.4130,Cluster-22621.2,Cluster-2380.0,Cluster-18774.0,Cluster-15797.0,Cluster-8427.2,Cluster-3197.0,Cluster-2843.0,Cluster-8424.25482,Cluster-1364.0,Cluster-323.0,Cluster-12790.3,Cluster-15536.1,Cluster-8424.16792
GO:0008150	Biological Process	GO:0050896	response to stimulus	GO:0006950	response to stress	GO:0001666	response to hypoxia	1	Cluster-17579.0
GO:0008150	Biological Process	GO:0050896	response to stimulus	GO:0006950	response to stress	GO:0097501	stress response to metal ion	2	Cluster-17683.2,Cluster-17683.1
GO:0008150	Biological Process	GO:0050896	response to stimulus	GO:0006950	response to stress	GO:0034059	response to anoxia	2	Cluster-8424.14155,Cluster-8424.20214
GO:0008150	Biological Process	GO:0050896	response to stimulus	GO:0051716	cellular response to stimulus	GO:0033554	cellular response to stress	1108	Cluster-18669.1,Cluster-23772.1,Cluster-8424.20477,Cluster-8424.24484,Cluster-12433.12,Cluster-14776.0,Cluster-3869.0,Cluster-8424.33614,Cluster-8424.15935,Cluster-8424.14056,Cluster-8424.11613,Cluster-8483.0,Cluster-7210.0,Cluster-8424.15281,Cluster-4569.0,Cluster-8424.4349,Cluster-8424.22763,Cluster-8424.14552,Cluster-5541.0,Cluster-17430.7,Cluster-21521.5,Cluster-1161.0,Cluster-8424.25048,Clus…
GO:0008150	Biological Process	GO:0050896	response to stimulus	GO:0051716	cellular response to stimulus	GO:0007165	signal transduction	1424	Cluster-9915.0,Cluster-12994.0,Cluster-8424.11098,Cluster-8424.10547,Cluster-8424.30373,Cluster-8424.18494,Cluster-8684.0,Cluster-8424.14274,Cluster-4731.0,Cluster-20394.0,Cluster-8424.14914,Cluster-15833.0,Cluster-20723.1,Cluster-8545.0,Cluster-23556.9,Cluster-8424.31761,Cluster-8424.12604,Cluster-8424.10036,Cluster-15461.3,Cluster-8424.32349,Cluster-11898.4,Cluster-8424.34168,Cluster-8424.30190…
GO:0008150	Biological Process	GO:0050896	response to stimulus	GO:0051716	cellular response to stimulus	GO:0031668	cellular response to extracellular stimulus	93	Cluster-3009.0,Cluster-6647.0,Cluster-18668.2,Cluster-8424.28503,Cluster-22621.2,Cluster-5806.2,Cluster-3905.0,Cluster-8424.6384,Cluster-6138.0,Cluster-18668.0,Cluster-18668.1,Cluster-5233.0,Cluster-4952.0,Cluster-17684.6,Cluster-7992.0,Cluster-8424.25482,Cluster-2843.0,Cluster-22031.6,Cluster-1364.0,Cluster-13525.1,Cluster-7334.2,Cluster-24393.1,Cluster-17684.0,Cluster-2380.0,Cluster-13100.2,Clu…
GO:0008150	Biological Process	GO:0050896	response to stimulus	GO:0051716	cellular response to stimulus	GO:0071214	cellular response to abiotic stimulus	14	Cluster-14951.2,Cluster-20526.0,Cluster-15807.0,Cluster-15107.6,Cluster-1410.0,Cluster-8424.5988,Cluster-8424.4130,Cluster-8424.27115,Cluster-8424.30079,Cluster-8424.16989,Cluster-8424.25989,Cluster-8424.16988,Cluster-8424.25102,Cluster-12432.0
GO:0008150	Biological Process	GO:0050896	response to stimulus	GO:0051716	cellular response to stimulus	GO:0071216	cellular response to biotic stimulus	1	Cluster-8424.4130
GO:0008150	Biological Process	GO:0050896	response to stimulus	GO:0051716	cellular response to stimulus	GO:0070887	cellular response to chemical stimulus	266	Cluster-8424.22006,Cluster-24115.3,Cluster-15152.0,Cluster-21151.0,Cluster-20240.0,Cluster-20444.0,Cluster-8424.27121,Cluster-5541.0,Cluster-8424.9710,Cluster-4569.0,Cluster-8424.15082,Cluster-8424.30611,Cluster-8424.12651,Cluster-16293.0,Cluster-14004.4,Cluster-8424.7429,Cluster-8424.34167,Cluster-2471.0,Cluster-7094.1,Cluster-8424.19105,Cluster-5562.0,Cluster-8424.8166,Cluster-224.0,Cluster-147…
GO:0008150	Biological Process	GO:0050896	response to stimulus	GO:0009719	response to endogenous stimulus	GO:0009726	detection of endogenous stimulus	1	Cluster-711.0
GO:0008150	Biological Process	GO:0050896	response to stimulus	GO:0009719	response to endogenous stimulus	GO:0009725	response to hormone	253	Cluster-14881.0,Cluster-8424.34163,Cluster-8424.14182,Cluster-711.0,Cluster-11559.11,Cluster-9474.0,Cluster-13587.1,Cluster-15630.0,Cluster-15443.0,Cluster-11885.0,Cluster-10839.0,Cluster-8424.16692,Cluster-12869.0,Cluster-8424.4937,Cluster-6827.0,Cluster-8424.21442,Cluster-8822.0,Cluster-3138.0,Cluster-8424.25391,Cluster-13717.0,Cluster-18320.0,Cluster-23705.0,Cluster-8424.4151,Cluster-5613.0,Cl…
GO:0008150	Biological Process	GO:0050896	response to stimulus	GO:0009719	response to endogenous stimulus	GO:0071495	cellular response to endogenous stimulus	135	Cluster-8424.14182,Cluster-8424.34163,Cluster-14881.0,Cluster-6827.0,Cluster-8424.21442,Cluster-8424.16692,Cluster-8424.4151,Cluster-23705.0,Cluster-18320.0,Cluster-17565.0,Cluster-24115.2,Cluster-17579.0,Cluster-8424.25102,Cluster-6016.0,Cluster-9961.0,Cluster-17949.0,Cluster-8424.2223,Cluster-8424.9709,Cluster-6078.0,Cluster-17600.1,Cluster-9003.0,Cluster-17600.0,Cluster-8424.20546,Cluster-6321…
GO:0008150	Biological Process	GO:0050896	response to stimulus	GO:0009719	response to endogenous stimulus	GO:0010243	response to organonitrogen compound	61	Cluster-17600.2,Cluster-8424.14943,Cluster-8424.34217,Cluster-5541.0,Cluster-12496.0,Cluster-8424.27115,Cluster-15560.1,Cluster-8424.30034,Cluster-8424.33458,Cluster-8424.1787,Cluster-5938.0,Cluster-15796.0,Cluster-14881.0,Cluster-8424.4317,Cluster-8424.14182,Cluster-8424.22006,Cluster-14708.0,Cluster-8424.14177,Cluster-8424.18683,Cluster-18320.0,Cluster-8424.17921,Cluster-12483.1,Cluster-8424.22…
GO:0008150	Biological Process	GO:0050896	response to stimulus	GO:0048583	regulation of response to stimulus	GO:0080134	regulation of response to stress	155	Cluster-18825.0,Cluster-1688.0,Cluster-8424.31317,Cluster-8424.14177,Cluster-8424.20143,Cluster-12483.1,Cluster-16504.5,Cluster-22589.4,Cluster-8424.12178,Cluster-8424.2986,Cluster-17841.0,Cluster-8424.1427,Cluster-8424.14135,Cluster-4925.0,Cluster-8424.302,Cluster-11011.1,Cluster-8424.14943,Cluster-19965.1,Cluster-12087.1,Cluster-17883.0,Cluster-8424.1787,Cluster-22035.0,Cluster-22136.0,Cluster-…
GO:0008150	Biological Process	GO:0050896	response to stimulus	GO:0048583	regulation of response to stimulus	GO:0048584	positive regulation of response to stimulus	86	Cluster-11276.7,Cluster-17445.2,Cluster-24446.3,Cluster-17600.2,Cluster-16864.0,Cluster-19965.1,Cluster-2834.4,Cluster-8424.3087,Cluster-15152.0,Cluster-22621.2,Cluster-18831.2,Cluster-24446.6,Cluster-8424.26057,Cluster-8906.0,Cluster-8424.31738,Cluster-8424.31317,Cluster-8906.2,Cluster-8424.22496,Cluster-3631.0,Cluster-14795.3,Cluster-19352.0,Cluster-4845.0,Cluster-8533.1,Cluster-8424.26830,Clus…
GO:0008150	Biological Process	GO:0050896	response to stimulus	GO:0048583	regulation of response to stimulus	GO:0009966	regulation of signal transduction	131	Cluster-8424.32471,Cluster-5907.0,Cluster-17869.5,Cluster-8424.22161,Cluster-20185.2,Cluster-22619.0,Cluster-8424.11634,Cluster-15773.1,Cluster-19352.1,Cluster-7094.0,Cluster-8424.28675,Cluster-8424.10532,Cluster-10982.1,Cluster-17869.6,Cluster-3810.0,Cluster-8906.1,Cluster-8424.976,Cluster-24446.6,Cluster-15773.0,Cluster-8424.29595,Cluster-8424.3087,Cluster-22621.2,Cluster-18831.2,Cluster-24446.…
GO:0008150	Biological Process	GO:0050896	response to stimulus	GO:0048583	regulation of response to stimulus	GO:0048585	negative regulation of response to stimulus	86	Cluster-15796.0,Cluster-6041.0,Cluster-8424.22006,Cluster-12087.1,Cluster-15560.1,Cluster-22035.0,Cluster-15089.0,Cluster-22621.2,Cluster-17883.0,Cluster-8424.302,Cluster-8424.27121,Cluster-5541.0,Cluster-8424.28412,Cluster-8424.14943,Cluster-4486.1,Cluster-17000.0,Cluster-8424.2985,Cluster-8424.12178,Cluster-8424.2986,Cluster-12450.1,Cluster-8424.5962,Cluster-8424.18683,Cluster-8424.26842,Cluste…
GO:0008150	Biological Process	GO:0050896	response to stimulus	GO:0048583	regulation of response to stimulus	GO:0002831	regulation of response to biotic stimulus	40	Cluster-8424.2986,Cluster-8424.26843,Cluster-7741.0,Cluster-12450.1,Cluster-8424.2985,Cluster-14856.0,Cluster-9542.0,Cluster-16504.5,Cluster-22589.4,Cluster-8424.5962,Cluster-8424.20143,Cluster-8424.26842,Cluster-15089.0,Cluster-16504.2,Cluster-8424.26844,Cluster-19889.0,Cluster-8424.22011,Cluster-19861.0,Cluster-12171.0,Cluster-14569.2,Cluster-4486.1,Cluster-6870.0,Cluster-14569.0,Cluster-10062.…
GO:0008150	Biological Process	GO:0050896	response to stimulus	GO:0048583	regulation of response to stimulus	GO:0050776	regulation of immune response	97	Cluster-8424.24731,Cluster-21037.0,Cluster-20723.5,Cluster-17605.0,Cluster-20723.1,Cluster-6078.0,Cluster-8424.2223,Cluster-13063.0,Cluster-5441.0,Cluster-9003.0,Cluster-23581.0,Cluster-24628.0,Cluster-4272.0,Cluster-5534.0,Cluster-6016.0,Cluster-15565.0,Cluster-506.0,Cluster-14422.0,Cluster-8424.22746,Cluster-17579.0,Cluster-8424.21191,Cluster-8424.4151,Cluster-18320.0,Cluster-8424.16715,Cluster…
GO:0008150	Biological Process	GO:0050896	response to stimulus	GO:0048583	regulation of response to stimulus	GO:0032101	regulation of response to external stimulus	49	Cluster-9542.0,Cluster-14856.0,Cluster-8424.5962,Cluster-8424.20143,Cluster-8424.26842,Cluster-16504.5,Cluster-22589.4,Cluster-15888.0,Cluster-12790.3,Cluster-8424.2986,Cluster-8424.26843,Cluster-12450.1,Cluster-7741.0,Cluster-8424.2985,Cluster-19861.0,Cluster-8424.22011,Cluster-4925.0,Cluster-6870.0,Cluster-12171.0,Cluster-8427.0,Cluster-14569.2,Cluster-4486.1,Cluster-19889.0,Cluster-16504.2,Clu…
GO:0008150	Biological Process	GO:0050896	response to stimulus	GO:0048583	regulation of response to stimulus	GO:1901419	regulation of response to alcohol	8	Cluster-8424.20546,Cluster-3631.0,Cluster-8424.32470,Cluster-15152.0,Cluster-8424.32472,Cluster-8424.28675,Cluster-8424.15082,Cluster-8424.32471
GO:0008150	Biological Process	GO:0009987	cellular process	GO:0010496	intercellular transport	GO:1902586	multi-organism intercellular transport	26	Cluster-21509.2,Cluster-8424.32674,Cluster-8424.33119,Cluster-8424.33784,Cluster-21509.1,Cluster-4429.0,Cluster-8424.27030,Cluster-17333.1,Cluster-7205.0,Cluster-3594.0,Cluster-8424.32676,Cluster-6497.0,Cluster-8424.5116,Cluster-19899.0,Cluster-8424.14255,Cluster-5175.0,Cluster-8424.20226,Cluster-8424.30055,Cluster-8424.16554,Cluster-10549.0,Cluster-9396.0,Cluster-8424.32675,Cluster-8424.16722,Cl…
GO:0008150	Biological Process	GO:0009987	cellular process	GO:0050794	regulation of cellular process	GO:0044068	modulation by symbiont of host cellular process	29	Cluster-21493.1,Cluster-14911.3,Cluster-8424.8409,Cluster-8424.33544,Cluster-3879.0,Cluster-8424.20026,Cluster-683.0,Cluster-2068.1,Cluster-21564.0,Cluster-8424.4401,Cluster-6246.3,Cluster-8424.27036,Cluster-8424.23387,Cluster-21564.1,Cluster-7623.2,Cluster-13134.0,Cluster-14911.0,Cluster-8424.26045,Cluster-8424.3013,Cluster-3352.0,Cluster-8156.2,Cluster-8424.3014,Cluster-11389.0,Cluster-8424.260…
GO:0008150	Biological Process	GO:0009987	cellular process	GO:0050794	regulation of cellular process	GO:0060341	regulation of cellular localization	2	Cluster-23983.1,Cluster-1880.0
GO:0008150	Biological Process	GO:0009987	cellular process	GO:0050794	regulation of cellular process	GO:0010941	regulation of cell death	165	Cluster-8424.4937,Cluster-848.0,Cluster-8424.21451,Cluster-8424.13844,Cluster-8424.4189,Cluster-8424.34217,Cluster-23693.0,Cluster-8424.27036,Cluster-8424.7055,Cluster-13988.1,Cluster-16674.2,Cluster-11444.1,Cluster-8424.14182,Cluster-14881.0,Cluster-8424.23471,Cluster-8424.4151,Cluster-8424.28130,Cluster-8424.13849,Cluster-18320.0,Cluster-9641.2,Cluster-6016.0,Cluster-8424.23387,Cluster-12203.0,…
GO:0008150	Biological Process	GO:0009987	cellular process	GO:0050794	regulation of cellular process	GO:0031323	regulation of cellular metabolic process	3818	Cluster-8424.8534,Cluster-3791.3,Cluster-10487.0,Cluster-15803.5,Cluster-22654.0,Cluster-8424.13844,Cluster-8424.25430,Cluster-8424.1329,Cluster-8424.33819,Cluster-717.0,Cluster-23605.0,Cluster-14042.4,Cluster-8424.33705,Cluster-9888.0,Cluster-8424.15483,Cluster-8424.4376,Cluster-2577.0,Cluster-8424.20275,Cluster-13915.0,Cluster-17404.2,Cluster-8424.17171,Cluster-16900.0,Cluster-8424.29863,Cluste…
er-8424.11656,Cluster-8424.3928,Cluster-8424.1036,Cluster-8424.10938,Cluster-12793.0,Cluster-8424.2943,Cluster-16118.0,Cluster-20523.1,Cluster-8424.21056,Cluster-24345.1,Cluster-15625.2,Cluster-2161.0,Cluster-8424.28840,Cluster-8626.0,Cluster-9670.3,Cluster-10604.0,Cluster-8424.4937,Cluster-8424.30578,Cluster-8424.18870,Cluster-8424.33043,Cluster-11550.0,Cluster-4316.0,Cluster-8424.32821,Cluster-…
GO:0008150	Biological Process	GO:0009987	cellular process	GO:0050794	regulation of cellular process	GO:0060968	regulation of gene silencing	11	Cluster-18057.0,Cluster-18294.0,Cluster-11428.0,Cluster-10416.1,Cluster-10416.2,Cluster-8424.28410,Cluster-5883.0,Cluster-18208.0,Cluster-20256.1,Cluster-8424.28411,Cluster-8424.28412
GO:0008150	Biological Process	GO:0009987	cellular process	GO:0050794	regulation of cellular process	GO:0034762	regulation of transmembrane transport	8	Cluster-8424.24406,Cluster-46.0,Cluster-8424.30902,Cluster-15414.0,Cluster-8424.24407,Cluster-8424.24211,Cluster-22740.0,Cluster-8394.0
GO:0008150	Biological Process	GO:0009987	cellular process	GO:0050794	regulation of cellular process	GO:0042127	regulation of cell proliferation	31	Cluster-8424.28862,Cluster-8424.31694,Cluster-8424.15126,Cluster-8424.31697,Cluster-8424.25656,Cluster-22349.2,Cluster-2712.0,Cluster-8424.31698,Cluster-8424.31744,Cluster-2270.0,Cluster-16571.0,Cluster-21533.0,Cluster-22349.0,Cluster-8424.23468,Cluster-8424.27442,Cluster-8424.1054,Cluster-20430.2,Cluster-8424.31693,Cluster-18818.0,Cluster-8424.15284,Cluster-8424.24620,Cluster-1419.0,Cluster-508.…
GO:0008150	Biological Process	GO:0009987	cellular process	GO:0050794	regulation of cellular process	GO:0051983	regulation of chromosome segregation	48	Cluster-8424.12460,Cluster-14889.5,Cluster-14889.4,Cluster-8424.5487,Cluster-17461.2,Cluster-5118.0,Cluster-22239.7,Cluster-3844.2,Cluster-8424.26491,Cluster-7682.0,Cluster-8424.10721,Cluster-8424.26494,Cluster-8424.34135,Cluster-8424.19219,Cluster-8424.7240,Cluster-22239.4,Cluster-8424.26493,Cluster-12367.1,Cluster-13461.0,Cluster-8424.12464,Cluster-8424.26278,Cluster-17919.1,Cluster-8424.13111,…
GO:0008150	Biological Process	GO:0009987	cellular process	GO:0050794	regulation of cellular process	GO:0048523	negative regulation of cellular process	299	Cluster-8424.30812,Cluster-8424.10435,Cluster-19997.4,Cluster-19395.4,Cluster-16635.0,Cluster-22136.0,Cluster-8424.10481,Cluster-19377.0,Cluster-22524.1,Cluster-8424.5764,Cluster-12087.1,Cluster-8424.28506,Cluster-12554.4,Cluster-18294.0,Cluster-9500.0,Cluster-11373.1,Cluster-8424.5487,Cluster-7488.0,Cluster-8424.31927,Cluster-18208.0,Cluster-22239.7,Cluster-8424.28500,Cluster-8424.28505,Cluster-…
GO:0008150	Biological Process	GO:0009987	cellular process	GO:0050794	regulation of cellular process	GO:0032970	regulation of actin filament-based process	55	Cluster-11278.0,Cluster-8424.32298,Cluster-16124.1,Cluster-8424.32296,Cluster-8424.32295,Cluster-8424.9028,Cluster-10028.2,Cluster-8424.9856,Cluster-8424.34401,Cluster-8424.14617,Cluster-8424.2393,Cluster-9924.2,Cluster-8424.13620,Cluster-8424.31026,Cluster-24387.0,Cluster-11593.1,Cluster-12554.2,Cluster-8424.28478,Cluster-8424.32294,Cluster-16124.0,Cluster-8424.31927,Cluster-11746.0,Cluster-8424…
GO:0008150	Biological Process	GO:0009987	cellular process	GO:0050794	regulation of cellular process	GO:0051270	regulation of cellular component movement	18	Cluster-8424.3087,Cluster-8424.11977,Cluster-10105.0,Cluster-8424.31928,Cluster-9985.0,Cluster-9985.3,Cluster-8424.31927,Cluster-12279.0,Cluster-16864.0,Cluster-23692.0,Cluster-8424.24032,Cluster-9985.2,Cluster-8424.13620,Cluster-17605.0,Cluster-8424.21794,Cluster-8424.21158,Cluster-20666.0,Cluster-8424.6739
GO:0008150	Biological Process	GO:0009987	cellular process	GO:0050794	regulation of cellular process	GO:0032886	regulation of microtubule-based process	57	Cluster-23762.0,Cluster-8424.33792,Cluster-8224.0,Cluster-4539.0,Cluster-23762.1,Cluster-4249.0,Cluster-9807.0,Cluster-8424.31735,Cluster-1943.0,Cluster-4539.1,Cluster-21256.0,Cluster-8424.20031,Cluster-8424.7386,Cluster-16341.1,Cluster-17596.1,Cluster-8424.7309,Cluster-8424.21733,Cluster-16340.0,Cluster-23631.0,Cluster-8424.20109,Cluster-13936.1,Cluster-9807.1,Cluster-8424.33790,Cluster-8424.134…
GO:0008150	Biological Process	GO:0009987	cellular process	GO:0050794	regulation of cellular process	GO:0030155	regulation of cell adhesion	4	Cluster-8424.31928,Cluster-8424.6739,Cluster-8424.31927,Cluster-8424.13620
GO:0008150	Biological Process	GO:0009987	cellular process	GO:0050794	regulation of cellular process	GO:0050865	regulation of cell activation	3	Cluster-18430.1,Cluster-5199.0,Cluster-18430.4
GO:0008150	Biological Process	GO:0009987	cellular process	GO:0050794	regulation of cellular process	GO:0048522	positive regulation of cellular process	446	Cluster-15354.0,Cluster-20185.2,Cluster-16124.0,Cluster-2712.0,Cluster-8424.4010,Cluster-8424.25656,Cluster-12775.0,Cluster-8424.20520,Cluster-8424.23395,Cluster-8424.10588,Cluster-19352.1,Cluster-15965.0,Cluster-8424.14078,Cluster-15659.1,Cluster-5907.0,Cluster-22349.0,Cluster-8424.976,Cluster-18072.2,Cluster-8817.0,Cluster-11369.0,Cluster-8424.22313,Cluster-15216.0,Cluster-8424.13620,Cluster-18…
GO:0008150	Biological Process	GO:0009987	cellular process	GO:0050794	regulation of cellular process	GO:0060627	regulation of vesicle-mediated transport	4	Cluster-1880.0,Cluster-23983.1,Cluster-8424.29272,Cluster-8424.28851
GO:0008150	Biological Process	GO:0009987	cellular process	GO:0050794	regulation of cellular process	GO:0010646	regulation of cell communication	168	Cluster-8424.32471,Cluster-5907.0,Cluster-17869.5,Cluster-18176.0,Cluster-22619.0,Cluster-8424.22161,Cluster-20185.2,Cluster-8424.11634,Cluster-15773.1,Cluster-7094.0,Cluster-8424.4861,Cluster-19352.1,Cluster-8424.28675,Cluster-8424.10532,Cluster-10982.1,Cluster-17869.6,Cluster-3810.0,Cluster-8906.1,Cluster-8424.976,Cluster-8424.28115,Cluster-13608.0,Cluster-24446.6,Cluster-8424.29595,Cluster-157…
GO:0008150	Biological Process	GO:0009987	cellular process	GO:0050794	regulation of cellular process	GO:0007165	signal transduction	1424	Cluster-9915.0,Cluster-12994.0,Cluster-8424.11098,Cluster-8424.10547,Cluster-8424.30373,Cluster-8424.18494,Cluster-8684.0,Cluster-8424.14274,Cluster-4731.0,Cluster-20394.0,Cluster-8424.14914,Cluster-15833.0,Cluster-20723.1,Cluster-8545.0,Cluster-23556.9,Cluster-8424.31761,Cluster-8424.12604,Cluster-8424.10036,Cluster-15461.3,Cluster-8424.32349,Cluster-11898.4,Cluster-8424.34168,Cluster-8424.30190…
GO:0008150	Biological Process	GO:0009987	cellular process	GO:0050794	regulation of cellular process	GO:0051128	regulation of cellular component organization	283	Cluster-8424.4130,Cluster-7842.11,Cluster-10955.0,Cluster-8424.4937,Cluster-18776.1,Cluster-3340.0,Cluster-23747.1,Cluster-8424.30398,Cluster-8424.20107,Cluster-8424.8187,Cluster-8424.31023,Cluster-22239.3,Cluster-8424.9015,Cluster-8424.2863,Cluster-8424.10522,Cluster-8424.20280,Cluster-8424.12460,Cluster-8424.6818,Cluster-4539.1,Cluster-8424.31735,Cluster-16008.5,Cluster-8424.31022,Cluster-16340…
GO:0008150	Biological Process	GO:0009987	cellular process	GO:0050794	regulation of cellular process	GO:0045595	regulation of cell differentiation	10	Cluster-8424.20378,Cluster-4424.0,Cluster-8424.6739,Cluster-5178.0,Cluster-8424.31927,Cluster-18537.0,Cluster-8424.31928,Cluster-20078.0,Cluster-8424.13620,Cluster-2638.1
GO:0008150	Biological Process	GO:0009987	cellular process	GO:0050794	regulation of cellular process	GO:0080135	regulation of cellular response to stress	78	Cluster-15796.0,Cluster-22136.0,Cluster-8424.22006,Cluster-15560.1,Cluster-12087.1,Cluster-18576.0,Cluster-17883.0,Cluster-22035.0,Cluster-8424.1787,Cluster-8424.302,Cluster-11011.0,Cluster-11011.1,Cluster-8424.14943,Cluster-8424.27121,Cluster-5541.0,Cluster-1696.0,Cluster-17841.0,Cluster-8424.12178,Cluster-8424.14177,Cluster-8424.31317,Cluster-8424.17921,Cluster-8424.18683,Cluster-8424.1788,Clus…
GO:0008150	Biological Process	GO:0009987	cellular process	GO:0050794	regulation of cellular process	GO:0051302	regulation of cell division	79	Cluster-9281.0,Cluster-13461.1,Cluster-22239.3,Cluster-8424.16101,Cluster-8424.9015,Cluster-6276.0,Cluster-8424.30398,Cluster-8424.12465,Cluster-22239.5,Cluster-12370.1,Cluster-8424.2369,Cluster-8424.22226,Cluster-8424.3734,Cluster-10955.0,Cluster-11559.2,Cluster-22239.1,Cluster-8424.3733,Cluster-13468.0,Cluster-8424.12469,Cluster-23751.0,Cluster-8424.26494,Cluster-22753.0,Cluster-8424.12464,Clus…
GO:0008150	Biological Process	GO:0009987	cellular process	GO:0050794	regulation of cellular process	GO:0051726	regulation of cell cycle	114	Cluster-8424.12465,Cluster-8424.28003,Cluster-8424.30398,Cluster-8424.1927,Cluster-8424.20107,Cluster-6276.0,Cluster-10887.1,Cluster-8424.16101,Cluster-8424.9015,Cluster-19771.0,Cluster-22239.3,Cluster-13461.1,Cluster-9281.0,Cluster-24684.0,Cluster-23751.0,Cluster-8424.12469,Cluster-13468.0,Cluster-19771.2,Cluster-8424.15809,Cluster-8424.12832,Cluster-8424.3733,Cluster-8424.16131,Cluster-8424.162…
GO:0008150	Biological Process	GO:0009987	cellular process	GO:0050794	regulation of cellular process	GO:0050792	regulation of viral process	17	Cluster-15406.0,Cluster-9825.3,Cluster-8424.17085,Cluster-23885.1,Cluster-8424.951,Cluster-15547.0,Cluster-8424.11,Cluster-20996.1,Cluster-8424.6897,Cluster-16331.0,Cluster-6152.1,Cluster-8424.6899,Cluster-8424.9058,Cluster-20978.1,Cluster-20978.0,Cluster-15547.4,Cluster-6152.0
GO:0008150	Biological Process	GO:0009987	cellular process	GO:0044237	cellular metabolic process	GO:0010191	mucilage metabolic process	1	Cluster-7855.0
GO:0008150	Biological Process	GO:0009987	cellular process	GO:0044237	cellular metabolic process	GO:0097354	prenylation	21	Cluster-21642.0,Cluster-8424.26537,Cluster-8424.367,Cluster-8424.30553,Cluster-8424.32440,Cluster-22082.3,Cluster-8424.30549,Cluster-7847.0,Cluster-8424.32441,Cluster-16803.3,Cluster-8424.6694,Cluster-8424.32444,Cluster-8424.32442,Cluster-8424.366,Cluster-2075.0,Cluster-8424.32443,Cluster-22082.0,Cluster-12083.1,Cluster-22082.2,Cluster-16803.2,Cluster-8424.27880
GO:0008150	Biological Process	GO:0009987	cellular process	GO:0044237	cellular metabolic process	GO:0009404	toxin metabolic process	65	Cluster-8424.28547,Cluster-20047.1,Cluster-21066.0,Cluster-8424.21284,Cluster-8424.12859,Cluster-4230.0,Cluster-21761.0,Cluster-13958.0,Cluster-8424.20990,Cluster-8424.30079,Cluster-13298.0,Cluster-8424.24581,Cluster-859.0,Cluster-23693.0,Cluster-17037.1,Cluster-8424.12857,Cluster-16456.0,Cluster-8728.0,Cluster-13730.0,Cluster-8424.12861,Cluster-5784.0,Cluster-1103.0,Cluster-12798.0,Cluster-10753…
GO:0008150	Biological Process	GO:0009987	cellular process	GO:0044237	cellular metabolic process	GO:0044255	cellular lipid metabolic process	1358	Cluster-8424.27639,Cluster-12166.0,Cluster-23829.0,Cluster-8424.31330,Cluster-17661.0,Cluster-8424.11740,Cluster-14407.3,Cluster-23189.0,Cluster-8424.27891,Cluster-18187.0,Cluster-11384.0,Cluster-24615.0,Cluster-12367.2,Cluster-8424.27306,Cluster-8424.17666,Cluster-20387.1,Cluster-8424.20674,Cluster-8424.14684,Cluster-8424.27068,Cluster-12022.0,Cluster-8424.954,Cluster-8424.11669,Cluster-8424.324…
GO:0008150	Biological Process	GO:0009987	cellular process	GO:0044237	cellular metabolic process	GO:0044262	cellular carbohydrate metabolic process	694	Cluster-1658.0,Cluster-16149.0,Cluster-21407.0,Cluster-20518.1,Cluster-15630.0,Cluster-8424.5728,Cluster-8424.29252,Cluster-8424.30650,Cluster-24068.0,Cluster-8731.0,Cluster-1088.0,Cluster-10632.0,Cluster-19610.1,Cluster-530.0,Cluster-8424.28280,Cluster-8424.252,Cluster-8424.15408,Cluster-9378.1,Cluster-8424.28822,Cluster-21177.2,Cluster-22836.0,Cluster-14089.0,Cluster-8424.29520,Cluster-8424.116…
GO:0008150	Biological Process	GO:0009987	cellular process	GO:0044237	cellular metabolic process	GO:0046483	heterocycle metabolic process	9135	Cluster-24471.5,Cluster-22888.0,Cluster-13201.3,Cluster-8424.13685,Cluster-8424.13453,Cluster-12347.0,Cluster-8424.28955,Cluster-10893.4,Cluster-8424.15793,Cluster-8424.9963,Cluster-23784.1,Cluster-8424.10030,Cluster-8424.31086,Cluster-8424.21931,Cluster-8424.32187,Cluster-8424.28073,Cluster-15455.0,Cluster-8424.1631,Cluster-6280.0,Cluster-8424.25565,Cluster-23723.0,Cluster-9347.0,Cluster-8424.34…
157,Cluster-21926.3,Cluster-8424.24018,Cluster-18939.1,Cluster-8424.3309,Cluster-8424.25803,Cluster-13600.5,Cluster-8424.31693,Cluster-19647.3,Cluster-8424.14565,Cluster-8424.31174,Cluster-8424.4462,Cluster-8424.1537,Cluster-8424.25470,Cluster-5708.16,Cluster-8424.2318,Cluster-5615.6,Cluster-4786.2,Cluster-24498.0,Cluster-18633.2,Cluster-21385.0,Cluster-17426.3,Cluster-23934.1,Cluster-5123.1,Clus…
,Cluster-10180.0,Cluster-8424.9083,Cluster-18571.1,Cluster-10159.4,Cluster-8424.4869,Cluster-8424.2084,Cluster-24580.0,Cluster-8424.19423,Cluster-8424.9828,Cluster-8424.7383,Cluster-8424.30053,Cluster-8424.5984,Cluster-19809.0,Cluster-8424.8631,Cluster-23671.0,Cluster-13192.0,Cluster-8424.20880,Cluster-8424.7963,Cluster-8424.20879,Cluster-11755.0,Cluster-3589.1,Cluster-1728.0,Cluster-8424.6464,Cl…
0413.3,Cluster-23143.0,Cluster-17594.0,Cluster-21966.0,Cluster-7953.0,Cluster-8424.12670,Cluster-8424.3084,Cluster-8424.7222,Cluster-19094.0,Cluster-7488.0,Cluster-8424.26465,Cluster-13847.1,Cluster-5532.0,Cluster-8424.5527,Cluster-8424.19152,Cluster-8424.3367,Cluster-8424.13249,Cluster-8424.22775,Cluster-8424.21859,Cluster-19128.1,Cluster-19363.2,Cluster-14011.3,Cluster-16665.0,Cluster-8424.1902…
0021.1,Cluster-8424.24041,Cluster-8424.8058,Cluster-16551.0,Cluster-8424.25721,Cluster-5782.0,Cluster-8424.27581,Cluster-8424.32634,Cluster-8424.15110,Cluster-8424.30373,Cluster-8494.0,Cluster-8424.15173,Cluster-8424.11904,Cluster-8424.28692,Cluster-18745.0,Cluster-8424.18056,Cluster-8424.18280,Cluster-7395.0,Cluster-16396.4,Cluster-8424.7944,Cluster-8424.17031,Cluster-2746.0,Cluster-16038.3,Clus…
GO:0008150	Biological Process	GO:0009987	cellular process	GO:0044237	cellular metabolic process	GO:0018942	organometal metabolic process	13	Cluster-8424.21474,Cluster-8424.12562,Cluster-19998.0,Cluster-3109.3,Cluster-8424.21478,Cluster-8424.21476,Cluster-8424.12879,Cluster-8424.10056,Cluster-8424.21477,Cluster-8424.21475,Cluster-15247.1,Cluster-3109.1,Cluster-8424.21473
GO:0008150	Biological Process	GO:0009987	cellular process	GO:0044237	cellular metabolic process	GO:0043446	cellular alkane metabolic process	101	Cluster-8424.20145,Cluster-8424.30492,Cluster-8424.385,Cluster-19673.3,Cluster-8424.24010,Cluster-8424.25563,Cluster-12465.2,Cluster-8424.10520,Cluster-8424.20739,Cluster-8424.8227,Cluster-16508.1,Cluster-3091.1,Cluster-11128.7,Cluster-8424.16837,Cluster-8424.7464,Cluster-16289.4,Cluster-8424.8554,Cluster-6907.7,Cluster-569.0,Cluster-12465.1,Cluster-22143.2,Cluster-8424.1903,Cluster-15587.1,Clust…
GO:0008150	Biological Process	GO:0009987	cellular process	GO:0044237	cellular metabolic process	GO:0006793	phosphorus metabolic process	4298	Cluster-18711.3,Cluster-8424.22620,Cluster-8424.29133,Cluster-6436.0,Cluster-19691.0,Cluster-17340.0,Cluster-8424.19414,Cluster-8424.31070,Cluster-8424.10548,Cluster-13433.0,Cluster-8424.33971,Cluster-8424.12795,Cluster-4979.0,Cluster-20557.4,Cluster-19298.2,Cluster-8424.3156,Cluster-8424.18669,Cluster-8424.8842,Cluster-8424.29918,Cluster-8424.14521,Cluster-8424.19943,Cluster-8424.25719,Cluster-1…
8629,Cluster-8424.22674,Cluster-7888.0,Cluster-8424.9237,Cluster-9286.0,Cluster-8424.34134,Cluster-8424.7950,Cluster-19771.0,Cluster-8424.12658,Cluster-8424.33643,Cluster-8424.25865,Cluster-8424.24619,Cluster-8424.29685,Cluster-8424.684,Cluster-8424.23342,Cluster-15869.0,Cluster-8424.9512,Cluster-8424.12073,Cluster-8424.13249,Cluster-21966.0,Cluster-4012.0,Cluster-8424.18283,Cluster-8424.8985,Clu…
er-24257.0,Cluster-8424.7636,Cluster-8424.16948,Cluster-22581.1,Cluster-8424.21355,Cluster-8424.28975,Cluster-8424.20436,Cluster-15406.1,Cluster-8424.14105,Cluster-15858.0,Cluster-8424.481,Cluster-8424.21922,Cluster-8424.26003,Cluster-8424.25856,Cluster-8424.12731,Cluster-1828.0,Cluster-24172.3,Cluster-8424.24320,Cluster-8424.13658,Cluster-11907.0,Cluster-8424.14609,Cluster-6052.1,Cluster-14407.1…
GO:0008150	Biological Process	GO:0009987	cellular process	GO:0044237	cellular metabolic process	GO:0034641	cellular nitrogen compound metabolic process	10279	Cluster-8424.31745,Cluster-5192.0,Cluster-21187.1,Cluster-8424.15286,Cluster-8781.0,Cluster-8424.10325,Cluster-18519.0,Cluster-22341.4,Cluster-8424.31608,Cluster-4384.0,Cluster-19915.1,Cluster-8424.32081,Cluster-8424.1886,Cluster-3600.0,Cluster-17055.0,Cluster-1666.1,Cluster-2701.0,Cluster-13959.0,Cluster-17241.3,Cluster-8424.8559,Cluster-8424.6413,Cluster-8424.30928,Cluster-11261.0,Cluster-16278…
er-8424.16386,Cluster-17773.1,Cluster-1447.0,Cluster-23503.1,Cluster-6614.0,Cluster-8424.2226,Cluster-8424.8630,Cluster-8424.5250,Cluster-8424.20210,Cluster-8424.1523,Cluster-7767.0,Cluster-6414.0,Cluster-8424.11122,Cluster-8424.24893,Cluster-18853.1,Cluster-8480.0,Cluster-8424.27620,Cluster-6840.1,Cluster-8424.25537,Cluster-8424.16562,Cluster-8424.25740,Cluster-8424.32345,Cluster-8424.19000,Clus…
luster-24451.1,Cluster-16341.1,Cluster-8424.34265,Cluster-19188.0,Cluster-8424.27185,Cluster-8424.10318,Cluster-15262.10,Cluster-12953.0,Cluster-8424.8043,Cluster-8424.11655,Cluster-8424.30296,Cluster-23210.0,Cluster-8424.9198,Cluster-8424.9482,Cluster-8424.7013,Cluster-8424.19353,Cluster-8424.7066,Cluster-8424.32498,Cluster-9961.0,Cluster-8424.15194,Cluster-17054.14,Cluster-8424.15874,Cluster-84…
3652,Cluster-8424.23532,Cluster-8424.30179,Cluster-8424.17213,Cluster-8424.12376,Cluster-8291.0,Cluster-8424.9199,Cluster-12501.0,Cluster-8424.15574,Cluster-8424.31954,Cluster-8424.16992,Cluster-8424.23541,Cluster-19962.1,Cluster-8424.30506,Cluster-8424.4358,Cluster-8424.21133,Cluster-8424.22010,Cluster-8424.16698,Cluster-22814.0,Cluster-9295.5,Cluster-16611.3,Cluster-8424.32760,Cluster-19014.0,C…
618,Cluster-8424.30146,Cluster-8424.10619,Cluster-8424.24305,Cluster-24497.1,Cluster-3540.0,Cluster-8424.9094,Cluster-8424.14486,Cluster-9907.6,Cluster-16879.0,Cluster-10589.1,Cluster-8424.24751,Cluster-2897.0,Cluster-8424.23344,Cluster-9907.10,Cluster-8424.23187,Cluster-8424.26835,Cluster-8424.6854,Cluster-18039.0,Cluster-10006.0,Cluster-24161.0,Cluster-1130.0,Cluster-8424.19110,Cluster-8424.312…
.30511,Cluster-8424.25752,Cluster-8424.113,Cluster-14937.6,Cluster-8424.17778,Cluster-8424.22563,Cluster-3799.0,Cluster-8424.17462,Cluster-8424.27307,Cluster-1332.0,Cluster-8424.23733,Cluster-23164.0,Cluster-8424.16414,Cluster-8424.22067,Cluster-14574.1,Cluster-8424.10100,Cluster-8424.32122,Cluster-23606.1,Cluster-15796.0,Cluster-18428.2,Cluster-23131.1,Cluster-8424.10938,Cluster-8424.1036,Cluste…
GO:0008150	Biological Process	GO:0009987	cellular process	GO:0044237	cellular metabolic process	GO:0051186	cofactor metabolic process	1306	Cluster-8424.15536,Cluster-8424.14405,Cluster-8424.5305,Cluster-8424.1588,Cluster-8424.8421,Cluster-19818.1,Cluster-16837.0,Cluster-8424.10614,Cluster-2471.0,Cluster-8424.31999,Cluster-19454.0,Cluster-10406.2,Cluster-24664.1,Cluster-16289.4,Cluster-19191.2,Cluster-20612.0,Cluster-13976.0,Cluster-23109.1,Cluster-19419.0,Cluster-8424.21404,Cluster-8424.28580,Cluster-17815.1,Cluster-24498.0,Cluster-…
GO:0008150	Biological Process	GO:0009987	cellular process	GO:0044237	cellular metabolic process	GO:0006790	sulfur compound metabolic process	519	Cluster-8424.1135,Cluster-20243.1,Cluster-8424.31469,Cluster-12377.0,Cluster-11029.0,Cluster-7311.0,Cluster-22129.1,Cluster-17023.0,Cluster-24161.1,Cluster-16837.1,Cluster-19874.0,Cluster-6132.0,Cluster-8424.24986,Cluster-23772.0,Cluster-8424.1132,Cluster-8424.15277,Cluster-8424.5379,Cluster-8424.22887,Cluster-19845.0,Cluster-8424.3070,Cluster-1845.0,Cluster-8424.9934,Cluster-8424.11417,Cluster-8…
GO:0008150	Biological Process	GO:0009987	cellular process	GO:0044237	cellular metabolic process	GO:0034754	cellular hormone metabolic process	212	Cluster-8424.21930,Cluster-7528.0,Cluster-8583.0,Cluster-8424.13334,Cluster-4268.0,Cluster-8424.1028,Cluster-8424.18719,Cluster-8424.23468,Cluster-13952.0,Cluster-8424.33279,Cluster-8424.27442,Cluster-17234.1,Cluster-19690.0,Cluster-8583.2,Cluster-8424.2649,Cluster-8424.18299,Cluster-8424.21015,Cluster-19075.0,Cluster-2855.0,Cluster-8424.9956,Cluster-5844.0,Cluster-15602.0,Cluster-8424.15264,Clus…
GO:0008150	Biological Process	GO:0009987	cellular process	GO:0044237	cellular metabolic process	GO:0043449	cellular alkene metabolic process	8	Cluster-15536.1,Cluster-12496.0,Cluster-2642.0,Cluster-17841.0,Cluster-711.0,Cluster-8424.25102,Cluster-8424.23513,Cluster-3735.0
GO:0008150	Biological Process	GO:0009987	cellular process	GO:0044237	cellular metabolic process	GO:0006575	cellular modified amino acid metabolic process	447	Cluster-8424.3331,Cluster-17211.1,Cluster-3099.0,Cluster-8424.17200,Cluster-23067.2,Cluster-8424.5880,Cluster-8424.7784,Cluster-2239.0,Cluster-8424.33154,Cluster-12796.0,Cluster-20476.1,Cluster-10141.1,Cluster-8424.27807,Cluster-8424.33147,Cluster-2960.0,Cluster-8424.29767,Cluster-12275.2,Cluster-8424.19181,Cluster-8424.10200,Cluster-19191.0,Cluster-8424.15745,Cluster-8424.28821,Cluster-8424.7332…
GO:0008150	Biological Process	GO:0009987	cellular process	GO:0044237	cellular metabolic process	GO:0042180	cellular ketone metabolic process	134	Cluster-8424.11669,Cluster-16304.0,Cluster-11865.1,Cluster-19194.1,Cluster-5501.0,Cluster-8424.22746,Cluster-13136.2,Cluster-8424.345,Cluster-8424.28095,Cluster-8424.21845,Cluster-8424.33463,Cluster-8424.17107,Cluster-4164.0,Cluster-8424.15574,Cluster-170.0,Cluster-3244.0,Cluster-16304.2,Cluster-8424.29832,Cluster-22675.5,Cluster-21506.0,Cluster-8424.18390,Cluster-8424.8602,Cluster-8424.25588,Clu…
GO:0008150	Biological Process	GO:0009987	cellular process	GO:0044237	cellular metabolic process	GO:0072593	reactive oxygen species metabolic process	104	Cluster-16298.0,Cluster-6182.0,Cluster-14808.0,Cluster-1564.0,Cluster-8424.17976,Cluster-8424.25839,Cluster-8424.32761,Cluster-15338.0,Cluster-13177.2,Cluster-8424.24057,Cluster-23772.0,Cluster-10732.0,Cluster-8424.8166,Cluster-2194.0,Cluster-8424.17832,Cluster-8424.32696,Cluster-12377.0,Cluster-8424.32649,Cluster-8424.28486,Cluster-23772.1,Cluster-24403.1,Cluster-8424.16228,Cluster-8424.23144,Cl…
GO:0008150	Biological Process	GO:0009987	cellular process	GO:0044237	cellular metabolic process	GO:0006091	generation of precursor metabolites and energy	1067	Cluster-18745.0,Cluster-14775.0,Cluster-8424.24754,Cluster-7726.1,Cluster-8424.28692,Cluster-8424.19788,Cluster-18249.1,Cluster-8494.0,Cluster-8424.15243,Cluster-8424.26961,Cluster-8424.2829,Cluster-12879.1,Cluster-8424.25944,Cluster-19665.2,Cluster-1342.0,Cluster-8424.13679,Cluster-8424.28259,Cluster-8424.20144,Cluster-8424.3833,Cluster-8424.1275,Cluster-8424.6635,Cluster-8424.4068,Cluster-8424.…
GO:0008150	Biological Process	GO:0009987	cellular process	GO:0044237	cellular metabolic process	GO:0031325	positive regulation of cellular metabolic process	313	Cluster-8424.18622,Cluster-8424.26414,Cluster-9988.0,Cluster-8424.30394,Cluster-5065.2,Cluster-5032.0,Cluster-7726.0,Cluster-8424.14942,Cluster-11897.0,Cluster-9295.5,Cluster-8424.4007,Cluster-18492.3,Cluster-8424.23468,Cluster-13999.0,Cluster-8424.26669,Cluster-8424.30397,Cluster-8424.32924,Cluster-8424.31583,Cluster-8424.8017,Cluster-18593.0,Cluster-8424.33834,Cluster-8424.33424,Cluster-19767.0…
GO:0008150	Biological Process	GO:0009987	cellular process	GO:0044237	cellular metabolic process	GO:0006413	translational initiation	115	Cluster-8424.15052,Cluster-11869.0,Cluster-8424.30694,Cluster-8424.15320,Cluster-15946.1,Cluster-8424.7079,Cluster-8424.6054,Cluster-23903.1,Cluster-8424.22742,Cluster-18094.2,Cluster-8424.31491,Cluster-12570.1,Cluster-7173.0,Cluster-10642.0,Cluster-8424.16021,Cluster-10604.0,Cluster-21091.0,Cluster-5333.0,Cluster-23282.0,Cluster-8424.1035,Cluster-8424.16858,Cluster-10006.0,Cluster-8424.9817,Clus…
GO:0008150	Biological Process	GO:0009987	cellular process	GO:0044237	cellular metabolic process	GO:0006082	organic acid metabolic process	2653	Cluster-3103.0,Cluster-8424.10809,Cluster-8424.21340,Cluster-5640.0,Cluster-22812.1,Cluster-8424.7784,Cluster-8424.18538,Cluster-17265.0,Cluster-7679.0,Cluster-15628.0,Cluster-8424.9078,Cluster-17949.0,Cluster-8424.20001,Cluster-8424.14809,Cluster-8424.6349,Cluster-8424.12312,Cluster-8424.7929,Cluster-21772.10,Cluster-12165.0,Cluster-8424.22840,Cluster-8424.30690,Cluster-22703.0,Cluster-7775.0,Cl…
ter-8424.10285,Cluster-23971.0,Cluster-8424.27274,Cluster-8424.16266,Cluster-22908.5,Cluster-7393.0,Cluster-8424.34454,Cluster-8424.31140,Cluster-8424.14798,Cluster-7842.15,Cluster-8424.27747,Cluster-8424.29166,Cluster-8424.30339,Cluster-19211.0,Cluster-8424.22146,Cluster-8424.20026,Cluster-21776.4,Cluster-13312.0,Cluster-8424.34353,Cluster-8424.28652,Cluster-19313.0,Cluster-20970.0,Cluster-3381.…
GO:0008150	Biological Process	GO:0009987	cellular process	GO:0044237	cellular metabolic process	GO:0044248	cellular catabolic process	1348	Cluster-8424.33980,Cluster-8424.24694,Cluster-9760.0,Cluster-15210.0,Cluster-22158.0,Cluster-8424.13822,Cluster-12935.5,Cluster-8424.208,Cluster-8424.8570,Cluster-8424.17932,Cluster-14808.0,Cluster-8424.9281,Cluster-7152.3,Cluster-4082.0,Cluster-8146.0,Cluster-8424.200,Cluster-8424.16888,Cluster-19472.0,Cluster-23248.2,Cluster-14954.0,Cluster-18569.0,Cluster-8424.2160,Cluster-9174.0,Cluster-10033…
GO:0008150	Biological Process	GO:0009987	cellular process	GO:0044237	cellular metabolic process	GO:0006081	cellular aldehyde metabolic process	454	Cluster-8424.13252,Cluster-18571.2,Cluster-8424.29520,Cluster-8424.28822,Cluster-14089.0,Cluster-18320.0,Cluster-4560.0,Cluster-8424.16614,Cluster-8424.14183,Cluster-8424.28280,Cluster-8424.3437,Cluster-19930.2,Cluster-1088.0,Cluster-8424.32712,Cluster-7726.1,Cluster-8424.30124,Cluster-8424.24754,Cluster-711.0,Cluster-8424.16977,Cluster-15895.0,Cluster-23626.0,Cluster-6636.0,Cluster-8424.8257,Clu…
GO:0008150	Biological Process	GO:0009987	cellular process	GO:0044237	cellular metabolic process	GO:0006805	xenobiotic metabolic process	75	Cluster-6932.4,Cluster-5562.0,Cluster-17865.1,Cluster-8424.19105,Cluster-8424.23172,Cluster-20499.0,Cluster-8424.7256,Cluster-8424.200,Cluster-8424.18676,Cluster-18130.1,Cluster-18840.2,Cluster-356.0,Cluster-8424.17932,Cluster-18840.1,Cluster-8424.1631,Cluster-14004.6,Cluster-18130.0,Cluster-11752.0,Cluster-6932.1,Cluster-24115.3,Cluster-14004.7,Cluster-21151.0,Cluster-21963.0,Cluster-22137.0,Clu…
GO:0008150	Biological Process	GO:0009987	cellular process	GO:0044237	cellular metabolic process	GO:0044249	cellular biosynthetic process	8303	Cluster-8736.1,Cluster-8424.18016,Cluster-8424.20102,Cluster-8424.18013,Cluster-371.0,Cluster-8424.1371,Cluster-8424.7206,Cluster-8424.25231,Cluster-18255.1,Cluster-18319.0,Cluster-17254.0,Cluster-24241.0,Cluster-8424.8174,Cluster-7988.1,Cluster-21728.0,Cluster-8424.25681,Cluster-8424.5671,Cluster-10790.1,Cluster-8157.0,Cluster-5704.1,Cluster-8424.13335,Cluster-16959.1,Cluster-21446.0,Cluster-842…
luster-8424.27357,Cluster-8424.26461,Cluster-8424.19394,Cluster-8204.0,Cluster-8424.21227,Cluster-16151.1,Cluster-14548.0,Cluster-8163.1,Cluster-11412.4,Cluster-3302.0,Cluster-8424.24806,Cluster-8424.5620,Cluster-8424.9379,Cluster-10439.2,Cluster-8424.14121,Cluster-8424.32358,Cluster-8424.8439,Cluster-8424.429,Cluster-8424.781,Cluster-18909.1,Cluster-17612.1,Cluster-9562.4,Cluster-3469.1,Cluster-…
0,Cluster-8424.17462,Cluster-8424.27307,Cluster-8424.23733,Cluster-8424.24913,Cluster-8424.14122,Cluster-8424.30511,Cluster-14937.6,Cluster-8424.16509,Cluster-24013.0,Cluster-20558.0,Cluster-9086.0,Cluster-8424.7568,Cluster-8424.14690,Cluster-18441.0,Cluster-11155.0,Cluster-8424.3288,Cluster-8424.3613,Cluster-8424.32285,Cluster-10528.0,Cluster-8424.11470,Cluster-8424.23186,Cluster-8424.27931,Clus…
424.24699,Cluster-14324.2,Cluster-5812.11,Cluster-8424.34263,Cluster-8109.0,Cluster-9321.0,Cluster-5609.0,Cluster-8424.16792,Cluster-13015.0,Cluster-11775.1,Cluster-8424.14020,Cluster-8424.18435,Cluster-15200.1,Cluster-8424.20117,Cluster-8424.34453,Cluster-15923.1,Cluster-8424.17230,Cluster-8424.8281,Cluster-7957.0,Cluster-21687.3,Cluster-8424.33480,Cluster-9360.1,Cluster-8424.17638,Cluster-8424.…
4.3,Cluster-6717.0,Cluster-21243.0,Cluster-8424.21057,Cluster-22031.7,Cluster-3826.0,Cluster-21774.1,Cluster-17073.0,Cluster-57.0,Cluster-23442.1,Cluster-2754.0,Cluster-17773.2,Cluster-8424.29722,Cluster-8424.11288,Cluster-8424.23688,Cluster-5985.0,Cluster-8424.7732,Cluster-8424.13409,Cluster-8424.464,Cluster-8424.19701,Cluster-13064.1,Cluster-23907.0,Cluster-8424.10390,Cluster-20557.1,Cluster-38…
GO:0008150	Biological Process	GO:0009987	cellular process	GO:0044237	cellular metabolic process	GO:0044260	cellular macromolecule metabolic process	12077	Cluster-8424.21770,Cluster-8424.5237,Cluster-8424.1088,Cluster-21308.0,Cluster-22581.0,Cluster-8424.33964,Cluster-7026.0,Cluster-19135.0,Cluster-8424.571,Cluster-8424.26365,Cluster-253.0,Cluster-8424.26524,Cluster-4428.0,Cluster-8424.31696,Cluster-8424.30125,Cluster-8424.26401,Cluster-7809.0,Cluster-8424.11017,Cluster-8424.23974,Cluster-4051.0,Cluster-21506.0,Cluster-7895.1,Cluster-8424.11642,Clu…
,Cluster-8424.21605,Cluster-8424.6061,Cluster-10453.0,Cluster-23356.2,Cluster-8424.6207,Cluster-14798.1,Cluster-22426.0,Cluster-13608.0,Cluster-8424.18992,Cluster-8424.13174,Cluster-21169.0,Cluster-8424.16886,Cluster-8424.25741,Cluster-8424.26942,Cluster-12287.1,Cluster-6329.0,Cluster-24415.1,Cluster-8424.7691,Cluster-8424.27534,Cluster-8424.6543,Cluster-8424.5585,Cluster-17404.0,Cluster-16590.0,…
uster-17804.0,Cluster-21949.2,Cluster-13072.1,Cluster-16508.0,Cluster-8424.11016,Cluster-8424.29826,Cluster-8424.9230,Cluster-19908.0,Cluster-8424.33690,Cluster-19372.0,Cluster-8424.28665,Cluster-8424.18497,Cluster-7095.0,Cluster-8424.5722,Cluster-8424.24247,Cluster-8424.21087,Cluster-8424.28601,Cluster-20652.2,Cluster-8424.15842,Cluster-8424.20654,Cluster-8424.20919,Cluster-8424.5107,Cluster-842…
8424.5601,Cluster-8424.20814,Cluster-14466.3,Cluster-10183.1,Cluster-8424.2208,Cluster-8424.23990,Cluster-21335.0,Cluster-8424.29689,Cluster-8424.6981,Cluster-22722.0,Cluster-8424.19555,Cluster-8424.33768,Cluster-8424.21674,Cluster-8424.6982,Cluster-8424.34200,Cluster-8424.2190,Cluster-20667.0,Cluster-15696.0,Cluster-8424.8693,Cluster-5258.1,Cluster-13291.0,Cluster-20947.2,Cluster-8424.30537,Clus…
ter-8424.23573,Cluster-5281.0,Cluster-8424.33807,Cluster-1791.0,Cluster-8424.32121,Cluster-8424.34131,Cluster-23486.2,Cluster-16611.1,Cluster-8424.4988,Cluster-16123.2,Cluster-6041.0,Cluster-8424.24284,Cluster-8424.23598,Cluster-8424.24818,Cluster-8424.1710,Cluster-8424.15426,Cluster-8424.15623,Cluster-8518.0,Cluster-5943.3,Cluster-10741.0,Cluster-21451.1,Cluster-23618.0,Cluster-4326.0,Cluster-73…
r-8424.12493,Cluster-7495.0,Cluster-8424.3810,Cluster-14636.3,Cluster-11151.0,Cluster-8424.17937,Cluster-8424.22796,Cluster-10154.0,Cluster-7967.3,Cluster-1456.0,Cluster-6567.1,Cluster-8424.11896,Cluster-8424.14453,Cluster-8424.28180,Cluster-14830.6,Cluster-8424.7654,Cluster-24117.0,Cluster-12124.0,Cluster-8424.33114,Cluster-19412.2,Cluster-24611.2,Cluster-22753.3,Cluster-8424.21776,Cluster-8772.…
0211.1,Cluster-8424.788,Cluster-8424.32442,Cluster-11015.0,Cluster-8329.0,Cluster-17063.2,Cluster-3562.0,Cluster-18026.3,Cluster-8424.26866,Cluster-8424.21554,Cluster-12134.2,Cluster-8424.21923,Cluster-8424.32431,Cluster-8424.12188,Cluster-8424.18456,Cluster-903.0,Cluster-8424.6304,Cluster-8424.28205,Cluster-8424.11613,Cluster-22291.0,Cluster-9630.0,Cluster-8424.14582,Cluster-8424.15016,Cluster-8…
GO:0008150	Biological Process	GO:0009987	cellular process	GO:0044237	cellular metabolic process	GO:0017144	drug metabolic process	22	Cluster-6579.0,Cluster-8424.26730,Cluster-8424.28189,Cluster-14877.1,Cluster-18835.3,Cluster-16062.0,Cluster-14877.2,Cluster-18835.1,Cluster-6789.0,Cluster-7094.1,Cluster-18835.2,Cluster-8424.16211,Cluster-14877.3,Cluster-8424.3156,Cluster-18835.4,Cluster-8424.32347,Cluster-8424.9679,Cluster-8424.18228,Cluster-7094.0,Cluster-14877.0,Cluster-8424.9689,Cluster-8424.16209
GO:0008150	Biological Process	GO:0009987	cellular process	GO:0044237	cellular metabolic process	GO:0031323	regulation of cellular metabolic process	3818	Cluster-8424.8534,Cluster-3791.3,Cluster-10487.0,Cluster-15803.5,Cluster-22654.0,Cluster-8424.13844,Cluster-8424.25430,Cluster-8424.1329,Cluster-8424.33819,Cluster-717.0,Cluster-23605.0,Cluster-14042.4,Cluster-8424.33705,Cluster-9888.0,Cluster-8424.15483,Cluster-8424.4376,Cluster-2577.0,Cluster-8424.20275,Cluster-13915.0,Cluster-17404.2,Cluster-8424.17171,Cluster-16900.0,Cluster-8424.29863,Cluste…
er-8424.11656,Cluster-8424.3928,Cluster-8424.1036,Cluster-8424.10938,Cluster-12793.0,Cluster-8424.2943,Cluster-16118.0,Cluster-20523.1,Cluster-8424.21056,Cluster-24345.1,Cluster-15625.2,Cluster-2161.0,Cluster-8424.28840,Cluster-8626.0,Cluster-9670.3,Cluster-10604.0,Cluster-8424.4937,Cluster-8424.30578,Cluster-8424.18870,Cluster-8424.33043,Cluster-11550.0,Cluster-4316.0,Cluster-8424.32821,Cluster-…
GO:0008150	Biological Process	GO:0009987	cellular process	GO:0044237	cellular metabolic process	GO:0031324	negative regulation of cellular metabolic process	170	Cluster-19395.2,Cluster-8424.26516,Cluster-8424.8042,Cluster-8424.11470,Cluster-8424.26494,Cluster-11031.0,Cluster-7853.0,Cluster-5441.0,Cluster-8424.26278,Cluster-8424.12464,Cluster-9988.0,Cluster-8424.30775,Cluster-23036.1,Cluster-8424.10136,Cluster-19771.1,Cluster-5118.0,Cluster-8424.17845,Cluster-8424.26491,Cluster-8424.20346,Cluster-8424.33306,Cluster-3844.2,Cluster-8424.14510,Cluster-8424.3…
GO:0008150	Biological Process	GO:0009987	cellular process	GO:0044237	cellular metabolic process	GO:0006725	cellular aromatic compound metabolic process	9045	Cluster-8424.14264,Cluster-10002.0,Cluster-8424.8634,Cluster-8424.28312,Cluster-19224.1,Cluster-8424.1213,Cluster-19211.0,Cluster-16008.2,Cluster-8424.25804,Cluster-17883.0,Cluster-8424.31723,Cluster-17826.3,Cluster-8424.18431,Cluster-3601.0,Cluster-23067.1,Cluster-6761.0,Cluster-8424.15625,Cluster-466.0,Cluster-8424.3440,Cluster-8424.29371,Cluster-8424.27824,Cluster-8424.6367,Cluster-8424.4118,C…
er-207.0,Cluster-8424.1212,Cluster-8424.25730,Cluster-8424.8842,Cluster-8424.14521,Cluster-5799.0,Cluster-8424.23599,Cluster-4979.0,Cluster-19298.2,Cluster-20557.4,Cluster-8424.21657,Cluster-8424.14067,Cluster-8424.1195,Cluster-13433.0,Cluster-19949.0,Cluster-8424.15098,Cluster-9493.1,Cluster-8424.16664,Cluster-8424.17960,Cluster-8424.29133,Cluster-8424.21426,Cluster-1410.0,Cluster-8424.13415,Clu…
484,Cluster-18254.2,Cluster-8424.20477,Cluster-23772.1,Cluster-15181.0,Cluster-8424.26277,Cluster-8424.7737,Cluster-5205.0,Cluster-4430.0,Cluster-8424.4515,Cluster-20557.0,Cluster-8424.24488,Cluster-8424.16356,Cluster-12796.1,Cluster-8424.26380,Cluster-14070.0,Cluster-8424.15974,Cluster-4336.0,Cluster-8424.11245,Cluster-8424.8488,Cluster-6334.0,Cluster-8424.14484,Cluster-8424.7690,Cluster-18266.0…
822,Cluster-16510.0,Cluster-13749.3,Cluster-16282.1,Cluster-13011.1,Cluster-8424.17717,Cluster-13385.0,Cluster-15350.0,Cluster-8424.19710,Cluster-17426.1,Cluster-16687.1,Cluster-8424.1749,Cluster-5941.2,Cluster-15012.0,Cluster-21742.1,Cluster-8424.33033,Cluster-6195.0,Cluster-8424.14975,Cluster-8424.15215,Cluster-8424.27031,Cluster-8424.32436,Cluster-8424.30181,Cluster-18072.2,Cluster-23547.2,Clu…
,Cluster-8424.31045,Cluster-8424.10552,Cluster-15738.0,Cluster-11548.2,Cluster-8692.1,Cluster-8424.31001,Cluster-8424.21015,Cluster-4311.0,Cluster-8424.19818,Cluster-8424.31567,Cluster-2486.0,Cluster-8424.15684,Cluster-8424.6043,Cluster-8424.27994,Cluster-8424.21170,Cluster-8424.9619,Cluster-9405.0,Cluster-23425.1,Cluster-19784.0,Cluster-8424.11609,Cluster-21019.0,Cluster-8424.14413,Cluster-21482…
GO:0008150	Biological Process	GO:0009987	cellular process	GO:0044237	cellular metabolic process	GO:0015979	photosynthesis	211	Cluster-8424.34261,Cluster-8424.23609,Cluster-18426.0,Cluster-8424.14943,Cluster-10016.0,Cluster-8424.30616,Cluster-14903.0,Cluster-17883.0,Cluster-23729.1,Cluster-11931.5,Cluster-10558.0,Cluster-8424.18594,Cluster-8424.2871,Cluster-8424.32103,Cluster-15807.0,Cluster-8424.14177,Cluster-8722.1,Cluster-8424.14395,Cluster-23729.4,Cluster-21230.0,Cluster-359.0,Cluster-10493.0,Cluster-8424.12178,Clust…
GO:0008150	Biological Process	GO:0009987	cellular process	GO:0044237	cellular metabolic process	GO:0042810	pheromone metabolic process	2	Cluster-8424.17934,Cluster-8424.18381
GO:0008150	Biological Process	GO:0009987	cellular process	GO:0044237	cellular metabolic process	GO:0009850	auxin metabolic process	29	Cluster-8424.17722,Cluster-12483.1,Cluster-10532.0,Cluster-8424.34013,Cluster-23772.0,Cluster-19606.1,Cluster-9003.0,Cluster-2855.0,Cluster-12483.0,Cluster-8424.22669,Cluster-19075.0,Cluster-8424.28662,Cluster-21588.0,Cluster-7259.0,Cluster-8424.10367,Cluster-1229.0,Cluster-8424.1028,Cluster-23772.1,Cluster-14307.0,Cluster-8424.21930,Cluster-8157.0,Cluster-22722.0,Cluster-18576.0,Cluster-10574.0,…
GO:0008150	Biological Process	GO:0009987	cellular process	GO:0044764	multi-organism cellular process	GO:0016032	viral process	645	Cluster-10876.0,Cluster-8424.14501,Cluster-8424.13100,Cluster-22806.2,Cluster-8424.19055,Cluster-20978.0,Cluster-13144.0,Cluster-14715.1,Cluster-2969.0,Cluster-8424.10017,Cluster-14028.0,Cluster-8424.14660,Cluster-21509.2,Cluster-5673.1,Cluster-8424.24765,Cluster-5700.1,Cluster-8424.12843,Cluster-8424.9971,Cluster-8424.27036,Cluster-3208.3,Cluster-23357.4,Cluster-8424.3790,Cluster-6222.0,Cluster-…
GO:0008150	Biological Process	GO:0009987	cellular process	GO:0044764	multi-organism cellular process	GO:0051715	cytolysis in other organism	28	Cluster-13679.0,Cluster-18869.0,Cluster-8424.10071,Cluster-8424.29827,Cluster-15175.0,Cluster-8424.24833,Cluster-10334.2,Cluster-10334.3,Cluster-4867.2,Cluster-18869.1,Cluster-13679.1,Cluster-23610.1,Cluster-8424.16718,Cluster-16578.0,Cluster-14563.0,Cluster-8424.24838,Cluster-8424.3439,Cluster-8424.24836,Cluster-2838.0,Cluster-8424.24840,Cluster-9333.0,Cluster-8424.13817,Cluster-8424.13818,Clust…
GO:0008150	Biological Process	GO:0009987	cellular process	GO:0044764	multi-organism cellular process	GO:0048874	homeostasis of number of cells in a free-living population	17	Cluster-13715.2,Cluster-5474.0,Cluster-15619.4,Cluster-22888.0,Cluster-23109.0,Cluster-17115.1,Cluster-15619.1,Cluster-18279.1,Cluster-8424.5047,Cluster-8424.26240,Cluster-13715.3,Cluster-15619.2,Cluster-19122.0,Cluster-18279.0,Cluster-15903.0,Cluster-21477.0,Cluster-8424.19361
GO:0008150	Biological Process	GO:0009987	cellular process	GO:0044764	multi-organism cellular process	GO:1902590	multi-organism organelle organization	9	Cluster-8424.31340,Cluster-8424.739,Cluster-8424.4494,Cluster-8424.4495,Cluster-431.0,Cluster-10067.1,Cluster-8424.17296,Cluster-8424.736,Cluster-8424.32649
GO:0008150	Biological Process	GO:0009987	cellular process	GO:0044764	multi-organism cellular process	GO:0000746	conjugation	5	Cluster-8424.25483,Cluster-8424.17626,Cluster-17679.2,Cluster-8424.12408,Cluster-10307.0
GO:0008150	Biological Process	GO:0009987	cellular process	GO:0044764	multi-organism cellular process	GO:0044803	multi-organism membrane organization	27	Cluster-17375.0,Cluster-5459.0,Cluster-21333.1,Cluster-8424.4698,Cluster-8424.13862,Cluster-17375.1,Cluster-8424.30280,Cluster-8424.3789,Cluster-4086.0,Cluster-10593.4,Cluster-8424.27747,Cluster-8424.3790,Cluster-8424.12559,Cluster-8424.18940,Cluster-9759.0,Cluster-10593.1,Cluster-24483.1,Cluster-8424.5336,Cluster-22806.2,Cluster-8424.27273,Cluster-11519.1,Cluster-11737.0,Cluster-2608.0,Cluster-8…
GO:0008150	Biological Process	GO:0009987	cellular process	GO:0044764	multi-organism cellular process	GO:0009292	genetic transfer	12	Cluster-3515.0,Cluster-8424.4195,Cluster-12149.0,Cluster-8424.19470,Cluster-10307.0,Cluster-13100.2,Cluster-10397.0,Cluster-5233.0,Cluster-8424.462,Cluster-12149.2,Cluster-395.0,Cluster-12149.3
GO:0008150	Biological Process	GO:0009987	cellular process	GO:0044764	multi-organism cellular process	GO:1902586	multi-organism intercellular transport	26	Cluster-21509.2,Cluster-8424.32674,Cluster-8424.33119,Cluster-8424.33784,Cluster-21509.1,Cluster-4429.0,Cluster-8424.27030,Cluster-17333.1,Cluster-7205.0,Cluster-3594.0,Cluster-8424.32676,Cluster-6497.0,Cluster-8424.5116,Cluster-19899.0,Cluster-8424.14255,Cluster-5175.0,Cluster-8424.20226,Cluster-8424.30055,Cluster-8424.16554,Cluster-10549.0,Cluster-9396.0,Cluster-8424.32675,Cluster-8424.16722,Cl…
GO:0008150	Biological Process	GO:0009987	cellular process	GO:0071554	cell wall organization or biogenesis	GO:0071669	plant-type cell wall organization or biogenesis	64	Cluster-8424.15907,Cluster-8424.21767,Cluster-215.0,Cluster-8424.31320,Cluster-8424.20968,Cluster-8534.0,Cluster-6351.1,Cluster-8424.21757,Cluster-8424.30429,Cluster-8424.15050,Cluster-2807.0,Cluster-2591.0,Cluster-23025.0,Cluster-8424.28098,Cluster-7728.0,Cluster-8424.14970,Cluster-8424.30616,Cluster-8424.12218,Cluster-8424.26193,Cluster-8424.9200,Cluster-19144.2,Cluster-8424.34151,Cluster-10779…
GO:0008150	Biological Process	GO:0009987	cellular process	GO:0071554	cell wall organization or biogenesis	GO:0071852	fungal-type cell wall organization or biogenesis	7	Cluster-8424.11973,Cluster-8424.23509,Cluster-12632.2,Cluster-12632.1,Cluster-8424.25879,Cluster-20130.0,Cluster-8424.11972
GO:0008150	Biological Process	GO:0009987	cellular process	GO:0071554	cell wall organization or biogenesis	GO:0042546	cell wall biogenesis	81	Cluster-24040.0,Cluster-8424.27932,Cluster-8424.18707,Cluster-13771.1,Cluster-8424.7902,Cluster-8424.5275,Cluster-6130.0,Cluster-3614.1,Cluster-8424.26268,Cluster-8424.22454,Cluster-8424.27929,Cluster-3556.0,Cluster-8424.27931,Cluster-8424.16509,Cluster-18053.0,Cluster-8424.17223,Cluster-18492.3,Cluster-8424.22455,Cluster-4754.0,Cluster-8424.11847,Cluster-8424.24699,Cluster-23105.0,Cluster-18415.…
GO:0008150	Biological Process	GO:0009987	cellular process	GO:0071554	cell wall organization or biogenesis	GO:0071555	cell wall organization	124	Cluster-8424.28461,Cluster-8424.6126,Cluster-12632.1,Cluster-8424.28098,Cluster-23025.0,Cluster-8424.30429,Cluster-8424.21757,Cluster-2591.0,Cluster-2807.0,Cluster-8424.31320,Cluster-6351.1,Cluster-8424.19464,Cluster-8534.0,Cluster-24395.0,Cluster-8424.15907,Cluster-215.0,Cluster-13498.2,Cluster-8424.21767,Cluster-22959.1,Cluster-8424.11972,Cluster-13821.4,Cluster-3302.0,Cluster-1193.0,Cluster-10…
GO:0008150	Biological Process	GO:0009987	cellular process	GO:0071554	cell wall organization or biogenesis	GO:0044036	cell wall macromolecule metabolic process	72	Cluster-8424.25236,Cluster-8424.25690,Cluster-8424.30429,Cluster-2807.0,Cluster-18482.1,Cluster-8424.16752,Cluster-13693.0,Cluster-13771.2,Cluster-8424.23166,Cluster-8424.27934,Cluster-8424.27299,Cluster-15801.0,Cluster-8424.31132,Cluster-8424.28573,Cluster-21330.2,Cluster-8424.19712,Cluster-14737.0,Cluster-8424.9287,Cluster-8424.27444,Cluster-4501.1,Cluster-8424.25233,Cluster-8424.14996,Cluster-…
GO:0008150	Biological Process	GO:0009987	cellular process	GO:0048523	negative regulation of cellular process	GO:0030308	negative regulation of cell growth	1	Cluster-8424.4130
GO:0008150	Biological Process	GO:0009987	cellular process	GO:0048523	negative regulation of cellular process	GO:0045786	negative regulation of cell cycle	70	Cluster-8424.10721,Cluster-8424.26491,Cluster-3844.2,Cluster-8424.22600,Cluster-5118.0,Cluster-8424.12460,Cluster-8424.26278,Cluster-8424.12464,Cluster-8424.7334,Cluster-20908.1,Cluster-19771.1,Cluster-8424.20109,Cluster-8424.1015,Cluster-8424.26494,Cluster-8424.3733,Cluster-8424.12832,Cluster-8424.16131,Cluster-8424.16240,Cluster-23751.0,Cluster-19771.2,Cluster-8424.12469,Cluster-8424.2369,Clust…
GO:0008150	Biological Process	GO:0009987	cellular process	GO:0048523	negative regulation of cellular process	GO:0031324	negative regulation of cellular metabolic process	170	Cluster-19395.2,Cluster-8424.26516,Cluster-8424.8042,Cluster-8424.11470,Cluster-8424.26494,Cluster-11031.0,Cluster-7853.0,Cluster-5441.0,Cluster-8424.26278,Cluster-8424.12464,Cluster-9988.0,Cluster-8424.30775,Cluster-23036.1,Cluster-8424.10136,Cluster-19771.1,Cluster-5118.0,Cluster-8424.17845,Cluster-8424.26491,Cluster-8424.20346,Cluster-8424.33306,Cluster-3844.2,Cluster-8424.14510,Cluster-8424.3…
GO:0008150	Biological Process	GO:0009987	cellular process	GO:0048523	negative regulation of cellular process	GO:0010648	negative regulation of cell communication	10	Cluster-7927.0,Cluster-8424.20546,Cluster-8424.28410,Cluster-8424.32470,Cluster-8424.28411,Cluster-8424.28412,Cluster-8424.28675,Cluster-8424.32472,Cluster-3810.0,Cluster-8424.32471
GO:0008150	Biological Process	GO:0009987	cellular process	GO:0048523	negative regulation of cellular process	GO:0060548	negative regulation of cell death	40	Cluster-6016.0,Cluster-22638.1,Cluster-17579.0,Cluster-8424.2536,Cluster-8424.8409,Cluster-10732.0,Cluster-11122.0,Cluster-22003.0,Cluster-13063.0,Cluster-5441.0,Cluster-8424.10532,Cluster-20597.3,Cluster-11444.0,Cluster-18865.0,Cluster-16635.0,Cluster-22638.5,Cluster-17445.2,Cluster-8424.302,Cluster-8424.21186,Cluster-8424.34217,Cluster-8424.27121,Cluster-8424.27036,Cluster-12087.1,Cluster-683.0…
GO:0008150	Biological Process	GO:0009987	cellular process	GO:0048523	negative regulation of cellular process	GO:0051271	negative regulation of cellular component movement	6	Cluster-8424.31928,Cluster-8424.6739,Cluster-8424.24032,Cluster-8424.13620,Cluster-8424.31927,Cluster-12279.0
GO:0008150	Biological Process	GO:0009987	cellular process	GO:0048523	negative regulation of cellular process	GO:0007162	negative regulation of cell adhesion	4	Cluster-8424.31927,Cluster-8424.13620,Cluster-8424.31928,Cluster-8424.6739
GO:0008150	Biological Process	GO:0009987	cellular process	GO:0048523	negative regulation of cellular process	GO:0051129	negative regulation of cellular component organization	81	Cluster-8424.26495,Cluster-22239.8,Cluster-8424.546,Cluster-8424.20110,Cluster-8424.6739,Cluster-12554.4,Cluster-19000.1,Cluster-5118.1,Cluster-8424.31928,Cluster-8424.543,Cluster-8424.5764,Cluster-10966.0,Cluster-22524.1,Cluster-8424.26492,Cluster-6131.0,Cluster-8424.30812,Cluster-4486.2,Cluster-17919.1,Cluster-21256.0,Cluster-13461.0,Cluster-8424.32187,Cluster-8424.2393,Cluster-8424.26493,Clust…
GO:0008150	Biological Process	GO:0009987	cellular process	GO:0048523	negative regulation of cellular process	GO:0034763	negative regulation of transmembrane transport	1	Cluster-15414.0
GO:0008150	Biological Process	GO:0009987	cellular process	GO:0048523	negative regulation of cellular process	GO:0045596	negative regulation of cell differentiation	4	Cluster-8424.31928,Cluster-8424.6739,Cluster-8424.13620,Cluster-8424.31927
GO:0008150	Biological Process	GO:0009987	cellular process	GO:0048523	negative regulation of cellular process	GO:0060969	negative regulation of gene silencing	10	Cluster-18057.0,Cluster-11428.0,Cluster-10416.1,Cluster-18294.0,Cluster-18208.0,Cluster-5883.0,Cluster-8424.28410,Cluster-10416.2,Cluster-8424.28412,Cluster-8424.28411
GO:0008150	Biological Process	GO:0009987	cellular process	GO:0048523	negative regulation of cellular process	GO:0051782	negative regulation of cell division	38	Cluster-13461.1,Cluster-5118.1,Cluster-22239.3,Cluster-8424.26495,Cluster-6276.0,Cluster-22239.8,Cluster-8424.12465,Cluster-8424.546,Cluster-8424.30398,Cluster-8424.2369,Cluster-22239.5,Cluster-6131.0,Cluster-22239.1,Cluster-8424.22226,Cluster-17919.1,Cluster-8424.3734,Cluster-8424.3733,Cluster-8424.5764,Cluster-8424.543,Cluster-23751.0,Cluster-8424.26492,Cluster-22524.1,Cluster-8424.12469,Cluste…
GO:0008150	Biological Process	GO:0009987	cellular process	GO:0048523	negative regulation of cellular process	GO:0051985	negative regulation of chromosome segregation	36	Cluster-22524.1,Cluster-8424.12469,Cluster-8424.26492,Cluster-23751.0,Cluster-8424.543,Cluster-8424.5764,Cluster-17919.1,Cluster-8424.22226,Cluster-22239.1,Cluster-6131.0,Cluster-22239.5,Cluster-8424.2369,Cluster-8424.30398,Cluster-8424.546,Cluster-8424.12465,Cluster-22239.8,Cluster-6276.0,Cluster-8424.26495,Cluster-22239.3,Cluster-5118.1,Cluster-13461.1,Cluster-3844.2,Cluster-8424.26491,Cluster-…
GO:0008150	Biological Process	GO:0009987	cellular process	GO:0051716	cellular response to stimulus	GO:0070887	cellular response to chemical stimulus	266	Cluster-8424.22006,Cluster-24115.3,Cluster-15152.0,Cluster-21151.0,Cluster-20240.0,Cluster-20444.0,Cluster-8424.27121,Cluster-5541.0,Cluster-8424.9710,Cluster-4569.0,Cluster-8424.15082,Cluster-8424.30611,Cluster-8424.12651,Cluster-16293.0,Cluster-14004.4,Cluster-8424.7429,Cluster-8424.34167,Cluster-2471.0,Cluster-7094.1,Cluster-8424.19105,Cluster-5562.0,Cluster-8424.8166,Cluster-224.0,Cluster-147…
GO:0008150	Biological Process	GO:0009987	cellular process	GO:0051716	cellular response to stimulus	GO:0071216	cellular response to biotic stimulus	1	Cluster-8424.4130
GO:0008150	Biological Process	GO:0009987	cellular process	GO:0051716	cellular response to stimulus	GO:0033554	cellular response to stress	1108	Cluster-18669.1,Cluster-23772.1,Cluster-8424.20477,Cluster-8424.24484,Cluster-12433.12,Cluster-14776.0,Cluster-3869.0,Cluster-8424.33614,Cluster-8424.15935,Cluster-8424.14056,Cluster-8424.11613,Cluster-8483.0,Cluster-7210.0,Cluster-8424.15281,Cluster-4569.0,Cluster-8424.4349,Cluster-8424.22763,Cluster-8424.14552,Cluster-5541.0,Cluster-17430.7,Cluster-21521.5,Cluster-1161.0,Cluster-8424.25048,Clus…
GO:0008150	Biological Process	GO:0009987	cellular process	GO:0051716	cellular response to stimulus	GO:0007165	signal transduction	1424	Cluster-9915.0,Cluster-12994.0,Cluster-8424.11098,Cluster-8424.10547,Cluster-8424.30373,Cluster-8424.18494,Cluster-8684.0,Cluster-8424.14274,Cluster-4731.0,Cluster-20394.0,Cluster-8424.14914,Cluster-15833.0,Cluster-20723.1,Cluster-8545.0,Cluster-23556.9,Cluster-8424.31761,Cluster-8424.12604,Cluster-8424.10036,Cluster-15461.3,Cluster-8424.32349,Cluster-11898.4,Cluster-8424.34168,Cluster-8424.30190…
GO:0008150	Biological Process	GO:0009987	cellular process	GO:0051716	cellular response to stimulus	GO:0031668	cellular response to extracellular stimulus	93	Cluster-3009.0,Cluster-6647.0,Cluster-18668.2,Cluster-8424.28503,Cluster-22621.2,Cluster-5806.2,Cluster-3905.0,Cluster-8424.6384,Cluster-6138.0,Cluster-18668.0,Cluster-18668.1,Cluster-5233.0,Cluster-4952.0,Cluster-17684.6,Cluster-7992.0,Cluster-8424.25482,Cluster-2843.0,Cluster-22031.6,Cluster-1364.0,Cluster-13525.1,Cluster-7334.2,Cluster-24393.1,Cluster-17684.0,Cluster-2380.0,Cluster-13100.2,Clu…
GO:0008150	Biological Process	GO:0009987	cellular process	GO:0051716	cellular response to stimulus	GO:0071214	cellular response to abiotic stimulus	14	Cluster-14951.2,Cluster-20526.0,Cluster-15807.0,Cluster-15107.6,Cluster-1410.0,Cluster-8424.5988,Cluster-8424.4130,Cluster-8424.27115,Cluster-8424.30079,Cluster-8424.16989,Cluster-8424.25989,Cluster-8424.16988,Cluster-8424.25102,Cluster-12432.0
GO:0008150	Biological Process	GO:0009987	cellular process	GO:1990748	cellular detoxification	GO:0098869	cellular oxidant detoxification	5	Cluster-6436.0,Cluster-8424.30079,Cluster-8424.31317,Cluster-19514.0,Cluster-15338.0
GO:0008150	Biological Process	GO:0009987	cellular process	GO:0044763	single-organism cellular process	GO:0007049	cell cycle	690	Cluster-19211.1,Cluster-8424.22111,Cluster-20802.1,Cluster-17490.0,Cluster-13959.0,Cluster-8424.148,Cluster-1493.0,Cluster-8424.19394,Cluster-10966.0,Cluster-13242.1,Cluster-8424.32824,Cluster-22655.1,Cluster-7450.0,Cluster-8424.32329,Cluster-8424.18381,Cluster-18059.0,Cluster-18519.0,Cluster-8424.14404,Cluster-15184.1,Cluster-8424.429,Cluster-11945.1,Cluster-8424.4413,Cluster-22239.8,Cluster-164…
GO:0008150	Biological Process	GO:0009987	cellular process	GO:0044763	single-organism cellular process	GO:0042197	halogenated hydrocarbon metabolic process	58	Cluster-15668.0,Cluster-18130.0,Cluster-8424.1631,Cluster-8424.5832,Cluster-14004.6,Cluster-23753.0,Cluster-11752.0,Cluster-15703.3,Cluster-10245.0,Cluster-356.0,Cluster-18840.2,Cluster-17865.0,Cluster-8424.1629,Cluster-5782.0,Cluster-18840.1,Cluster-8424.23817,Cluster-6072.2,Cluster-11148.0,Cluster-2399.0,Cluster-6367.0,Cluster-8424.7256,Cluster-20499.0,Cluster-18130.1,Cluster-8424.13548,Cluster…
GO:0008150	Biological Process	GO:0009987	cellular process	GO:0044763	single-organism cellular process	GO:0022406	membrane docking	83	Cluster-8424.33755,Cluster-8424.16923,Cluster-18842.2,Cluster-16959.1,Cluster-8424.8408,Cluster-1490.0,Cluster-19162.4,Cluster-8424.16942,Cluster-8424.24738,Cluster-8424.16951,Cluster-8424.9924,Cluster-4933.0,Cluster-8424.30572,Cluster-8424.4297,Cluster-8424.27259,Cluster-8424.7429,Cluster-8424.33756,Cluster-23471.0,Cluster-1818.0,Cluster-8424.9758,Cluster-12231.0,Cluster-19162.2,Cluster-8424.871…
GO:0008150	Biological Process	GO:0009987	cellular process	GO:0044763	single-organism cellular process	GO:0022411	cellular component disassembly	116	Cluster-15542.0,Cluster-8424.31927,Cluster-17430.8,Cluster-16008.7,Cluster-8424.5210,Cluster-14447.2,Cluster-11897.2,Cluster-22966.0,Cluster-18205.0,Cluster-8424.7809,Cluster-8424.30155,Cluster-5205.0,Cluster-17773.1,Cluster-8424.25726,Cluster-20825.0,Cluster-8424.20443,Cluster-8424.32299,Cluster-6360.0,Cluster-23103.0,Cluster-8424.32295,Cluster-8424.6817,Cluster-8424.12852,Cluster-8424.23523,Clu…
GO:0008150	Biological Process	GO:0009987	cellular process	GO:0044763	single-organism cellular process	GO:0019430	removal of superoxide radicals	1	Cluster-8424.31317
GO:0008150	Biological Process	GO:0009987	cellular process	GO:0044763	single-organism cellular process	GO:0001775	cell activation	127	Cluster-20140.0,Cluster-12778.0,Cluster-8424.18274,Cluster-8424.27138,Cluster-18794.2,Cluster-16341.1,Cluster-8424.4068,Cluster-8424.8361,Cluster-8424.16243,Cluster-8424.30394,Cluster-8424.23756,Cluster-8424.20838,Cluster-8424.27273,Cluster-8424.25239,Cluster-23661.0,Cluster-8424.16928,Cluster-16083.0,Cluster-18794.0,Cluster-15437.2,Cluster-18430.4,Cluster-8424.18723,Cluster-18430.1,Cluster-506.0…
GO:0008150	Biological Process	GO:0009987	cellular process	GO:0044763	single-organism cellular process	GO:0007154	cell communication	2564	Cluster-24423.2,Cluster-8424.16825,Cluster-23556.7,Cluster-23586.0,Cluster-8424.9239,Cluster-8424.6138,Cluster-7152.3,Cluster-20103.3,Cluster-568.0,Cluster-22158.0,Cluster-8424.20023,Cluster-16213.4,Cluster-8424.32236,Cluster-8424.17945,Cluster-8424.12349,Cluster-18668.2,Cluster-4848.0,Cluster-8424.30395,Cluster-8424.18567,Cluster-8424.4714,Cluster-9430.1,Cluster-8424.17496,Cluster-6120.2,Cluster…
,Cluster-8424.23579,Cluster-8424.23713,Cluster-18630.0,Cluster-2380.0,Cluster-10615.0,Cluster-8424.17735,Cluster-8424.2840,Cluster-8424.20736,Cluster-8424.22480,Cluster-8424.28,Cluster-8424.30190,Cluster-18430.4,Cluster-8424.32349,Cluster-9985.0,Cluster-8424.34168,Cluster-8424.33716,Cluster-7334.3,Cluster-11898.4,Cluster-14029.0,Cluster-15461.3,Cluster-8424.10036,Cluster-8545.0,Cluster-20723.1,Cl…
GO:0008150	Biological Process	GO:0009987	cellular process	GO:0044763	single-organism cellular process	GO:0016143	S-glycoside metabolic process	63	Cluster-8424.11772,Cluster-17122.0,Cluster-8424.1584,Cluster-8424.23135,Cluster-9367.0,Cluster-8424.1176,Cluster-8424.4317,Cluster-692.0,Cluster-8424.30124,Cluster-8424.18357,Cluster-15162.0,Cluster-8424.31453,Cluster-8424.33458,Cluster-8424.5728,Cluster-13026.0,Cluster-8424.16366,Cluster-5938.0,Cluster-8157.0,Cluster-15560.1,Cluster-24381.0,Cluster-8424.21284,Cluster-3268.0,Cluster-8424.27293,Cl…
GO:0008150	Biological Process	GO:0009987	cellular process	GO:0044763	single-organism cellular process	GO:0006486	protein glycosylation	71	Cluster-8424.410,Cluster-4815.0,Cluster-8424.14280,Cluster-8424.19153,Cluster-8424.28385,Cluster-9734.0,Cluster-9808.0,Cluster-8424.14268,Cluster-8424.18122,Cluster-8424.22800,Cluster-8424.23558,Cluster-20113.1,Cluster-8424.2469,Cluster-22550.0,Cluster-20113.0,Cluster-8424.12097,Cluster-8424.13650,Cluster-8424.28386,Cluster-8424.18261,Cluster-8424.15505,Cluster-711.0,Cluster-8424.5942,Cluster-240…
GO:0008150	Biological Process	GO:0009987	cellular process	GO:0044763	single-organism cellular process	GO:0055085	transmembrane transport	853	Cluster-8424.8712,Cluster-23218.1,Cluster-8424.15886,Cluster-8424.13567,Cluster-8424.5616,Cluster-8424.19595,Cluster-8424.22142,Cluster-16175.0,Cluster-8424.9642,Cluster-8424.12251,Cluster-20244.1,Cluster-14782.0,Cluster-8424.26575,Cluster-16907.0,Cluster-18543.1,Cluster-17157.3,Cluster-8424.12881,Cluster-8424.10221,Cluster-3932.2,Cluster-8424.20038,Cluster-8424.30397,Cluster-17921.1,Cluster-8424…
GO:0008150	Biological Process	GO:0009987	cellular process	GO:0044763	single-organism cellular process	GO:1902589	single-organism organelle organization	900	Cluster-8424.23272,Cluster-11746.0,Cluster-8424.32843,Cluster-16795.3,Cluster-16705.0,Cluster-23766.0,Cluster-8424.10721,Cluster-8424.22800,Cluster-8424.31956,Cluster-8424.14280,Cluster-17217.0,Cluster-8424.26124,Cluster-20910.8,Cluster-8424.32648,Cluster-8424.4310,Cluster-8424.11397,Cluster-16124.1,Cluster-8424.7570,Cluster-8424.28428,Cluster-23257.3,Cluster-8424.25458,Cluster-8424.21733,Cluster…
GO:0008150	Biological Process	GO:0009987	cellular process	GO:0044763	single-organism cellular process	GO:0016049	cell growth	55	Cluster-8424.7902,Cluster-1564.0,Cluster-4850.1,Cluster-8424.8117,Cluster-18685.1,Cluster-16298.0,Cluster-8424.24782,Cluster-8424.14623,Cluster-18685.0,Cluster-8424.34121,Cluster-16456.0,Cluster-8424.1016,Cluster-8424.20968,Cluster-8424.2863,Cluster-8424.27739,Cluster-11583.0,Cluster-14954.0,Cluster-17616.0,Cluster-8424.22809,Cluster-16690.3,Cluster-8424.5849,Cluster-7438.0,Cluster-16605.0,Cluste…
GO:0008150	Biological Process	GO:0009987	cellular process	GO:0044763	single-organism cellular process	GO:0042180	cellular ketone metabolic process	134	Cluster-8424.11669,Cluster-16304.0,Cluster-11865.1,Cluster-19194.1,Cluster-5501.0,Cluster-8424.22746,Cluster-13136.2,Cluster-8424.345,Cluster-8424.28095,Cluster-8424.21845,Cluster-8424.33463,Cluster-8424.17107,Cluster-4164.0,Cluster-8424.15574,Cluster-170.0,Cluster-3244.0,Cluster-16304.2,Cluster-8424.29832,Cluster-22675.5,Cluster-21506.0,Cluster-8424.18390,Cluster-8424.8602,Cluster-8424.25588,Clu…
GO:0008150	Biological Process	GO:0009987	cellular process	GO:0044763	single-organism cellular process	GO:0009110	vitamin biosynthetic process	335	Cluster-8424.3103,Cluster-3540.0,Cluster-8424.31682,Cluster-9949.1,Cluster-8424.25680,Cluster-8424.20363,Cluster-8424.30676,Cluster-20952.1,Cluster-9150.0,Cluster-20782.1,Cluster-8424.31720,Cluster-8424.2160,Cluster-8424.12621,Cluster-8424.10619,Cluster-23431.0,Cluster-8424.25679,Cluster-8424.20739,Cluster-8424.10520,Cluster-8424.10243,Cluster-8424.31900,Cluster-24381.0,Cluster-6801.0,Cluster-842…
GO:0008150	Biological Process	GO:0009987	cellular process	GO:0044763	single-organism cellular process	GO:0015980	energy derivation by oxidation of organic compounds	448	Cluster-21444.0,Cluster-8424.30582,Cluster-8424.16096,Cluster-8424.7013,Cluster-8424.25124,Cluster-8424.25560,Cluster-8424.14521,Cluster-8424.7053,Cluster-8424.8043,Cluster-9081.0,Cluster-15748.0,Cluster-8424.22447,Cluster-23682.0,Cluster-8424.17807,Cluster-19194.0,Cluster-8424.15745,Cluster-8424.12312,Cluster-8424.320,Cluster-23872.0,Cluster-8424.3656,Cluster-4781.0,Cluster-17208.1,Cluster-17056…
GO:0008150	Biological Process	GO:0009987	cellular process	GO:0044763	single-organism cellular process	GO:0033059	cellular pigmentation	8	Cluster-8424.29550,Cluster-8424.13785,Cluster-8424.15686,Cluster-8424.15957,Cluster-8424.13127,Cluster-8424.13126,Cluster-8424.15685,Cluster-8424.13786
GO:0008150	Biological Process	GO:0009987	cellular process	GO:0044763	single-organism cellular process	GO:0044255	cellular lipid metabolic process	1358	Cluster-8424.27639,Cluster-12166.0,Cluster-23829.0,Cluster-8424.31330,Cluster-17661.0,Cluster-8424.11740,Cluster-14407.3,Cluster-23189.0,Cluster-8424.27891,Cluster-18187.0,Cluster-11384.0,Cluster-24615.0,Cluster-12367.2,Cluster-8424.27306,Cluster-8424.17666,Cluster-20387.1,Cluster-8424.20674,Cluster-8424.14684,Cluster-8424.27068,Cluster-12022.0,Cluster-8424.954,Cluster-8424.11669,Cluster-8424.324…
GO:0008150	Biological Process	GO:0009987	cellular process	GO:0044763	single-organism cellular process	GO:0043062	extracellular structure organization	18	Cluster-17350.0,Cluster-8424.16743,Cluster-8424.11847,Cluster-13280.0,Cluster-8424.14970,Cluster-7438.0,Cluster-16908.0,Cluster-6351.1,Cluster-8424.16742,Cluster-10759.0,Cluster-3614.2,Cluster-8424.17223,Cluster-15882.0,Cluster-14262.0,Cluster-3556.0,Cluster-3614.1,Cluster-9381.0,Cluster-8424.4961
GO:0008150	Biological Process	GO:0009987	cellular process	GO:0044763	single-organism cellular process	GO:0048869	cellular developmental process	303	Cluster-8424.27023,Cluster-8424.11964,Cluster-16605.0,Cluster-11583.0,Cluster-8424.22462,Cluster-8424.11681,Cluster-20825.0,Cluster-8424.15472,Cluster-19773.0,Cluster-18685.0,Cluster-14262.1,Cluster-8424.19299,Cluster-8424.9476,Cluster-21241.0,Cluster-8424.20311,Cluster-14795.2,Cluster-18685.1,Cluster-5421.1,Cluster-8424.17976,Cluster-9906.0,Cluster-8424.7386,Cluster-8424.16898,Cluster-8424.24340…
GO:0008150	Biological Process	GO:0009987	cellular process	GO:0044763	single-organism cellular process	GO:0019627	urea metabolic process	1	Cluster-8424.21547
GO:0008150	Biological Process	GO:0009987	cellular process	GO:0044763	single-organism cellular process	GO:0034637	cellular carbohydrate biosynthetic process	289	Cluster-21513.1,Cluster-23924.0,Cluster-15121.4,Cluster-8424.30019,Cluster-2263.0,Cluster-8424.24425,Cluster-18072.1,Cluster-24471.1,Cluster-16999.2,Cluster-8424.19125,Cluster-9752.1,Cluster-2215.0,Cluster-18415.0,Cluster-16779.0,Cluster-8424.26441,Cluster-8424.6732,Cluster-8424.26540,Cluster-22189.4,Cluster-8424.17254,Cluster-8424.11354,Cluster-5094.0,Cluster-7988.0,Cluster-8424.11437,Cluster-20…
GO:0008150	Biological Process	GO:0009987	cellular process	GO:0044763	single-organism cellular process	GO:0030648	aminoglycoside antibiotic biosynthetic process	14	Cluster-8424.28189,Cluster-6579.0,Cluster-8424.3156,Cluster-8424.26730,Cluster-14877.2,Cluster-14877.1,Cluster-7094.0,Cluster-8424.16211,Cluster-14877.0,Cluster-6789.0,Cluster-7094.1,Cluster-8424.18228,Cluster-14877.3,Cluster-8424.16209
GO:0008150	Biological Process	GO:0009987	cellular process	GO:0044763	single-organism cellular process	GO:0022412	cellular process involved in reproduction in multicellular organism	53	Cluster-8424.24903,Cluster-8424.4130,Cluster-13246.0,Cluster-8424.11647,Cluster-8424.1750,Cluster-13051.0,Cluster-8723.0,Cluster-8424.480,Cluster-8424.7064,Cluster-8424.31512,Cluster-11276.7,Cluster-8424.6114,Cluster-8424.2141,Cluster-15713.0,Cluster-7673.0,Cluster-13298.0,Cluster-8424.30187,Cluster-5650.0,Cluster-8424.27996,Cluster-16850.2,Cluster-8424.6116,Cluster-16850.1,Cluster-8424.17490,Clu…
GO:0008150	Biological Process	GO:0009987	cellular process	GO:0044763	single-organism cellular process	GO:0009235	cobalamin metabolic process	54	Cluster-12774.0,Cluster-8424.7273,Cluster-8424.24053,Cluster-8424.16509,Cluster-17155.2,Cluster-8424.29695,Cluster-8424.16526,Cluster-22228.0,Cluster-8424.28708,Cluster-17155.0,Cluster-3326.0,Cluster-19290.0,Cluster-11574.0,Cluster-57.0,Cluster-20782.0,Cluster-17155.3,Cluster-8424.32285,Cluster-20782.2,Cluster-8424.22658,Cluster-8424.16422,Cluster-20957.3,Cluster-8424.28366,Cluster-20957.0,Cluste…
GO:0008150	Biological Process	GO:0009987	cellular process	GO:0044763	single-organism cellular process	GO:0019419	sulfate reduction	1	Cluster-13100.2
GO:0008150	Biological Process	GO:0009987	cellular process	GO:0044763	single-organism cellular process	GO:0032535	regulation of cellular component size	59	Cluster-8424.25726,Cluster-6360.0,Cluster-8424.32299,Cluster-10028.1,Cluster-8424.31022,Cluster-8424.7809,Cluster-18205.0,Cluster-8424.9029,Cluster-11746.0,Cluster-16124.0,Cluster-8424.31927,Cluster-8424.32294,Cluster-8424.28478,Cluster-12554.2,Cluster-11593.1,Cluster-24387.0,Cluster-8424.13620,Cluster-8424.31026,Cluster-8424.18707,Cluster-9924.2,Cluster-8424.2393,Cluster-8424.14617,Cluster-8424.…
GO:0008150	Biological Process	GO:0009987	cellular process	GO:0044763	single-organism cellular process	GO:0042810	pheromone metabolic process	2	Cluster-8424.17934,Cluster-8424.18381
GO:0008150	Biological Process	GO:0009987	cellular process	GO:0044763	single-organism cellular process	GO:0046937	phytochelatin metabolic process	19	Cluster-21530.9,Cluster-10625.0,Cluster-24400.7,Cluster-19810.2,Cluster-19810.3,Cluster-8424.8777,Cluster-8424.8775,Cluster-8424.27003,Cluster-24400.1,Cluster-24400.3,Cluster-19810.0,Cluster-8424.8778,Cluster-24400.10,Cluster-24400.2,Cluster-8424.8779,Cluster-24400.8,Cluster-8424.2313,Cluster-19810.1,Cluster-8424.8776
GO:0008150	Biological Process	GO:0009987	cellular process	GO:0044763	single-organism cellular process	GO:0006082	organic acid metabolic process	2653	Cluster-3103.0,Cluster-8424.10809,Cluster-8424.21340,Cluster-5640.0,Cluster-22812.1,Cluster-8424.7784,Cluster-8424.18538,Cluster-17265.0,Cluster-7679.0,Cluster-15628.0,Cluster-8424.9078,Cluster-17949.0,Cluster-8424.20001,Cluster-8424.14809,Cluster-8424.6349,Cluster-8424.12312,Cluster-8424.7929,Cluster-21772.10,Cluster-12165.0,Cluster-8424.22840,Cluster-8424.30690,Cluster-22703.0,Cluster-7775.0,Cl…
ter-8424.10285,Cluster-23971.0,Cluster-8424.27274,Cluster-8424.16266,Cluster-22908.5,Cluster-7393.0,Cluster-8424.34454,Cluster-8424.31140,Cluster-8424.14798,Cluster-7842.15,Cluster-8424.27747,Cluster-8424.29166,Cluster-8424.30339,Cluster-19211.0,Cluster-8424.22146,Cluster-8424.20026,Cluster-21776.4,Cluster-13312.0,Cluster-8424.34353,Cluster-8424.28652,Cluster-19313.0,Cluster-20970.0,Cluster-3381.…
GO:0008150	Biological Process	GO:0009987	cellular process	GO:0044763	single-organism cellular process	GO:0006276	plasmid maintenance	2	Cluster-14801.3,Cluster-14801.1
GO:0008150	Biological Process	GO:0009987	cellular process	GO:0044763	single-organism cellular process	GO:0008219	cell death	199	Cluster-1696.0,Cluster-7646.2,Cluster-11828.2,Cluster-10028.3,Cluster-8424.9392,Cluster-19352.0,Cluster-8424.17921,Cluster-8424.18683,Cluster-15960.0,Cluster-8424.12351,Cluster-8424.1788,Cluster-13809.0,Cluster-8424.25881,Cluster-21932.0,Cluster-15796.0,Cluster-8424.22006,Cluster-16674.1,Cluster-15560.1,Cluster-18576.0,Cluster-683.0,Cluster-8424.3681,Cluster-11011.0,Cluster-8424.31011,Cluster-141…
GO:0008150	Biological Process	GO:0009987	cellular process	GO:0044763	single-organism cellular process	GO:0044802	single-organism membrane organization	452	Cluster-21037.0,Cluster-8424.16690,Cluster-8424.30394,Cluster-10063.2,Cluster-10588.1,Cluster-12166.0,Cluster-8424.18739,Cluster-8424.3455,Cluster-8424.22921,Cluster-8424.2939,Cluster-8424.11470,Cluster-8424.17709,Cluster-8424.28095,Cluster-8424.26516,Cluster-11897.0,Cluster-11384.0,Cluster-8424.19399,Cluster-3844.2,Cluster-21306.0,Cluster-19337.1,Cluster-21459.1,Cluster-8424.455,Cluster-5149.1,C…
GO:0008150	Biological Process	GO:0009987	cellular process	GO:0044763	single-organism cellular process	GO:0006903	vesicle targeting	4	Cluster-8424.31928,Cluster-8424.6739,Cluster-8424.13620,Cluster-8424.31927
GO:0008150	Biological Process	GO:0009987	cellular process	GO:0044763	single-organism cellular process	GO:0055086	nucleobase-containing small molecule metabolic process	1904	Cluster-8424.15626,Cluster-12935.5,Cluster-16243.0,Cluster-5756.0,Cluster-8424.16091,Cluster-8424.33980,Cluster-12240.0,Cluster-19845.0,Cluster-23483.0,Cluster-8424.20013,Cluster-8424.347,Cluster-8424.16888,Cluster-8424.2821,Cluster-16837.1,Cluster-8424.28183,Cluster-9180.0,Cluster-8424.24986,Cluster-8424.23102,Cluster-8424.21778,Cluster-14818.0,Cluster-4232.0,Cluster-8424.1922,Cluster-4082.0,Clu…
24.15771,Cluster-8424.32712,Cluster-18542.1,Cluster-16396.1,Cluster-14395.0,Cluster-19454.1,Cluster-8424.28514
GO:0008150	Biological Process	GO:0009987	cellular process	GO:0044763	single-organism cellular process	GO:0042360	vitamin E metabolic process	1	Cluster-8424.16446
GO:0008150	Biological Process	GO:0009987	cellular process	GO:0044763	single-organism cellular process	GO:0043446	cellular alkane metabolic process	101	Cluster-8424.20145,Cluster-8424.30492,Cluster-8424.385,Cluster-19673.3,Cluster-8424.24010,Cluster-8424.25563,Cluster-12465.2,Cluster-8424.10520,Cluster-8424.20739,Cluster-8424.8227,Cluster-16508.1,Cluster-3091.1,Cluster-11128.7,Cluster-8424.16837,Cluster-8424.7464,Cluster-16289.4,Cluster-8424.8554,Cluster-6907.7,Cluster-569.0,Cluster-12465.1,Cluster-22143.2,Cluster-8424.1903,Cluster-15587.1,Clust…
GO:0008150	Biological Process	GO:0009987	cellular process	GO:0044763	single-organism cellular process	GO:0016458	gene silencing	55	Cluster-10416.2,Cluster-8424.11319,Cluster-8424.6866,Cluster-8424.28724,Cluster-8424.28410,Cluster-18571.1,Cluster-20256.1,Cluster-8424.23203,Cluster-8424.8185,Cluster-8424.32231,Cluster-5609.0,Cluster-9500.0,Cluster-18571.2,Cluster-8424.34465,Cluster-18294.0,Cluster-7672.0,Cluster-8424.6864,Cluster-8424.22790,Cluster-8424.13420,Cluster-8424.13421,Cluster-8424.6863,Cluster-8424.24827,Cluster-8424…
GO:0008150	Biological Process	GO:0009987	cellular process	GO:0044763	single-organism cellular process	GO:0019400	alditol metabolic process	10	Cluster-8424.253,Cluster-13874.0,Cluster-8424.252,Cluster-8424.30027,Cluster-19606.1,Cluster-8424.255,Cluster-8424.254,Cluster-8424.256,Cluster-2456.0,Cluster-8424.26673
GO:0008150	Biological Process	GO:0009987	cellular process	GO:0044763	single-organism cellular process	GO:0042439	ethanolamine-containing compound metabolic process	1	Cluster-8424.6088
GO:0008150	Biological Process	GO:0009987	cellular process	GO:0044763	single-organism cellular process	GO:0097194	execution phase of apoptosis	4	Cluster-8424.2241,Cluster-11828.2,Cluster-1236.0,Cluster-11828.3
GO:0008150	Biological Process	GO:0009987	cellular process	GO:0044763	single-organism cellular process	GO:0022402	cell cycle process	624	Cluster-8424.7675,Cluster-4740.0,Cluster-8424.21903,Cluster-11551.0,Cluster-10841.4,Cluster-8424.12469,Cluster-3318.0,Cluster-8424.11839,Cluster-5609.0,Cluster-8424.25454,Cluster-20454.0,Cluster-2280.1,Cluster-8424.1927,Cluster-8424.14851,Cluster-8424.23018,Cluster-17461.2,Cluster-10162.2,Cluster-6514.1,Cluster-14889.4,Cluster-8424.8269,Cluster-23762.0,Cluster-20675.1,Cluster-8424.30637,Cluster-3…
GO:0008150	Biological Process	GO:0009987	cellular process	GO:0044763	single-organism cellular process	GO:0032196	transposition	124	Cluster-20291.2,Cluster-8424.24352,Cluster-368.0,Cluster-8424.22187,Cluster-23273.0,Cluster-21561.1,Cluster-15881.0,Cluster-18837.2,Cluster-16884.0,Cluster-24414.2,Cluster-8424.24338,Cluster-4471.0,Cluster-8424.4817,Cluster-20291.8,Cluster-7078.0,Cluster-17153.1,Cluster-7895.2,Cluster-8424.9240,Cluster-2936.0,Cluster-24686.2,Cluster-8424.11166,Cluster-20947.1,Cluster-8424.19333,Cluster-14485.1,Cl…
GO:0008150	Biological Process	GO:0009987	cellular process	GO:0044763	single-organism cellular process	GO:0032940	secretion by cell	196	Cluster-14532.1,Cluster-9764.2,Cluster-8424.8798,Cluster-8424.27986,Cluster-8424.25126,Cluster-8424.15594,Cluster-8424.16921,Cluster-8424.20626,Cluster-20466.1,Cluster-18842.0,Cluster-8424.31032,Cluster-8424.16925,Cluster-14329.1,Cluster-8424.2308,Cluster-18842.1,Cluster-20134.0,Cluster-19162.3,Cluster-8424.26435,Cluster-8424.32054,Cluster-10149.0,Cluster-1662.0,Cluster-8424.18864,Cluster-11635.0…
GO:0008150	Biological Process	GO:0009987	cellular process	GO:0044763	single-organism cellular process	GO:0015995	chlorophyll biosynthetic process	16	Cluster-17883.0,Cluster-3623.0,Cluster-8424.15337,Cluster-8424.12127,Cluster-8424.13835,Cluster-8424.11336,Cluster-6436.0,Cluster-8424.16690,Cluster-8424.2223,Cluster-8424.34435,Cluster-8424.34437,Cluster-8424.10898,Cluster-4282.0,Cluster-8424.9799,Cluster-8424.20644,Cluster-8424.32761
GO:0008150	Biological Process	GO:0009987	cellular process	GO:0044763	single-organism cellular process	GO:0022900	electron transport chain	275	Cluster-8424.5798,Cluster-19324.0,Cluster-8424.15432,Cluster-20234.0,Cluster-8424.3340,Cluster-8424.16899,Cluster-11918.0,Cluster-17056.0,Cluster-7549.0,Cluster-8424.9241,Cluster-8424.7536,Cluster-8424.16336,Cluster-22442.0,Cluster-20573.3,Cluster-8424.30212,Cluster-8424.16773,Cluster-10690.0,Cluster-8424.32687,Cluster-8424.16241,Cluster-8424.29238,Cluster-8424.26627,Cluster-8424.22446,Cluster-59…
GO:0008150	Biological Process	GO:0009987	cellular process	GO:0044763	single-organism cellular process	GO:0009237	siderophore metabolic process	2	Cluster-8424.15362,Cluster-18681.1
GO:0008150	Biological Process	GO:0009987	cellular process	GO:0044763	single-organism cellular process	GO:0030030	cell projection organization	65	Cluster-8424.19299,Cluster-14262.1,Cluster-8424.15973,Cluster-8975.0,Cluster-21256.0,Cluster-8424.1170,Cluster-8424.9064,Cluster-8424.28930,Cluster-8424.32187,Cluster-8424.7309,Cluster-8424.30011,Cluster-8975.2,Cluster-8424.9510,Cluster-23867.4,Cluster-8424.4707,Cluster-14071.0,Cluster-19868.0,Cluster-22478.0,Cluster-8424.24482,Cluster-16263.4,Cluster-21376.0,Cluster-15178.0,Cluster-19412.1,Clust…
GO:0008150	Biological Process	GO:0009987	cellular process	GO:0044763	single-organism cellular process	GO:0007017	microtubule-based process	329	Cluster-19744.0,Cluster-7545.5,Cluster-8424.8091,Cluster-8424.23247,Cluster-8424.20110,Cluster-12941.2,Cluster-19162.2,Cluster-15417.0,Cluster-6149.0,Cluster-8424.2153,Cluster-8424.12508,Cluster-7864.0,Cluster-8424.23713,Cluster-8424.25450,Cluster-8424.25386,Cluster-13581.1,Cluster-21207.0,Cluster-16341.0,Cluster-6853.0,Cluster-15310.1,Cluster-22105.1,Cluster-8424.14141,Cluster-18595.0,Cluster-15…
GO:0008150	Biological Process	GO:0009987	cellular process	GO:0044763	single-organism cellular process	GO:0019725	cellular homeostasis	382	Cluster-3268.0,Cluster-8424.14510,Cluster-8424.23314,Cluster-23335.1,Cluster-8424.26427,Cluster-17914.0,Cluster-11330.0,Cluster-8424.17394,Cluster-8424.28135,Cluster-8424.8044,Cluster-8427.0,Cluster-8424.17841,Cluster-24400.0,Cluster-9771.0,Cluster-8424.30019,Cluster-8424.3647,Cluster-8424.23064,Cluster-8424.8104,Cluster-18299.4,Cluster-8424.13885,Cluster-4426.0,Cluster-9764.2,Cluster-8424.11552,…
GO:0008150	Biological Process	GO:0009987	cellular process	GO:0044763	single-organism cellular process	GO:0030029	actin filament-based process	124	Cluster-8424.22275,Cluster-24108.2,Cluster-13201.4,Cluster-7280.0,Cluster-8424.25726,Cluster-8424.32299,Cluster-6360.0,Cluster-13201.3,Cluster-16998.0,Cluster-8424.3332,Cluster-8424.7809,Cluster-18205.0,Cluster-8424.1512,Cluster-8424.31927,Cluster-16124.0,Cluster-5387.0,Cluster-8424.26583,Cluster-13694.3,Cluster-8424.22273,Cluster-8424.26283,Cluster-18492.1,Cluster-20174.1,Cluster-3543.0,Cluster-…
GO:0008150	Biological Process	GO:0009987	cellular process	GO:0044763	single-organism cellular process	GO:0051651	maintenance of location in cell	28	Cluster-5580.6,Cluster-23751.3,Cluster-8424.27361,Cluster-8424.29689,Cluster-8424.20414,Cluster-8424.21704,Cluster-8424.9402,Cluster-8424.32475,Cluster-14891.0,Cluster-8424.27364,Cluster-8424.27248,Cluster-20340.3,Cluster-8424.27250,Cluster-13084.0,Cluster-8424.30870,Cluster-21189.1,Cluster-19532.1,Cluster-8424.4876,Cluster-8424.12538,Cluster-8424.30871,Cluster-20340.1,Cluster-8424.27362,Cluster-…
GO:0008150	Biological Process	GO:0009987	cellular process	GO:0044763	single-organism cellular process	GO:0043647	inositol phosphate metabolic process	47	Cluster-8424.18544,Cluster-23874.0,Cluster-8424.23342,Cluster-8424.14511,Cluster-3244.0,Cluster-8424.18554,Cluster-8424.25698,Cluster-8758.2,Cluster-8424.18550,Cluster-8424.23348,Cluster-22175.0,Cluster-8424.6719,Cluster-8424.23334,Cluster-12289.1,Cluster-18059.0,Cluster-8424.18546,Cluster-8424.26325,Cluster-8424.8330,Cluster-11052.1,Cluster-11626.0,Cluster-8424.23337,Cluster-3740.0,Cluster-8424.…
GO:0008150	Biological Process	GO:0009987	cellular process	GO:0044763	single-organism cellular process	GO:0006081	cellular aldehyde metabolic process	454	Cluster-8424.13252,Cluster-18571.2,Cluster-8424.29520,Cluster-8424.28822,Cluster-14089.0,Cluster-18320.0,Cluster-4560.0,Cluster-8424.16614,Cluster-8424.14183,Cluster-8424.28280,Cluster-8424.3437,Cluster-19930.2,Cluster-1088.0,Cluster-8424.32712,Cluster-7726.1,Cluster-8424.30124,Cluster-8424.24754,Cluster-711.0,Cluster-8424.16977,Cluster-15895.0,Cluster-23626.0,Cluster-6636.0,Cluster-8424.8257,Clu…
GO:0008150	Biological Process	GO:0009987	cellular process	GO:0044763	single-organism cellular process	GO:0042168	heme metabolic process	102	Cluster-8424.34357,Cluster-8424.18701,Cluster-17155.1,Cluster-8424.23227,Cluster-18778.0,Cluster-6445.0,Cluster-8424.20856,Cluster-19893.1,Cluster-8424.21662,Cluster-8424.17496,Cluster-23109.1,Cluster-8424.17497,Cluster-3788.0,Cluster-8812.0,Cluster-8424.26771,Cluster-8424.3917,Cluster-8424.22182,Cluster-8424.8836,Cluster-9174.0,Cluster-8424.23300,Cluster-8152.0,Cluster-8424.32283,Cluster-8424.13…
GO:0008150	Biological Process	GO:0009987	cellular process	GO:0044763	single-organism cellular process	GO:0031050	dsRNA fragmentation	6	Cluster-7853.2,Cluster-5609.0,Cluster-7853.1,Cluster-20240.0,Cluster-8424.26516,Cluster-7853.0
GO:0008150	Biological Process	GO:0009987	cellular process	GO:0044763	single-organism cellular process	GO:0006582	melanin metabolic process	4	Cluster-8424.13326,Cluster-8424.28069,Cluster-8424.13327,Cluster-12942.0
GO:0008150	Biological Process	GO:0009987	cellular process	GO:0044763	single-organism cellular process	GO:0023014	signal transduction by protein phosphorylation	66	Cluster-8424.14942,Cluster-7927.0,Cluster-8427.2,Cluster-8424.22497,Cluster-8424.2223,Cluster-17600.1,Cluster-9003.0,Cluster-5441.0,Cluster-21037.0,Cluster-1495.0,Cluster-17600.0,Cluster-6016.0,Cluster-4272.0,Cluster-8424.22746,Cluster-506.0,Cluster-17579.0,Cluster-8424.425,Cluster-17600.3,Cluster-8424.20869,Cluster-8424.14510,Cluster-15944.0,Cluster-18219.0,Cluster-8424.4151,Cluster-14708.0,Clus…
GO:0008150	Biological Process	GO:0009987	cellular process	GO:0044763	single-organism cellular process	GO:0009698	phenylpropanoid metabolic process	24	Cluster-13809.0,Cluster-19449.0,Cluster-6336.0,Cluster-20256.1,Cluster-1728.0,Cluster-8424.34013,Cluster-8424.28130,Cluster-19279.0,Cluster-8424.28458,Cluster-18319.0,Cluster-8424.24443,Cluster-8424.24699,Cluster-8424.4937,Cluster-21430.0,Cluster-8424.1028,Cluster-12343.0,Cluster-21610.4,Cluster-307.0,Cluster-8424.32417,Cluster-8424.21191,Cluster-8424.31453,Cluster-711.0,Cluster-21960.0,Cluster-2…
GO:0008150	Biological Process	GO:0009987	cellular process	GO:0044763	single-organism cellular process	GO:0006020	inositol metabolic process	11	Cluster-14877.0,Cluster-8424.16211,Cluster-8424.16209,Cluster-14877.3,Cluster-21246.0,Cluster-8424.28189,Cluster-8424.3156,Cluster-15904.5,Cluster-14877.2,Cluster-14877.1,Cluster-15814.0
GO:0008150	Biological Process	GO:0009987	cellular process	GO:0044763	single-organism cellular process	GO:0007569	cell aging	2	Cluster-8424.32696,Cluster-977.0
GO:0008150	Biological Process	GO:0009987	cellular process	GO:0044763	single-organism cellular process	GO:0042723	thiamine-containing compound metabolic process	32	Cluster-24082.1,Cluster-24082.2,Cluster-22278.0,Cluster-8424.13130,Cluster-8424.25680,Cluster-8424.31947,Cluster-4302.0,Cluster-8424.31950,Cluster-8424.1213,Cluster-8424.10137,Cluster-8424.31948,Cluster-8424.25679,Cluster-8424.26924,Cluster-5938.0,Cluster-8424.24057,Cluster-19613.0,Cluster-22278.1,Cluster-12753.0,Cluster-8424.8312,Cluster-8424.17960,Cluster-14521.0,Cluster-8424.31949,Cluster-1918…
GO:0008150	Biological Process	GO:0009987	cellular process	GO:0044763	single-organism cellular process	GO:0006771	riboflavin metabolic process	46	Cluster-23431.1,Cluster-8424.31680,Cluster-15703.3,Cluster-7496.0,Cluster-10869.0,Cluster-24056.1,Cluster-23431.3,Cluster-20957.3,Cluster-20957.4,Cluster-8424.10616,Cluster-8424.31679,Cluster-8424.10604,Cluster-24056.3,Cluster-15703.1,Cluster-675.0,Cluster-8424.10332,Cluster-8424.24671,Cluster-24056.0,Cluster-8424.10612,Cluster-23431.4,Cluster-16831.0,Cluster-8424.21454,Cluster-23431.6,Cluster-84…
GO:0008150	Biological Process	GO:0009987	cellular process	GO:0044763	single-organism cellular process	GO:0006928	movement of cell or subcellular component	270	Cluster-7545.3,Cluster-23439.0,Cluster-13424.1,Cluster-8424.19394,Cluster-8424.21132,Cluster-21151.0,Cluster-8424.6420,Cluster-18477.0,Cluster-8424.30572,Cluster-5765.0,Cluster-8424.27575,Cluster-8424.18355,Cluster-8424.6739,Cluster-14025.1,Cluster-8424.4093,Cluster-20666.0,Cluster-24017.0,Cluster-8424.33981,Cluster-9985.2,Cluster-8599.0,Cluster-14447.2,Cluster-8424.10113,Cluster-8424.28989,Clust…
GO:0008150	Biological Process	GO:0009987	cellular process	GO:0044763	single-organism cellular process	GO:0019296	coenzyme M metabolic process	3	Cluster-22112.0,Cluster-17023.0,Cluster-8424.12144
GO:0008150	Biological Process	GO:0009987	cellular process	GO:0044763	single-organism cellular process	GO:0008037	cell recognition	116	Cluster-8424.5309,Cluster-8424.878,Cluster-8424.12150,Cluster-11202.1,Cluster-8424.31437,Cluster-11202.3,Cluster-24172.3,Cluster-23639.2,Cluster-6132.0,Cluster-8424.33967,Cluster-8424.24828,Cluster-8424.877,Cluster-8424.29684,Cluster-8424.3040,Cluster-8424.33973,Cluster-19208.0,Cluster-8424.17947,Cluster-8424.33924,Cluster-8424.24825,Cluster-10721.0,Cluster-8424.875,Cluster-22893.6,Cluster-8424.1…
GO:0008150	Biological Process	GO:0009987	cellular process	GO:0044763	single-organism cellular process	GO:0010927	cellular component assembly involved in morphogenesis	14	Cluster-21256.0,Cluster-7011.1,Cluster-10769.0,Cluster-8424.20107,Cluster-8424.20110,Cluster-8424.7309,Cluster-15882.0,Cluster-8424.4961,Cluster-10966.0,Cluster-14262.1,Cluster-8424.20109,Cluster-14262.0,Cluster-1899.0,Cluster-7438.0
GO:0008150	Biological Process	GO:0009987	cellular process	GO:0044763	single-organism cellular process	GO:0071804	cellular potassium ion transport	66	Cluster-8424.25408,Cluster-8424.10025,Cluster-8424.17499,Cluster-8424.13657,Cluster-8424.32368,Cluster-8424.2047,Cluster-8394.0,Cluster-8424.8111,Cluster-8424.25406,Cluster-8424.10835,Cluster-9486.0,Cluster-17930.0,Cluster-8424.20901,Cluster-8424.10026,Cluster-8424.15901,Cluster-20244.3,Cluster-8424.25407,Cluster-20244.2,Cluster-8424.24406,Cluster-8424.16002,Cluster-8424.16307,Cluster-8424.15833,…
GO:0008150	Biological Process	GO:0009987	cellular process	GO:0044763	single-organism cellular process	GO:0010118	stomatal movement	10	Cluster-9199.0,Cluster-8424.16366,Cluster-8424.11083,Cluster-16727.0,Cluster-8424.16353,Cluster-8424.15082,Cluster-15414.0,Cluster-8424.27727,Cluster-3631.0,Cluster-8424.14943
GO:0008150	Biological Process	GO:0009987	cellular process	GO:0044763	single-organism cellular process	GO:0042816	vitamin B6 metabolic process	40	Cluster-12083.11,Cluster-8424.16125,Cluster-12083.12,Cluster-8424.8969,Cluster-8424.16422,Cluster-8424.8553,Cluster-8424.22921,Cluster-8424.15129,Cluster-12083.16,Cluster-8424.14698,Cluster-12083.6,Cluster-8424.5736,Cluster-12083.5,Cluster-19290.0,Cluster-8424.20363,Cluster-8424.9392,Cluster-9949.1,Cluster-12083.4,Cluster-12083.0,Cluster-8424.26903,Cluster-8424.8554,Cluster-8424.9391,Cluster-8424…
GO:0008150	Biological Process	GO:0009987	cellular process	GO:0044763	single-organism cellular process	GO:0009404	toxin metabolic process	65	Cluster-8424.28547,Cluster-20047.1,Cluster-21066.0,Cluster-8424.21284,Cluster-8424.12859,Cluster-4230.0,Cluster-21761.0,Cluster-13958.0,Cluster-8424.20990,Cluster-8424.30079,Cluster-13298.0,Cluster-8424.24581,Cluster-859.0,Cluster-23693.0,Cluster-17037.1,Cluster-8424.12857,Cluster-16456.0,Cluster-8728.0,Cluster-13730.0,Cluster-8424.12861,Cluster-5784.0,Cluster-1103.0,Cluster-12798.0,Cluster-10753…
GO:0008150	Biological Process	GO:0009987	cellular process	GO:0044763	single-organism cellular process	GO:0007059	chromosome segregation	201	Cluster-8424.7342,Cluster-18674.0,Cluster-8424.20173,Cluster-8424.24183,Cluster-8424.16337,Cluster-22239.1,Cluster-8424.7844,Cluster-5045.1,Cluster-8424.13414,Cluster-8424.11879,Cluster-23751.0,Cluster-8424.13480,Cluster-13461.1,Cluster-3208.1,Cluster-8424.16628,Cluster-22239.3,Cluster-8424.9015,Cluster-8424.4352,Cluster-8424.4384,Cluster-6276.0,Cluster-15954.4,Cluster-8424.30398,Cluster-8424.227…
GO:0008150	Biological Process	GO:0009987	cellular process	GO:0044763	single-organism cellular process	GO:0006281	DNA repair	317	Cluster-8301.4,Cluster-21385.0,Cluster-22492.1,Cluster-18669.0,Cluster-8424.30908,Cluster-8424.22763,Cluster-5943.8,Cluster-8424.32378,Cluster-790.0,Cluster-8424.22038,Cluster-8424.26802,Cluster-8424.32381,Cluster-8238.2,Cluster-8424.23881,Cluster-987.0,Cluster-8424.19809,Cluster-8424.25048,Cluster-8424.15286,Cluster-8424.23640,Cluster-24118.0,Cluster-2353.1,Cluster-15871.1,Cluster-8424.15862,Clu…
GO:0008150	Biological Process	GO:0009987	cellular process	GO:0044763	single-organism cellular process	GO:0051301	cell division	243	Cluster-5226.0,Cluster-14734.0,Cluster-8424.12052,Cluster-8424.28507,Cluster-5065.2,Cluster-10841.1,Cluster-8424.26278,Cluster-8424.7902,Cluster-8424.12464,Cluster-8424.12172,Cluster-8424.26494,Cluster-22753.0,Cluster-8424.1540,Cluster-11897.0,Cluster-3569.0,Cluster-12461.1,Cluster-21493.3,Cluster-21027.0,Cluster-3844.2,Cluster-8424.26491,Cluster-14889.4,Cluster-8424.5944,Cluster-6514.1,Cluster-1…
GO:0008150	Biological Process	GO:0009987	cellular process	GO:0044763	single-organism cellular process	GO:0005984	disaccharide metabolic process	446	Cluster-22517.2,Cluster-8424.1697,Cluster-8424.3933,Cluster-8424.25283,Cluster-14011.0,Cluster-13315.0,Cluster-24471.9,Cluster-18283.0,Cluster-8424.18683,Cluster-21177.0,Cluster-22483.0,Cluster-22711.0,Cluster-8424.3155,Cluster-24218.0,Cluster-12642.0,Cluster-16879.2,Cluster-8424.16965,Cluster-22189.1,Cluster-8424.5395,Cluster-8424.31440,Cluster-8167.0,Cluster-8424.29291,Cluster-8424.7617,Cluster…
GO:0008150	Biological Process	GO:0009987	cellular process	GO:0044763	single-organism cellular process	GO:0015975	energy derivation by oxidation of reduced inorganic compounds	80	Cluster-16289.1,Cluster-8424.18773,Cluster-5615.6,Cluster-13554.2,Cluster-371.0,Cluster-4478.0,Cluster-17435.0,Cluster-8424.8163,Cluster-8424.25565,Cluster-8424.23447,Cluster-274.0,Cluster-12935.5,Cluster-8424.18722,Cluster-8424.25563,Cluster-8424.24010,Cluster-19673.3,Cluster-8424.20145,Cluster-16289.4,Cluster-8424.7464,Cluster-8424.16837,Cluster-3091.1,Cluster-16508.1,Cluster-11128.7,Cluster-84…
GO:0008150	Biological Process	GO:0009987	cellular process	GO:0006914	autophagy	GO:0010506	regulation of autophagy	123	Cluster-8424.16893,Cluster-24509.0,Cluster-13517.1,Cluster-13517.0,Cluster-8424.34252,Cluster-8424.22571,Cluster-8424.21903,Cluster-8424.7885,Cluster-8424.27713,Cluster-5720.2,Cluster-8424.15414,Cluster-8424.2369,Cluster-10487.0,Cluster-8480.0,Cluster-8424.30988,Cluster-8424.17642,Cluster-17912.0,Cluster-12531.0,Cluster-8424.30398,Cluster-8424.26670,Cluster-8424.30627,Cluster-19767.0,Cluster-8424…
GO:0008150	Biological Process	GO:0009987	cellular process	GO:0006914	autophagy	GO:0016236	macroautophagy	25	Cluster-17169.0,Cluster-9105.0,Cluster-8424.11061,Cluster-8424.26493,Cluster-8424.26495,Cluster-8424.22917,Cluster-8424.26494,Cluster-8424.28048,Cluster-8424.5261,Cluster-8424.7896,Cluster-3197.0,Cluster-22019.1,Cluster-20853.0,Cluster-8424.26492,Cluster-8424.22915,Cluster-8424.26491,Cluster-8424.5764,Cluster-8424.16022,Cluster-8424.5259,Cluster-8424.22919,Cluster-8424.22914,Cluster-8424.30198,Cl…
GO:0008150	Biological Process	GO:0009987	cellular process	GO:0006457	protein folding	GO:0006458	'de novo' protein folding	3	Cluster-8424.29925,Cluster-8424.29928,Cluster-8424.29926
GO:0008150	Biological Process	GO:0009987	cellular process	GO:0006457	protein folding	GO:0061077	chaperone-mediated protein folding	3	Cluster-8424.29928,Cluster-8424.29926,Cluster-8424.29925
GO:0008150	Biological Process	GO:0009987	cellular process	GO:0048522	positive regulation of cellular process	GO:0051130	positive regulation of cellular component organization	67	Cluster-9760.0,Cluster-1880.0,Cluster-8424.976,Cluster-8424.17910,Cluster-8424.13620,Cluster-19352.1,Cluster-16124.0,Cluster-8424.31927,Cluster-8424.20443,Cluster-8424.6739,Cluster-20363.1,Cluster-7864.0,Cluster-8424.12508,Cluster-10028.3,Cluster-3944.0,Cluster-9500.0,Cluster-19352.0,Cluster-8424.7686,Cluster-8424.33788,Cluster-8424.28473,Cluster-9364.1,Cluster-8424.33789,Cluster-8424.31928,Clust…
GO:0008150	Biological Process	GO:0009987	cellular process	GO:0048522	positive regulation of cellular process	GO:0031325	positive regulation of cellular metabolic process	313	Cluster-8424.18622,Cluster-8424.26414,Cluster-9988.0,Cluster-8424.30394,Cluster-5065.2,Cluster-5032.0,Cluster-7726.0,Cluster-8424.14942,Cluster-11897.0,Cluster-9295.5,Cluster-8424.4007,Cluster-18492.3,Cluster-8424.23468,Cluster-13999.0,Cluster-8424.26669,Cluster-8424.30397,Cluster-8424.32924,Cluster-8424.31583,Cluster-8424.8017,Cluster-18593.0,Cluster-8424.33834,Cluster-8424.33424,Cluster-19767.0…
GO:0008150	Biological Process	GO:0009987	cellular process	GO:0048522	positive regulation of cellular process	GO:0010942	positive regulation of cell death	29	Cluster-8424.20026,Cluster-2068.1,Cluster-16408.0,Cluster-8424.14078,Cluster-8424.1013,Cluster-9553.0,Cluster-8424.16554,Cluster-8424.22416,Cluster-8424.21451,Cluster-8424.8017,Cluster-8424.23387,Cluster-19352.1,Cluster-8424.10588,Cluster-6016.0,Cluster-8424.7055,Cluster-8424.4189,Cluster-8424.8016,Cluster-8424.4965,Cluster-19352.0,Cluster-3352.0,Cluster-8424.23471,Cluster-2678.0,Cluster-8424.203…
GO:0008150	Biological Process	GO:0009987	cellular process	GO:0048522	positive regulation of cellular process	GO:0045597	positive regulation of cell differentiation	1	Cluster-4424.0
GO:0008150	Biological Process	GO:0009987	cellular process	GO:0048522	positive regulation of cellular process	GO:0034764	positive regulation of transmembrane transport	5	Cluster-8424.24211,Cluster-8424.30902,Cluster-8424.24406,Cluster-8424.24407,Cluster-8394.0
GO:0008150	Biological Process	GO:0009987	cellular process	GO:0048522	positive regulation of cellular process	GO:0010647	positive regulation of cell communication	64	Cluster-8427.0,Cluster-8424.4189,Cluster-8424.30034,Cluster-1458.0,Cluster-8424.29677,Cluster-14708.0,Cluster-15944.0,Cluster-18219.0,Cluster-18523.1,Cluster-8424.5604,Cluster-2834.0,Cluster-14795.0,Cluster-12790.3,Cluster-19854.0,Cluster-8424.11043,Cluster-14795.1,Cluster-14795.4,Cluster-8424.31374,Cluster-17600.3,Cluster-11898.4,Cluster-2834.5,Cluster-1993.0,Cluster-8427.2,Cluster-8424.22497,Cl…
GO:0008150	Biological Process	GO:0009987	cellular process	GO:0048522	positive regulation of cellular process	GO:1900409	positive regulation of cellular response to oxidative stress	1	Cluster-8424.31317
GO:0008150	Biological Process	GO:0009987	cellular process	GO:0016043	cellular component organization	GO:0010256	endomembrane system organization	149	Cluster-8424.27946,Cluster-8424.8154,Cluster-8424.33747,Cluster-8424.21755,Cluster-19599.0,Cluster-8424.18499,Cluster-23184.0,Cluster-8424.33122,Cluster-8424.20968,Cluster-8424.27262,Cluster-16298.0,Cluster-6196.0,Cluster-8424.32151,Cluster-8424.23090,Cluster-8424.23944,Cluster-8424.12218,Cluster-11011.1,Cluster-7157.0,Cluster-8424.30465,Cluster-12087.1,Cluster-8424.19239,Cluster-19211.0,Cluster-…
GO:0008150	Biological Process	GO:0009987	cellular process	GO:0016043	cellular component organization	GO:0032535	regulation of cellular component size	59	Cluster-8424.25726,Cluster-6360.0,Cluster-8424.32299,Cluster-10028.1,Cluster-8424.31022,Cluster-8424.7809,Cluster-18205.0,Cluster-8424.9029,Cluster-11746.0,Cluster-16124.0,Cluster-8424.31927,Cluster-8424.32294,Cluster-8424.28478,Cluster-12554.2,Cluster-11593.1,Cluster-24387.0,Cluster-8424.13620,Cluster-8424.31026,Cluster-8424.18707,Cluster-9924.2,Cluster-8424.2393,Cluster-8424.14617,Cluster-8424.…
GO:0008150	Biological Process	GO:0009987	cellular process	GO:0016043	cellular component organization	GO:0051130	positive regulation of cellular component organization	67	Cluster-9760.0,Cluster-1880.0,Cluster-8424.976,Cluster-8424.17910,Cluster-8424.13620,Cluster-19352.1,Cluster-16124.0,Cluster-8424.31927,Cluster-8424.20443,Cluster-8424.6739,Cluster-20363.1,Cluster-7864.0,Cluster-8424.12508,Cluster-10028.3,Cluster-3944.0,Cluster-9500.0,Cluster-19352.0,Cluster-8424.7686,Cluster-8424.33788,Cluster-8424.28473,Cluster-9364.1,Cluster-8424.33789,Cluster-8424.31928,Clust…
GO:0008150	Biological Process	GO:0009987	cellular process	GO:0016043	cellular component organization	GO:0051129	negative regulation of cellular component organization	81	Cluster-8424.26495,Cluster-22239.8,Cluster-8424.546,Cluster-8424.20110,Cluster-8424.6739,Cluster-12554.4,Cluster-19000.1,Cluster-5118.1,Cluster-8424.31928,Cluster-8424.543,Cluster-8424.5764,Cluster-10966.0,Cluster-22524.1,Cluster-8424.26492,Cluster-6131.0,Cluster-8424.30812,Cluster-4486.2,Cluster-17919.1,Cluster-21256.0,Cluster-13461.0,Cluster-8424.32187,Cluster-8424.2393,Cluster-8424.26493,Clust…
GO:0008150	Biological Process	GO:0009987	cellular process	GO:0016043	cellular component organization	GO:0061024	membrane organization	492	Cluster-18357.0,Cluster-24173.0,Cluster-22404.1,Cluster-11519.1,Cluster-8424.15971,Cluster-19725.4,Cluster-8424.14104,Cluster-8424.31671,Cluster-8424.32333,Cluster-8424.8229,Cluster-8424.12190,Cluster-15262.11,Cluster-8424.19404,Cluster-8424.32761,Cluster-8424.27031,Cluster-8424.33493,Cluster-8424.5480,Cluster-8424.12337,Cluster-8424.17832,Cluster-8424.12338,Cluster-4942.0,Cluster-8424.21036,Clus…
GO:0008150	Biological Process	GO:0009987	cellular process	GO:0016043	cellular component organization	GO:0030030	cell projection organization	65	Cluster-8424.19299,Cluster-14262.1,Cluster-8424.15973,Cluster-8975.0,Cluster-21256.0,Cluster-8424.1170,Cluster-8424.9064,Cluster-8424.28930,Cluster-8424.32187,Cluster-8424.7309,Cluster-8424.30011,Cluster-8975.2,Cluster-8424.9510,Cluster-23867.4,Cluster-8424.4707,Cluster-14071.0,Cluster-19868.0,Cluster-22478.0,Cluster-8424.24482,Cluster-16263.4,Cluster-21376.0,Cluster-15178.0,Cluster-19412.1,Clust…
GO:0008150	Biological Process	GO:0009987	cellular process	GO:0016043	cellular component organization	GO:0043062	extracellular structure organization	18	Cluster-17350.0,Cluster-8424.16743,Cluster-8424.11847,Cluster-13280.0,Cluster-8424.14970,Cluster-7438.0,Cluster-16908.0,Cluster-6351.1,Cluster-8424.16742,Cluster-10759.0,Cluster-3614.2,Cluster-8424.17223,Cluster-15882.0,Cluster-14262.0,Cluster-3556.0,Cluster-3614.1,Cluster-9381.0,Cluster-8424.4961
GO:0008150	Biological Process	GO:0009987	cellular process	GO:0016043	cellular component organization	GO:0051128	regulation of cellular component organization	283	Cluster-8424.4130,Cluster-7842.11,Cluster-10955.0,Cluster-8424.4937,Cluster-18776.1,Cluster-3340.0,Cluster-23747.1,Cluster-8424.30398,Cluster-8424.20107,Cluster-8424.8187,Cluster-8424.31023,Cluster-22239.3,Cluster-8424.9015,Cluster-8424.2863,Cluster-8424.10522,Cluster-8424.20280,Cluster-8424.12460,Cluster-8424.6818,Cluster-4539.1,Cluster-8424.31735,Cluster-16008.5,Cluster-8424.31022,Cluster-16340…
GO:0008150	Biological Process	GO:0009987	cellular process	GO:0016043	cellular component organization	GO:0032989	cellular component morphogenesis	127	Cluster-8424.5110,Cluster-17864.0,Cluster-8424.26626,Cluster-23259.0,Cluster-8424.23665,Cluster-8424.12641,Cluster-8424.31323,Cluster-3499.0,Cluster-5874.0,Cluster-8424.4130,Cluster-14627.1,Cluster-15882.0,Cluster-22732.0,Cluster-8424.11163,Cluster-14262.0,Cluster-8424.16984,Cluster-8424.29620,Cluster-1899.0,Cluster-8424.1748,Cluster-8424.27706,Cluster-8424.26502,Cluster-8424.20107,Cluster-5609.0…
GO:0008150	Biological Process	GO:0009987	cellular process	GO:0016043	cellular component organization	GO:0006996	organelle organization	1863	Cluster-8424.1537,Cluster-8424.27945,Cluster-8424.8113,Cluster-8424.4351,Cluster-17802.0,Cluster-8214.0,Cluster-10841.3,Cluster-8424.31693,Cluster-22979.1,Cluster-8424.8166,Cluster-8424.3862,Cluster-8424.26108,Cluster-4722.0,Cluster-9286.3,Cluster-8424.14546,Cluster-24118.0,Cluster-12596.0,Cluster-8424.30144,Cluster-15733.0,Cluster-8424.14267,Cluster-16445.0,Cluster-8424.12354,Cluster-8424.8273,C…
GO:0008150	Biological Process	GO:0009987	cellular process	GO:0016043	cellular component organization	GO:0022607	cellular component assembly	1168	Cluster-17784.2,Cluster-8424.1054,Cluster-8424.18283,Cluster-8424.31927,Cluster-8424.16687,Cluster-24157.0,Cluster-22180.0,Cluster-10067.1,Cluster-8424.19721,Cluster-8424.3084,Cluster-8424.3344,Cluster-8424.7309,Cluster-8424.32187,Cluster-8424.17062,Cluster-19194.5,Cluster-8424.21859,Cluster-20667.0,Cluster-15107.6,Cluster-23714.0,Cluster-8424.5024,Cluster-8424.33787,Cluster-8424.16586,Cluster-84…
GO:0008150	Biological Process	GO:0009987	cellular process	GO:0016043	cellular component organization	GO:0043933	macromolecular complex subunit organization	1140	Cluster-16038.1,Cluster-18629.0,Cluster-8424.14272,Cluster-7490.0,Cluster-8424.32299,Cluster-11886.2,Cluster-8424.6410,Cluster-5907.0,Cluster-8736.1,Cluster-8424.32465,Cluster-8424.7580,Cluster-9948.0,Cluster-8424.20803,Cluster-16124.0,Cluster-5127.0,Cluster-7864.0,Cluster-8424.12508,Cluster-17728.0,Cluster-8424.2153,Cluster-8424.12847,Cluster-11992.0,Cluster-8424.11609,Cluster-8424.30393,Cluster…
GO:0008150	Biological Process	GO:0009987	cellular process	GO:0016043	cellular component organization	GO:0022411	cellular component disassembly	116	Cluster-15542.0,Cluster-8424.31927,Cluster-17430.8,Cluster-16008.7,Cluster-8424.5210,Cluster-14447.2,Cluster-11897.2,Cluster-22966.0,Cluster-18205.0,Cluster-8424.7809,Cluster-8424.30155,Cluster-5205.0,Cluster-17773.1,Cluster-8424.25726,Cluster-20825.0,Cluster-8424.20443,Cluster-8424.32299,Cluster-6360.0,Cluster-23103.0,Cluster-8424.32295,Cluster-8424.6817,Cluster-8424.12852,Cluster-8424.23523,Clu…
GO:0008150	Biological Process	GO:0009987	cellular process	GO:0016043	cellular component organization	GO:0045229	external encapsulating structure organization	145	Cluster-13315.0,Cluster-8424.28248,Cluster-8424.28099,Cluster-22959.0,Cluster-8424.23019,Cluster-21177.0,Cluster-3890.0,Cluster-3302.0,Cluster-13821.4,Cluster-8424.11972,Cluster-19144.2,Cluster-18936.0,Cluster-8424.14970,Cluster-8424.2212,Cluster-8424.26193,Cluster-8424.23509,Cluster-8424.31453,Cluster-24218.0,Cluster-8424.3155,Cluster-8424.32462,Cluster-8424.34151,Cluster-15796.0,Cluster-2807.0,…
GO:0008150	Biological Process	GO:0009987	cellular process	GO:0019835	cytolysis	GO:0051715	cytolysis in other organism	28	Cluster-13679.0,Cluster-18869.0,Cluster-8424.10071,Cluster-8424.29827,Cluster-15175.0,Cluster-8424.24833,Cluster-10334.2,Cluster-10334.3,Cluster-4867.2,Cluster-18869.1,Cluster-13679.1,Cluster-23610.1,Cluster-8424.16718,Cluster-16578.0,Cluster-14563.0,Cluster-8424.24838,Cluster-8424.3439,Cluster-8424.24836,Cluster-2838.0,Cluster-8424.24840,Cluster-9333.0,Cluster-8424.13817,Cluster-8424.13818,Clust…
GO:0008150	Biological Process	GO:0008152	metabolic process	GO:0044237	cellular metabolic process	GO:0006081	cellular aldehyde metabolic process	454	Cluster-8424.13252,Cluster-18571.2,Cluster-8424.29520,Cluster-8424.28822,Cluster-14089.0,Cluster-18320.0,Cluster-4560.0,Cluster-8424.16614,Cluster-8424.14183,Cluster-8424.28280,Cluster-8424.3437,Cluster-19930.2,Cluster-1088.0,Cluster-8424.32712,Cluster-7726.1,Cluster-8424.30124,Cluster-8424.24754,Cluster-711.0,Cluster-8424.16977,Cluster-15895.0,Cluster-23626.0,Cluster-6636.0,Cluster-8424.8257,Clu…
GO:0008150	Biological Process	GO:0008152	metabolic process	GO:0044237	cellular metabolic process	GO:0006805	xenobiotic metabolic process	75	Cluster-6932.4,Cluster-5562.0,Cluster-17865.1,Cluster-8424.19105,Cluster-8424.23172,Cluster-20499.0,Cluster-8424.7256,Cluster-8424.200,Cluster-8424.18676,Cluster-18130.1,Cluster-18840.2,Cluster-356.0,Cluster-8424.17932,Cluster-18840.1,Cluster-8424.1631,Cluster-14004.6,Cluster-18130.0,Cluster-11752.0,Cluster-6932.1,Cluster-24115.3,Cluster-14004.7,Cluster-21151.0,Cluster-21963.0,Cluster-22137.0,Clu…
GO:0008150	Biological Process	GO:0008152	metabolic process	GO:0044237	cellular metabolic process	GO:0044248	cellular catabolic process	1348	Cluster-8424.33980,Cluster-8424.24694,Cluster-9760.0,Cluster-15210.0,Cluster-22158.0,Cluster-8424.13822,Cluster-12935.5,Cluster-8424.208,Cluster-8424.8570,Cluster-8424.17932,Cluster-14808.0,Cluster-8424.9281,Cluster-7152.3,Cluster-4082.0,Cluster-8146.0,Cluster-8424.200,Cluster-8424.16888,Cluster-19472.0,Cluster-23248.2,Cluster-14954.0,Cluster-18569.0,Cluster-8424.2160,Cluster-9174.0,Cluster-10033…
GO:0008150	Biological Process	GO:0008152	metabolic process	GO:0044237	cellular metabolic process	GO:0006082	organic acid metabolic process	2653	Cluster-3103.0,Cluster-8424.10809,Cluster-8424.21340,Cluster-5640.0,Cluster-22812.1,Cluster-8424.7784,Cluster-8424.18538,Cluster-17265.0,Cluster-7679.0,Cluster-15628.0,Cluster-8424.9078,Cluster-17949.0,Cluster-8424.20001,Cluster-8424.14809,Cluster-8424.6349,Cluster-8424.12312,Cluster-8424.7929,Cluster-21772.10,Cluster-12165.0,Cluster-8424.22840,Cluster-8424.30690,Cluster-22703.0,Cluster-7775.0,Cl…
ter-8424.10285,Cluster-23971.0,Cluster-8424.27274,Cluster-8424.16266,Cluster-22908.5,Cluster-7393.0,Cluster-8424.34454,Cluster-8424.31140,Cluster-8424.14798,Cluster-7842.15,Cluster-8424.27747,Cluster-8424.29166,Cluster-8424.30339,Cluster-19211.0,Cluster-8424.22146,Cluster-8424.20026,Cluster-21776.4,Cluster-13312.0,Cluster-8424.34353,Cluster-8424.28652,Cluster-19313.0,Cluster-20970.0,Cluster-3381.…
GO:0008150	Biological Process	GO:0008152	metabolic process	GO:0044237	cellular metabolic process	GO:0006413	translational initiation	115	Cluster-8424.15052,Cluster-11869.0,Cluster-8424.30694,Cluster-8424.15320,Cluster-15946.1,Cluster-8424.7079,Cluster-8424.6054,Cluster-23903.1,Cluster-8424.22742,Cluster-18094.2,Cluster-8424.31491,Cluster-12570.1,Cluster-7173.0,Cluster-10642.0,Cluster-8424.16021,Cluster-10604.0,Cluster-21091.0,Cluster-5333.0,Cluster-23282.0,Cluster-8424.1035,Cluster-8424.16858,Cluster-10006.0,Cluster-8424.9817,Clus…
GO:0008150	Biological Process	GO:0008152	metabolic process	GO:0044237	cellular metabolic process	GO:0006091	generation of precursor metabolites and energy	1067	Cluster-18745.0,Cluster-14775.0,Cluster-8424.24754,Cluster-7726.1,Cluster-8424.28692,Cluster-8424.19788,Cluster-18249.1,Cluster-8494.0,Cluster-8424.15243,Cluster-8424.26961,Cluster-8424.2829,Cluster-12879.1,Cluster-8424.25944,Cluster-19665.2,Cluster-1342.0,Cluster-8424.13679,Cluster-8424.28259,Cluster-8424.20144,Cluster-8424.3833,Cluster-8424.1275,Cluster-8424.6635,Cluster-8424.4068,Cluster-8424.…
GO:0008150	Biological Process	GO:0008152	metabolic process	GO:0044237	cellular metabolic process	GO:0031325	positive regulation of cellular metabolic process	313	Cluster-8424.18622,Cluster-8424.26414,Cluster-9988.0,Cluster-8424.30394,Cluster-5065.2,Cluster-5032.0,Cluster-7726.0,Cluster-8424.14942,Cluster-11897.0,Cluster-9295.5,Cluster-8424.4007,Cluster-18492.3,Cluster-8424.23468,Cluster-13999.0,Cluster-8424.26669,Cluster-8424.30397,Cluster-8424.32924,Cluster-8424.31583,Cluster-8424.8017,Cluster-18593.0,Cluster-8424.33834,Cluster-8424.33424,Cluster-19767.0…
GO:0008150	Biological Process	GO:0008152	metabolic process	GO:0044237	cellular metabolic process	GO:0072593	reactive oxygen species metabolic process	104	Cluster-16298.0,Cluster-6182.0,Cluster-14808.0,Cluster-1564.0,Cluster-8424.17976,Cluster-8424.25839,Cluster-8424.32761,Cluster-15338.0,Cluster-13177.2,Cluster-8424.24057,Cluster-23772.0,Cluster-10732.0,Cluster-8424.8166,Cluster-2194.0,Cluster-8424.17832,Cluster-8424.32696,Cluster-12377.0,Cluster-8424.32649,Cluster-8424.28486,Cluster-23772.1,Cluster-24403.1,Cluster-8424.16228,Cluster-8424.23144,Cl…
GO:0008150	Biological Process	GO:0008152	metabolic process	GO:0044237	cellular metabolic process	GO:0042180	cellular ketone metabolic process	134	Cluster-8424.11669,Cluster-16304.0,Cluster-11865.1,Cluster-19194.1,Cluster-5501.0,Cluster-8424.22746,Cluster-13136.2,Cluster-8424.345,Cluster-8424.28095,Cluster-8424.21845,Cluster-8424.33463,Cluster-8424.17107,Cluster-4164.0,Cluster-8424.15574,Cluster-170.0,Cluster-3244.0,Cluster-16304.2,Cluster-8424.29832,Cluster-22675.5,Cluster-21506.0,Cluster-8424.18390,Cluster-8424.8602,Cluster-8424.25588,Clu…
GO:0008150	Biological Process	GO:0008152	metabolic process	GO:0044237	cellular metabolic process	GO:0006575	cellular modified amino acid metabolic process	447	Cluster-8424.3331,Cluster-17211.1,Cluster-3099.0,Cluster-8424.17200,Cluster-23067.2,Cluster-8424.5880,Cluster-8424.7784,Cluster-2239.0,Cluster-8424.33154,Cluster-12796.0,Cluster-20476.1,Cluster-10141.1,Cluster-8424.27807,Cluster-8424.33147,Cluster-2960.0,Cluster-8424.29767,Cluster-12275.2,Cluster-8424.19181,Cluster-8424.10200,Cluster-19191.0,Cluster-8424.15745,Cluster-8424.28821,Cluster-8424.7332…
GO:0008150	Biological Process	GO:0008152	metabolic process	GO:0044237	cellular metabolic process	GO:0043449	cellular alkene metabolic process	8	Cluster-15536.1,Cluster-12496.0,Cluster-2642.0,Cluster-17841.0,Cluster-711.0,Cluster-8424.25102,Cluster-8424.23513,Cluster-3735.0
GO:0008150	Biological Process	GO:0008152	metabolic process	GO:0044237	cellular metabolic process	GO:0009850	auxin metabolic process	29	Cluster-8424.17722,Cluster-12483.1,Cluster-10532.0,Cluster-8424.34013,Cluster-23772.0,Cluster-19606.1,Cluster-9003.0,Cluster-2855.0,Cluster-12483.0,Cluster-8424.22669,Cluster-19075.0,Cluster-8424.28662,Cluster-21588.0,Cluster-7259.0,Cluster-8424.10367,Cluster-1229.0,Cluster-8424.1028,Cluster-23772.1,Cluster-14307.0,Cluster-8424.21930,Cluster-8157.0,Cluster-22722.0,Cluster-18576.0,Cluster-10574.0,…
GO:0008150	Biological Process	GO:0008152	metabolic process	GO:0044237	cellular metabolic process	GO:0042810	pheromone metabolic process	2	Cluster-8424.17934,Cluster-8424.18381
GO:0008150	Biological Process	GO:0008152	metabolic process	GO:0044237	cellular metabolic process	GO:0015979	photosynthesis	211	Cluster-8424.34261,Cluster-8424.23609,Cluster-18426.0,Cluster-8424.14943,Cluster-10016.0,Cluster-8424.30616,Cluster-14903.0,Cluster-17883.0,Cluster-23729.1,Cluster-11931.5,Cluster-10558.0,Cluster-8424.18594,Cluster-8424.2871,Cluster-8424.32103,Cluster-15807.0,Cluster-8424.14177,Cluster-8722.1,Cluster-8424.14395,Cluster-23729.4,Cluster-21230.0,Cluster-359.0,Cluster-10493.0,Cluster-8424.12178,Clust…
GO:0008150	Biological Process	GO:0008152	metabolic process	GO:0044237	cellular metabolic process	GO:0006725	cellular aromatic compound metabolic process	9045	Cluster-8424.14264,Cluster-10002.0,Cluster-8424.8634,Cluster-8424.28312,Cluster-19224.1,Cluster-8424.1213,Cluster-19211.0,Cluster-16008.2,Cluster-8424.25804,Cluster-17883.0,Cluster-8424.31723,Cluster-17826.3,Cluster-8424.18431,Cluster-3601.0,Cluster-23067.1,Cluster-6761.0,Cluster-8424.15625,Cluster-466.0,Cluster-8424.3440,Cluster-8424.29371,Cluster-8424.27824,Cluster-8424.6367,Cluster-8424.4118,C…
er-207.0,Cluster-8424.1212,Cluster-8424.25730,Cluster-8424.8842,Cluster-8424.14521,Cluster-5799.0,Cluster-8424.23599,Cluster-4979.0,Cluster-19298.2,Cluster-20557.4,Cluster-8424.21657,Cluster-8424.14067,Cluster-8424.1195,Cluster-13433.0,Cluster-19949.0,Cluster-8424.15098,Cluster-9493.1,Cluster-8424.16664,Cluster-8424.17960,Cluster-8424.29133,Cluster-8424.21426,Cluster-1410.0,Cluster-8424.13415,Clu…
484,Cluster-18254.2,Cluster-8424.20477,Cluster-23772.1,Cluster-15181.0,Cluster-8424.26277,Cluster-8424.7737,Cluster-5205.0,Cluster-4430.0,Cluster-8424.4515,Cluster-20557.0,Cluster-8424.24488,Cluster-8424.16356,Cluster-12796.1,Cluster-8424.26380,Cluster-14070.0,Cluster-8424.15974,Cluster-4336.0,Cluster-8424.11245,Cluster-8424.8488,Cluster-6334.0,Cluster-8424.14484,Cluster-8424.7690,Cluster-18266.0…
822,Cluster-16510.0,Cluster-13749.3,Cluster-16282.1,Cluster-13011.1,Cluster-8424.17717,Cluster-13385.0,Cluster-15350.0,Cluster-8424.19710,Cluster-17426.1,Cluster-16687.1,Cluster-8424.1749,Cluster-5941.2,Cluster-15012.0,Cluster-21742.1,Cluster-8424.33033,Cluster-6195.0,Cluster-8424.14975,Cluster-8424.15215,Cluster-8424.27031,Cluster-8424.32436,Cluster-8424.30181,Cluster-18072.2,Cluster-23547.2,Clu…
,Cluster-8424.31045,Cluster-8424.10552,Cluster-15738.0,Cluster-11548.2,Cluster-8692.1,Cluster-8424.31001,Cluster-8424.21015,Cluster-4311.0,Cluster-8424.19818,Cluster-8424.31567,Cluster-2486.0,Cluster-8424.15684,Cluster-8424.6043,Cluster-8424.27994,Cluster-8424.21170,Cluster-8424.9619,Cluster-9405.0,Cluster-23425.1,Cluster-19784.0,Cluster-8424.11609,Cluster-21019.0,Cluster-8424.14413,Cluster-21482…
GO:0008150	Biological Process	GO:0008152	metabolic process	GO:0044237	cellular metabolic process	GO:0031324	negative regulation of cellular metabolic process	170	Cluster-19395.2,Cluster-8424.26516,Cluster-8424.8042,Cluster-8424.11470,Cluster-8424.26494,Cluster-11031.0,Cluster-7853.0,Cluster-5441.0,Cluster-8424.26278,Cluster-8424.12464,Cluster-9988.0,Cluster-8424.30775,Cluster-23036.1,Cluster-8424.10136,Cluster-19771.1,Cluster-5118.0,Cluster-8424.17845,Cluster-8424.26491,Cluster-8424.20346,Cluster-8424.33306,Cluster-3844.2,Cluster-8424.14510,Cluster-8424.3…
GO:0008150	Biological Process	GO:0008152	metabolic process	GO:0044237	cellular metabolic process	GO:0031323	regulation of cellular metabolic process	3818	Cluster-8424.8534,Cluster-3791.3,Cluster-10487.0,Cluster-15803.5,Cluster-22654.0,Cluster-8424.13844,Cluster-8424.25430,Cluster-8424.1329,Cluster-8424.33819,Cluster-717.0,Cluster-23605.0,Cluster-14042.4,Cluster-8424.33705,Cluster-9888.0,Cluster-8424.15483,Cluster-8424.4376,Cluster-2577.0,Cluster-8424.20275,Cluster-13915.0,Cluster-17404.2,Cluster-8424.17171,Cluster-16900.0,Cluster-8424.29863,Cluste…
er-8424.11656,Cluster-8424.3928,Cluster-8424.1036,Cluster-8424.10938,Cluster-12793.0,Cluster-8424.2943,Cluster-16118.0,Cluster-20523.1,Cluster-8424.21056,Cluster-24345.1,Cluster-15625.2,Cluster-2161.0,Cluster-8424.28840,Cluster-8626.0,Cluster-9670.3,Cluster-10604.0,Cluster-8424.4937,Cluster-8424.30578,Cluster-8424.18870,Cluster-8424.33043,Cluster-11550.0,Cluster-4316.0,Cluster-8424.32821,Cluster-…
GO:0008150	Biological Process	GO:0008152	metabolic process	GO:0044237	cellular metabolic process	GO:0017144	drug metabolic process	22	Cluster-6579.0,Cluster-8424.26730,Cluster-8424.28189,Cluster-14877.1,Cluster-18835.3,Cluster-16062.0,Cluster-14877.2,Cluster-18835.1,Cluster-6789.0,Cluster-7094.1,Cluster-18835.2,Cluster-8424.16211,Cluster-14877.3,Cluster-8424.3156,Cluster-18835.4,Cluster-8424.32347,Cluster-8424.9679,Cluster-8424.18228,Cluster-7094.0,Cluster-14877.0,Cluster-8424.9689,Cluster-8424.16209
GO:0008150	Biological Process	GO:0008152	metabolic process	GO:0044237	cellular metabolic process	GO:0044260	cellular macromolecule metabolic process	12077	Cluster-8424.21770,Cluster-8424.5237,Cluster-8424.1088,Cluster-21308.0,Cluster-22581.0,Cluster-8424.33964,Cluster-7026.0,Cluster-19135.0,Cluster-8424.571,Cluster-8424.26365,Cluster-253.0,Cluster-8424.26524,Cluster-4428.0,Cluster-8424.31696,Cluster-8424.30125,Cluster-8424.26401,Cluster-7809.0,Cluster-8424.11017,Cluster-8424.23974,Cluster-4051.0,Cluster-21506.0,Cluster-7895.1,Cluster-8424.11642,Clu…
,Cluster-8424.21605,Cluster-8424.6061,Cluster-10453.0,Cluster-23356.2,Cluster-8424.6207,Cluster-14798.1,Cluster-22426.0,Cluster-13608.0,Cluster-8424.18992,Cluster-8424.13174,Cluster-21169.0,Cluster-8424.16886,Cluster-8424.25741,Cluster-8424.26942,Cluster-12287.1,Cluster-6329.0,Cluster-24415.1,Cluster-8424.7691,Cluster-8424.27534,Cluster-8424.6543,Cluster-8424.5585,Cluster-17404.0,Cluster-16590.0,…
uster-17804.0,Cluster-21949.2,Cluster-13072.1,Cluster-16508.0,Cluster-8424.11016,Cluster-8424.29826,Cluster-8424.9230,Cluster-19908.0,Cluster-8424.33690,Cluster-19372.0,Cluster-8424.28665,Cluster-8424.18497,Cluster-7095.0,Cluster-8424.5722,Cluster-8424.24247,Cluster-8424.21087,Cluster-8424.28601,Cluster-20652.2,Cluster-8424.15842,Cluster-8424.20654,Cluster-8424.20919,Cluster-8424.5107,Cluster-842…
8424.5601,Cluster-8424.20814,Cluster-14466.3,Cluster-10183.1,Cluster-8424.2208,Cluster-8424.23990,Cluster-21335.0,Cluster-8424.29689,Cluster-8424.6981,Cluster-22722.0,Cluster-8424.19555,Cluster-8424.33768,Cluster-8424.21674,Cluster-8424.6982,Cluster-8424.34200,Cluster-8424.2190,Cluster-20667.0,Cluster-15696.0,Cluster-8424.8693,Cluster-5258.1,Cluster-13291.0,Cluster-20947.2,Cluster-8424.30537,Clus…
ter-8424.23573,Cluster-5281.0,Cluster-8424.33807,Cluster-1791.0,Cluster-8424.32121,Cluster-8424.34131,Cluster-23486.2,Cluster-16611.1,Cluster-8424.4988,Cluster-16123.2,Cluster-6041.0,Cluster-8424.24284,Cluster-8424.23598,Cluster-8424.24818,Cluster-8424.1710,Cluster-8424.15426,Cluster-8424.15623,Cluster-8518.0,Cluster-5943.3,Cluster-10741.0,Cluster-21451.1,Cluster-23618.0,Cluster-4326.0,Cluster-73…
r-8424.12493,Cluster-7495.0,Cluster-8424.3810,Cluster-14636.3,Cluster-11151.0,Cluster-8424.17937,Cluster-8424.22796,Cluster-10154.0,Cluster-7967.3,Cluster-1456.0,Cluster-6567.1,Cluster-8424.11896,Cluster-8424.14453,Cluster-8424.28180,Cluster-14830.6,Cluster-8424.7654,Cluster-24117.0,Cluster-12124.0,Cluster-8424.33114,Cluster-19412.2,Cluster-24611.2,Cluster-22753.3,Cluster-8424.21776,Cluster-8772.…
0211.1,Cluster-8424.788,Cluster-8424.32442,Cluster-11015.0,Cluster-8329.0,Cluster-17063.2,Cluster-3562.0,Cluster-18026.3,Cluster-8424.26866,Cluster-8424.21554,Cluster-12134.2,Cluster-8424.21923,Cluster-8424.32431,Cluster-8424.12188,Cluster-8424.18456,Cluster-903.0,Cluster-8424.6304,Cluster-8424.28205,Cluster-8424.11613,Cluster-22291.0,Cluster-9630.0,Cluster-8424.14582,Cluster-8424.15016,Cluster-8…
GO:0008150	Biological Process	GO:0008152	metabolic process	GO:0044237	cellular metabolic process	GO:0044249	cellular biosynthetic process	8303	Cluster-8736.1,Cluster-8424.18016,Cluster-8424.20102,Cluster-8424.18013,Cluster-371.0,Cluster-8424.1371,Cluster-8424.7206,Cluster-8424.25231,Cluster-18255.1,Cluster-18319.0,Cluster-17254.0,Cluster-24241.0,Cluster-8424.8174,Cluster-7988.1,Cluster-21728.0,Cluster-8424.25681,Cluster-8424.5671,Cluster-10790.1,Cluster-8157.0,Cluster-5704.1,Cluster-8424.13335,Cluster-16959.1,Cluster-21446.0,Cluster-842…
luster-8424.27357,Cluster-8424.26461,Cluster-8424.19394,Cluster-8204.0,Cluster-8424.21227,Cluster-16151.1,Cluster-14548.0,Cluster-8163.1,Cluster-11412.4,Cluster-3302.0,Cluster-8424.24806,Cluster-8424.5620,Cluster-8424.9379,Cluster-10439.2,Cluster-8424.14121,Cluster-8424.32358,Cluster-8424.8439,Cluster-8424.429,Cluster-8424.781,Cluster-18909.1,Cluster-17612.1,Cluster-9562.4,Cluster-3469.1,Cluster-…
0,Cluster-8424.17462,Cluster-8424.27307,Cluster-8424.23733,Cluster-8424.24913,Cluster-8424.14122,Cluster-8424.30511,Cluster-14937.6,Cluster-8424.16509,Cluster-24013.0,Cluster-20558.0,Cluster-9086.0,Cluster-8424.7568,Cluster-8424.14690,Cluster-18441.0,Cluster-11155.0,Cluster-8424.3288,Cluster-8424.3613,Cluster-8424.32285,Cluster-10528.0,Cluster-8424.11470,Cluster-8424.23186,Cluster-8424.27931,Clus…
424.24699,Cluster-14324.2,Cluster-5812.11,Cluster-8424.34263,Cluster-8109.0,Cluster-9321.0,Cluster-5609.0,Cluster-8424.16792,Cluster-13015.0,Cluster-11775.1,Cluster-8424.14020,Cluster-8424.18435,Cluster-15200.1,Cluster-8424.20117,Cluster-8424.34453,Cluster-15923.1,Cluster-8424.17230,Cluster-8424.8281,Cluster-7957.0,Cluster-21687.3,Cluster-8424.33480,Cluster-9360.1,Cluster-8424.17638,Cluster-8424.…
4.3,Cluster-6717.0,Cluster-21243.0,Cluster-8424.21057,Cluster-22031.7,Cluster-3826.0,Cluster-21774.1,Cluster-17073.0,Cluster-57.0,Cluster-23442.1,Cluster-2754.0,Cluster-17773.2,Cluster-8424.29722,Cluster-8424.11288,Cluster-8424.23688,Cluster-5985.0,Cluster-8424.7732,Cluster-8424.13409,Cluster-8424.464,Cluster-8424.19701,Cluster-13064.1,Cluster-23907.0,Cluster-8424.10390,Cluster-20557.1,Cluster-38…
GO:0008150	Biological Process	GO:0008152	metabolic process	GO:0044237	cellular metabolic process	GO:0043446	cellular alkane metabolic process	101	Cluster-8424.20145,Cluster-8424.30492,Cluster-8424.385,Cluster-19673.3,Cluster-8424.24010,Cluster-8424.25563,Cluster-12465.2,Cluster-8424.10520,Cluster-8424.20739,Cluster-8424.8227,Cluster-16508.1,Cluster-3091.1,Cluster-11128.7,Cluster-8424.16837,Cluster-8424.7464,Cluster-16289.4,Cluster-8424.8554,Cluster-6907.7,Cluster-569.0,Cluster-12465.1,Cluster-22143.2,Cluster-8424.1903,Cluster-15587.1,Clust…
GO:0008150	Biological Process	GO:0008152	metabolic process	GO:0044237	cellular metabolic process	GO:0018942	organometal metabolic process	13	Cluster-8424.21474,Cluster-8424.12562,Cluster-19998.0,Cluster-3109.3,Cluster-8424.21478,Cluster-8424.21476,Cluster-8424.12879,Cluster-8424.10056,Cluster-8424.21477,Cluster-8424.21475,Cluster-15247.1,Cluster-3109.1,Cluster-8424.21473
GO:0008150	Biological Process	GO:0008152	metabolic process	GO:0044237	cellular metabolic process	GO:0046483	heterocycle metabolic process	9135	Cluster-24471.5,Cluster-22888.0,Cluster-13201.3,Cluster-8424.13685,Cluster-8424.13453,Cluster-12347.0,Cluster-8424.28955,Cluster-10893.4,Cluster-8424.15793,Cluster-8424.9963,Cluster-23784.1,Cluster-8424.10030,Cluster-8424.31086,Cluster-8424.21931,Cluster-8424.32187,Cluster-8424.28073,Cluster-15455.0,Cluster-8424.1631,Cluster-6280.0,Cluster-8424.25565,Cluster-23723.0,Cluster-9347.0,Cluster-8424.34…
157,Cluster-21926.3,Cluster-8424.24018,Cluster-18939.1,Cluster-8424.3309,Cluster-8424.25803,Cluster-13600.5,Cluster-8424.31693,Cluster-19647.3,Cluster-8424.14565,Cluster-8424.31174,Cluster-8424.4462,Cluster-8424.1537,Cluster-8424.25470,Cluster-5708.16,Cluster-8424.2318,Cluster-5615.6,Cluster-4786.2,Cluster-24498.0,Cluster-18633.2,Cluster-21385.0,Cluster-17426.3,Cluster-23934.1,Cluster-5123.1,Clus…
,Cluster-10180.0,Cluster-8424.9083,Cluster-18571.1,Cluster-10159.4,Cluster-8424.4869,Cluster-8424.2084,Cluster-24580.0,Cluster-8424.19423,Cluster-8424.9828,Cluster-8424.7383,Cluster-8424.30053,Cluster-8424.5984,Cluster-19809.0,Cluster-8424.8631,Cluster-23671.0,Cluster-13192.0,Cluster-8424.20880,Cluster-8424.7963,Cluster-8424.20879,Cluster-11755.0,Cluster-3589.1,Cluster-1728.0,Cluster-8424.6464,Cl…
0413.3,Cluster-23143.0,Cluster-17594.0,Cluster-21966.0,Cluster-7953.0,Cluster-8424.12670,Cluster-8424.3084,Cluster-8424.7222,Cluster-19094.0,Cluster-7488.0,Cluster-8424.26465,Cluster-13847.1,Cluster-5532.0,Cluster-8424.5527,Cluster-8424.19152,Cluster-8424.3367,Cluster-8424.13249,Cluster-8424.22775,Cluster-8424.21859,Cluster-19128.1,Cluster-19363.2,Cluster-14011.3,Cluster-16665.0,Cluster-8424.1902…
0021.1,Cluster-8424.24041,Cluster-8424.8058,Cluster-16551.0,Cluster-8424.25721,Cluster-5782.0,Cluster-8424.27581,Cluster-8424.32634,Cluster-8424.15110,Cluster-8424.30373,Cluster-8494.0,Cluster-8424.15173,Cluster-8424.11904,Cluster-8424.28692,Cluster-18745.0,Cluster-8424.18056,Cluster-8424.18280,Cluster-7395.0,Cluster-16396.4,Cluster-8424.7944,Cluster-8424.17031,Cluster-2746.0,Cluster-16038.3,Clus…
GO:0008150	Biological Process	GO:0008152	metabolic process	GO:0044237	cellular metabolic process	GO:0044262	cellular carbohydrate metabolic process	694	Cluster-1658.0,Cluster-16149.0,Cluster-21407.0,Cluster-20518.1,Cluster-15630.0,Cluster-8424.5728,Cluster-8424.29252,Cluster-8424.30650,Cluster-24068.0,Cluster-8731.0,Cluster-1088.0,Cluster-10632.0,Cluster-19610.1,Cluster-530.0,Cluster-8424.28280,Cluster-8424.252,Cluster-8424.15408,Cluster-9378.1,Cluster-8424.28822,Cluster-21177.2,Cluster-22836.0,Cluster-14089.0,Cluster-8424.29520,Cluster-8424.116…
GO:0008150	Biological Process	GO:0008152	metabolic process	GO:0044237	cellular metabolic process	GO:0044255	cellular lipid metabolic process	1358	Cluster-8424.27639,Cluster-12166.0,Cluster-23829.0,Cluster-8424.31330,Cluster-17661.0,Cluster-8424.11740,Cluster-14407.3,Cluster-23189.0,Cluster-8424.27891,Cluster-18187.0,Cluster-11384.0,Cluster-24615.0,Cluster-12367.2,Cluster-8424.27306,Cluster-8424.17666,Cluster-20387.1,Cluster-8424.20674,Cluster-8424.14684,Cluster-8424.27068,Cluster-12022.0,Cluster-8424.954,Cluster-8424.11669,Cluster-8424.324…
GO:0008150	Biological Process	GO:0008152	metabolic process	GO:0044237	cellular metabolic process	GO:0009404	toxin metabolic process	65	Cluster-8424.28547,Cluster-20047.1,Cluster-21066.0,Cluster-8424.21284,Cluster-8424.12859,Cluster-4230.0,Cluster-21761.0,Cluster-13958.0,Cluster-8424.20990,Cluster-8424.30079,Cluster-13298.0,Cluster-8424.24581,Cluster-859.0,Cluster-23693.0,Cluster-17037.1,Cluster-8424.12857,Cluster-16456.0,Cluster-8728.0,Cluster-13730.0,Cluster-8424.12861,Cluster-5784.0,Cluster-1103.0,Cluster-12798.0,Cluster-10753…
GO:0008150	Biological Process	GO:0008152	metabolic process	GO:0044237	cellular metabolic process	GO:0097354	prenylation	21	Cluster-21642.0,Cluster-8424.26537,Cluster-8424.367,Cluster-8424.30553,Cluster-8424.32440,Cluster-22082.3,Cluster-8424.30549,Cluster-7847.0,Cluster-8424.32441,Cluster-16803.3,Cluster-8424.6694,Cluster-8424.32444,Cluster-8424.32442,Cluster-8424.366,Cluster-2075.0,Cluster-8424.32443,Cluster-22082.0,Cluster-12083.1,Cluster-22082.2,Cluster-16803.2,Cluster-8424.27880
GO:0008150	Biological Process	GO:0008152	metabolic process	GO:0044237	cellular metabolic process	GO:0010191	mucilage metabolic process	1	Cluster-7855.0
GO:0008150	Biological Process	GO:0008152	metabolic process	GO:0044237	cellular metabolic process	GO:0034754	cellular hormone metabolic process	212	Cluster-8424.21930,Cluster-7528.0,Cluster-8583.0,Cluster-8424.13334,Cluster-4268.0,Cluster-8424.1028,Cluster-8424.18719,Cluster-8424.23468,Cluster-13952.0,Cluster-8424.33279,Cluster-8424.27442,Cluster-17234.1,Cluster-19690.0,Cluster-8583.2,Cluster-8424.2649,Cluster-8424.18299,Cluster-8424.21015,Cluster-19075.0,Cluster-2855.0,Cluster-8424.9956,Cluster-5844.0,Cluster-15602.0,Cluster-8424.15264,Clus…
GO:0008150	Biological Process	GO:0008152	metabolic process	GO:0044237	cellular metabolic process	GO:0006790	sulfur compound metabolic process	519	Cluster-8424.1135,Cluster-20243.1,Cluster-8424.31469,Cluster-12377.0,Cluster-11029.0,Cluster-7311.0,Cluster-22129.1,Cluster-17023.0,Cluster-24161.1,Cluster-16837.1,Cluster-19874.0,Cluster-6132.0,Cluster-8424.24986,Cluster-23772.0,Cluster-8424.1132,Cluster-8424.15277,Cluster-8424.5379,Cluster-8424.22887,Cluster-19845.0,Cluster-8424.3070,Cluster-1845.0,Cluster-8424.9934,Cluster-8424.11417,Cluster-8…
GO:0008150	Biological Process	GO:0008152	metabolic process	GO:0044237	cellular metabolic process	GO:0051186	cofactor metabolic process	1306	Cluster-8424.15536,Cluster-8424.14405,Cluster-8424.5305,Cluster-8424.1588,Cluster-8424.8421,Cluster-19818.1,Cluster-16837.0,Cluster-8424.10614,Cluster-2471.0,Cluster-8424.31999,Cluster-19454.0,Cluster-10406.2,Cluster-24664.1,Cluster-16289.4,Cluster-19191.2,Cluster-20612.0,Cluster-13976.0,Cluster-23109.1,Cluster-19419.0,Cluster-8424.21404,Cluster-8424.28580,Cluster-17815.1,Cluster-24498.0,Cluster-…
GO:0008150	Biological Process	GO:0008152	metabolic process	GO:0044237	cellular metabolic process	GO:0006793	phosphorus metabolic process	4298	Cluster-18711.3,Cluster-8424.22620,Cluster-8424.29133,Cluster-6436.0,Cluster-19691.0,Cluster-17340.0,Cluster-8424.19414,Cluster-8424.31070,Cluster-8424.10548,Cluster-13433.0,Cluster-8424.33971,Cluster-8424.12795,Cluster-4979.0,Cluster-20557.4,Cluster-19298.2,Cluster-8424.3156,Cluster-8424.18669,Cluster-8424.8842,Cluster-8424.29918,Cluster-8424.14521,Cluster-8424.19943,Cluster-8424.25719,Cluster-1…
8629,Cluster-8424.22674,Cluster-7888.0,Cluster-8424.9237,Cluster-9286.0,Cluster-8424.34134,Cluster-8424.7950,Cluster-19771.0,Cluster-8424.12658,Cluster-8424.33643,Cluster-8424.25865,Cluster-8424.24619,Cluster-8424.29685,Cluster-8424.684,Cluster-8424.23342,Cluster-15869.0,Cluster-8424.9512,Cluster-8424.12073,Cluster-8424.13249,Cluster-21966.0,Cluster-4012.0,Cluster-8424.18283,Cluster-8424.8985,Clu…
er-24257.0,Cluster-8424.7636,Cluster-8424.16948,Cluster-22581.1,Cluster-8424.21355,Cluster-8424.28975,Cluster-8424.20436,Cluster-15406.1,Cluster-8424.14105,Cluster-15858.0,Cluster-8424.481,Cluster-8424.21922,Cluster-8424.26003,Cluster-8424.25856,Cluster-8424.12731,Cluster-1828.0,Cluster-24172.3,Cluster-8424.24320,Cluster-8424.13658,Cluster-11907.0,Cluster-8424.14609,Cluster-6052.1,Cluster-14407.1…
GO:0008150	Biological Process	GO:0008152	metabolic process	GO:0044237	cellular metabolic process	GO:0034641	cellular nitrogen compound metabolic process	10279	Cluster-8424.31745,Cluster-5192.0,Cluster-21187.1,Cluster-8424.15286,Cluster-8781.0,Cluster-8424.10325,Cluster-18519.0,Cluster-22341.4,Cluster-8424.31608,Cluster-4384.0,Cluster-19915.1,Cluster-8424.32081,Cluster-8424.1886,Cluster-3600.0,Cluster-17055.0,Cluster-1666.1,Cluster-2701.0,Cluster-13959.0,Cluster-17241.3,Cluster-8424.8559,Cluster-8424.6413,Cluster-8424.30928,Cluster-11261.0,Cluster-16278…
er-8424.16386,Cluster-17773.1,Cluster-1447.0,Cluster-23503.1,Cluster-6614.0,Cluster-8424.2226,Cluster-8424.8630,Cluster-8424.5250,Cluster-8424.20210,Cluster-8424.1523,Cluster-7767.0,Cluster-6414.0,Cluster-8424.11122,Cluster-8424.24893,Cluster-18853.1,Cluster-8480.0,Cluster-8424.27620,Cluster-6840.1,Cluster-8424.25537,Cluster-8424.16562,Cluster-8424.25740,Cluster-8424.32345,Cluster-8424.19000,Clus…
luster-24451.1,Cluster-16341.1,Cluster-8424.34265,Cluster-19188.0,Cluster-8424.27185,Cluster-8424.10318,Cluster-15262.10,Cluster-12953.0,Cluster-8424.8043,Cluster-8424.11655,Cluster-8424.30296,Cluster-23210.0,Cluster-8424.9198,Cluster-8424.9482,Cluster-8424.7013,Cluster-8424.19353,Cluster-8424.7066,Cluster-8424.32498,Cluster-9961.0,Cluster-8424.15194,Cluster-17054.14,Cluster-8424.15874,Cluster-84…
3652,Cluster-8424.23532,Cluster-8424.30179,Cluster-8424.17213,Cluster-8424.12376,Cluster-8291.0,Cluster-8424.9199,Cluster-12501.0,Cluster-8424.15574,Cluster-8424.31954,Cluster-8424.16992,Cluster-8424.23541,Cluster-19962.1,Cluster-8424.30506,Cluster-8424.4358,Cluster-8424.21133,Cluster-8424.22010,Cluster-8424.16698,Cluster-22814.0,Cluster-9295.5,Cluster-16611.3,Cluster-8424.32760,Cluster-19014.0,C…
618,Cluster-8424.30146,Cluster-8424.10619,Cluster-8424.24305,Cluster-24497.1,Cluster-3540.0,Cluster-8424.9094,Cluster-8424.14486,Cluster-9907.6,Cluster-16879.0,Cluster-10589.1,Cluster-8424.24751,Cluster-2897.0,Cluster-8424.23344,Cluster-9907.10,Cluster-8424.23187,Cluster-8424.26835,Cluster-8424.6854,Cluster-18039.0,Cluster-10006.0,Cluster-24161.0,Cluster-1130.0,Cluster-8424.19110,Cluster-8424.312…
.30511,Cluster-8424.25752,Cluster-8424.113,Cluster-14937.6,Cluster-8424.17778,Cluster-8424.22563,Cluster-3799.0,Cluster-8424.17462,Cluster-8424.27307,Cluster-1332.0,Cluster-8424.23733,Cluster-23164.0,Cluster-8424.16414,Cluster-8424.22067,Cluster-14574.1,Cluster-8424.10100,Cluster-8424.32122,Cluster-23606.1,Cluster-15796.0,Cluster-18428.2,Cluster-23131.1,Cluster-8424.10938,Cluster-8424.1036,Cluste…
GO:0008150	Biological Process	GO:0008152	metabolic process	GO:0009058	biosynthetic process	GO:1903409	reactive oxygen species biosynthetic process	8	Cluster-8109.0,Cluster-2194.0,Cluster-12087.1,Cluster-8424.18789,Cluster-8424.25839,Cluster-8424.24057,Cluster-8424.34024,Cluster-24403.1
GO:0008150	Biological Process	GO:0008152	metabolic process	GO:0009058	biosynthetic process	GO:0009890	negative regulation of biosynthetic process	107	Cluster-19771.4,Cluster-8424.5109,Cluster-8424.16188,Cluster-19395.4,Cluster-19997.4,Cluster-23874.0,Cluster-7893.1,Cluster-8424.4195,Cluster-19377.0,Cluster-8424.24822,Cluster-8424.10503,Cluster-19997.5,Cluster-20240.0,Cluster-9431.0,Cluster-8424.20932,Cluster-21154.0,Cluster-4168.0,Cluster-8424.4058,Cluster-8424.33511,Cluster-11373.1,Cluster-19997.0,Cluster-9500.0,Cluster-8424.11471,Cluster-842…
GO:0008150	Biological Process	GO:0008152	metabolic process	GO:0009058	biosynthetic process	GO:0044711	single-organism biosynthetic process	3074	Cluster-8424.18992,Cluster-13251.0,Cluster-8424.11974,Cluster-21776.11,Cluster-8424.9076,Cluster-8424.29208,Cluster-8424.24885,Cluster-22514.0,Cluster-8424.20444,Cluster-8424.7691,Cluster-2858.0,Cluster-16271.0,Cluster-8424.28319,Cluster-8424.11053,Cluster-16590.0,Cluster-8424.27544,Cluster-1688.0,Cluster-8424.19680,Cluster-3528.0,Cluster-16999.0,Cluster-8424.12218,Cluster-8424.12401,Cluster-8424…
6678,Cluster-8424.7353,Cluster-16577.0,Cluster-21612.0,Cluster-8424.7006,Cluster-8424.2855,Cluster-8424.30208,Cluster-11559.2,Cluster-8424.990,Cluster-11627.0,Cluster-21506.0,Cluster-8424.3307,Cluster-7975.0,Cluster-13169.4,Cluster-8424.641,Cluster-18535.0,Cluster-8424.13413,Cluster-21713.0,Cluster-12340.4,Cluster-8424.15984,Cluster-9930.0,Cluster-3463.0,Cluster-18082.0,Cluster-8424.14979,Cluster…
GO:0008150	Biological Process	GO:0008152	metabolic process	GO:0009058	biosynthetic process	GO:0042446	hormone biosynthetic process	35	Cluster-22306.0,Cluster-1229.0,Cluster-8157.0,Cluster-18576.0,Cluster-22722.0,Cluster-8424.18381,Cluster-10574.0,Cluster-15882.0,Cluster-14881.0,Cluster-8424.34163,Cluster-15796.0,Cluster-4426.0,Cluster-8424.17722,Cluster-12483.1,Cluster-10532.0,Cluster-19606.1,Cluster-12483.0,Cluster-8424.22669,Cluster-8424.28662,Cluster-21588.0,Cluster-8424.17934,Cluster-7259.0,Cluster-8424.10367,Cluster-8424.1…
GO:0008150	Biological Process	GO:0008152	metabolic process	GO:0009058	biosynthetic process	GO:0009889	regulation of biosynthetic process	3289	Cluster-8424.17019,Cluster-20655.0,Cluster-8424.21404,Cluster-19004.0,Cluster-8424.15568,Cluster-6382.1,Cluster-21041.0,Cluster-8424.9710,Cluster-8424.4566,Cluster-8424.32835,Cluster-24115.3,Cluster-20240.0,Cluster-8424.810,Cluster-16698.0,Cluster-22621.3,Cluster-8424.16956,Cluster-5884.0,Cluster-8424.30685,Cluster-8424.14213,Cluster-8424.15307,Cluster-8424.19535,Cluster-5765.0,Cluster-12390.0,Cl…
24.17085,Cluster-8424.30458,Cluster-2646.0,Cluster-14485.1,Cluster-8424.4451,Cluster-3514.0,Cluster-8424.31828,Cluster-17368.2,Cluster-9571.0,Cluster-6286.0,Cluster-5337.0,Cluster-4054.0,Cluster-6199.0,Cluster-14968.3,Cluster-9230.0,Cluster-8424.4143,Cluster-20080.0,Cluster-8424.175,Cluster-4266.0,Cluster-8424.13000,Cluster-17939.0,Cluster-8424.8533,Cluster-8424.26168,Cluster-1406.0,Cluster-8424.…
GO:0008150	Biological Process	GO:0008152	metabolic process	GO:0009058	biosynthetic process	GO:0044249	cellular biosynthetic process	8303	Cluster-8736.1,Cluster-8424.18016,Cluster-8424.20102,Cluster-8424.18013,Cluster-371.0,Cluster-8424.1371,Cluster-8424.7206,Cluster-8424.25231,Cluster-18255.1,Cluster-18319.0,Cluster-17254.0,Cluster-24241.0,Cluster-8424.8174,Cluster-7988.1,Cluster-21728.0,Cluster-8424.25681,Cluster-8424.5671,Cluster-10790.1,Cluster-8157.0,Cluster-5704.1,Cluster-8424.13335,Cluster-16959.1,Cluster-21446.0,Cluster-842…
luster-8424.27357,Cluster-8424.26461,Cluster-8424.19394,Cluster-8204.0,Cluster-8424.21227,Cluster-16151.1,Cluster-14548.0,Cluster-8163.1,Cluster-11412.4,Cluster-3302.0,Cluster-8424.24806,Cluster-8424.5620,Cluster-8424.9379,Cluster-10439.2,Cluster-8424.14121,Cluster-8424.32358,Cluster-8424.8439,Cluster-8424.429,Cluster-8424.781,Cluster-18909.1,Cluster-17612.1,Cluster-9562.4,Cluster-3469.1,Cluster-…
0,Cluster-8424.17462,Cluster-8424.27307,Cluster-8424.23733,Cluster-8424.24913,Cluster-8424.14122,Cluster-8424.30511,Cluster-14937.6,Cluster-8424.16509,Cluster-24013.0,Cluster-20558.0,Cluster-9086.0,Cluster-8424.7568,Cluster-8424.14690,Cluster-18441.0,Cluster-11155.0,Cluster-8424.3288,Cluster-8424.3613,Cluster-8424.32285,Cluster-10528.0,Cluster-8424.11470,Cluster-8424.23186,Cluster-8424.27931,Clus…
424.24699,Cluster-14324.2,Cluster-5812.11,Cluster-8424.34263,Cluster-8109.0,Cluster-9321.0,Cluster-5609.0,Cluster-8424.16792,Cluster-13015.0,Cluster-11775.1,Cluster-8424.14020,Cluster-8424.18435,Cluster-15200.1,Cluster-8424.20117,Cluster-8424.34453,Cluster-15923.1,Cluster-8424.17230,Cluster-8424.8281,Cluster-7957.0,Cluster-21687.3,Cluster-8424.33480,Cluster-9360.1,Cluster-8424.17638,Cluster-8424.…
4.3,Cluster-6717.0,Cluster-21243.0,Cluster-8424.21057,Cluster-22031.7,Cluster-3826.0,Cluster-21774.1,Cluster-17073.0,Cluster-57.0,Cluster-23442.1,Cluster-2754.0,Cluster-17773.2,Cluster-8424.29722,Cluster-8424.11288,Cluster-8424.23688,Cluster-5985.0,Cluster-8424.7732,Cluster-8424.13409,Cluster-8424.464,Cluster-8424.19701,Cluster-13064.1,Cluster-23907.0,Cluster-8424.10390,Cluster-20557.1,Cluster-38…
GO:0008150	Biological Process	GO:0008152	metabolic process	GO:0009058	biosynthetic process	GO:1901576	organic substance biosynthetic process	8699	Cluster-8424.22617,Cluster-8424.8534,Cluster-8424.28543,Cluster-8424.28324,Cluster-3791.3,Cluster-15803.5,Cluster-19610.1,Cluster-8424.8994,Cluster-530.0,Cluster-8424.1329,Cluster-9471.0,Cluster-8424.33705,Cluster-8424.15483,Cluster-4434.0,Cluster-23605.0,Cluster-13915.0,Cluster-12987.0,Cluster-8424.20275,Cluster-8424.32416,Cluster-3208.4,Cluster-8424.33276,Cluster-8424.32725,Cluster-8424.18946,C…
1521.8,Cluster-8424.1937,Cluster-8424.11839,Cluster-1419.0,Cluster-17193.3,Cluster-23806.0,Cluster-8424.20764,Cluster-8424.10898,Cluster-22930.2,Cluster-10580.0,Cluster-8424.16583,Cluster-2600.0,Cluster-8424.30397,Cluster-8424.16334,Cluster-8424.19863,Cluster-8424.21044,Cluster-8424.1081,Cluster-8424.31109,Cluster-8424.11893,Cluster-8424.19692,Cluster-8424.23468,Cluster-8424.29591,Cluster-21220.9…
uster-8424.26942,Cluster-8424.25741,Cluster-2646.0,Cluster-8424.12494,Cluster-5923.0,Cluster-8424.17085,Cluster-13830.1,Cluster-5337.0,Cluster-6286.0,Cluster-8424.26184,Cluster-8424.7800,Cluster-3514.0,Cluster-9588.0,Cluster-23557.2,Cluster-8424.24173,Cluster-3406.0,Cluster-18772.0,Cluster-8424.13848,Cluster-20080.0,Cluster-5500.0,Cluster-8424.16855,Cluster-8424.1807,Cluster-19866.0,Cluster-22627…
-18107.1,Cluster-3730.0,Cluster-8424.2480,Cluster-20557.7,Cluster-15629.1,Cluster-8424.2160,Cluster-8424.29615,Cluster-21189.1,Cluster-8424.8790,Cluster-8424.16028,Cluster-8424.31973,Cluster-24081.0,Cluster-17134.0,Cluster-8424.200,Cluster-821.0,Cluster-20849.2,Cluster-8670.0,Cluster-22409.2,Cluster-1209.0,Cluster-14954.0,Cluster-18732.0,Cluster-15983.0,Cluster-8424.9268,Cluster-18684.1,Cluster-7…
3613,Cluster-8424.16414,Cluster-8424.10100,Cluster-8424.21940,Cluster-8424.5395,Cluster-15796.0,Cluster-10422.2,Cluster-8424.32122,Cluster-8424.14122,Cluster-14937.6,Cluster-8424.17778,Cluster-8424.30511,Cluster-8424.17462,Cluster-8424.27307,Cluster-8424.24913,Cluster-8424.23733,Cluster-19085.3,Cluster-16430.3,Cluster-6356.0,Cluster-19757.0,Cluster-8424.20304,Cluster-8424.17066,Cluster-8424.12425…
GO:0008150	Biological Process	GO:0008152	metabolic process	GO:0009058	biosynthetic process	GO:0044034	multi-organism biosynthetic process	3	Cluster-5726.0,Cluster-17075.0,Cluster-24454.6
GO:0008150	Biological Process	GO:0008152	metabolic process	GO:0009058	biosynthetic process	GO:0009891	positive regulation of biosynthetic process	157	Cluster-23874.0,Cluster-24655.4,Cluster-11011.1,Cluster-24317.2,Cluster-18807.0,Cluster-8424.22312,Cluster-8424.28377,Cluster-17883.0,Cluster-14636.0,Cluster-6656.0,Cluster-8424.4195,Cluster-8424.33647,Cluster-8424.4009,Cluster-8424.13777,Cluster-24317.1,Cluster-10790.1,Cluster-15350.0,Cluster-20570.0,Cluster-19412.1,Cluster-8424.32760,Cluster-7408.0,Cluster-8424.21843,Cluster-21727.1,Cluster-842…
GO:0008150	Biological Process	GO:0008152	metabolic process	GO:0006807	nitrogen compound metabolic process	GO:0051173	positive regulation of nitrogen compound metabolic process	141	Cluster-8424.13665,Cluster-8424.1383,Cluster-18593.0,Cluster-8424.33424,Cluster-8424.33834,Cluster-8424.28019,Cluster-8424.14510,Cluster-8424.16715,Cluster-21041.1,Cluster-16521.0,Cluster-21533.0,Cluster-16521.3,Cluster-24099.0,Cluster-17281.0,Cluster-8424.27115,Cluster-10161.0,Cluster-8424.2569,Cluster-16521.2,Cluster-9988.0,Cluster-8424.26414,Cluster-5724.0,Cluster-7726.0,Cluster-16521.1,Cluste…
GO:0008150	Biological Process	GO:0008152	metabolic process	GO:0006807	nitrogen compound metabolic process	GO:0051172	negative regulation of nitrogen compound metabolic process	105	Cluster-19997.0,Cluster-9500.0,Cluster-11373.1,Cluster-8424.33511,Cluster-4168.0,Cluster-8424.4058,Cluster-21154.0,Cluster-8424.20932,Cluster-20240.0,Cluster-19997.5,Cluster-9431.0,Cluster-8424.10503,Cluster-8424.24822,Cluster-8424.4195,Cluster-19377.0,Cluster-7893.1,Cluster-19997.4,Cluster-19395.4,Cluster-23874.0,Cluster-8424.5109,Cluster-8424.16188,Cluster-19771.4,Cluster-8424.17910,Cluster-148…
GO:0008150	Biological Process	GO:0008152	metabolic process	GO:0006807	nitrogen compound metabolic process	GO:1901564	organonitrogen compound metabolic process	5624	Cluster-8424.6945,Cluster-8424.3249,Cluster-8424.8779,Cluster-8424.21156,Cluster-8424.29038,Cluster-13970.0,Cluster-8424.13832,Cluster-11989.0,Cluster-8424.30368,Cluster-4575.0,Cluster-18749.5,Cluster-8424.16366,Cluster-8424.18390,Cluster-17943.0,Cluster-8424.23943,Cluster-8424.24678,Cluster-692.0,Cluster-8424.4317,Cluster-8424.28410,Cluster-8424.15109,Cluster-8424.30407,Cluster-10214.0,Cluster-8…
0001,Cluster-21604.0,Cluster-9081.0,Cluster-23467.1,Cluster-15437.0,Cluster-5741.2,Cluster-17814.0,Cluster-5026.0,Cluster-22812.1,Cluster-5640.0,Cluster-8424.10809,Cluster-8424.14282,Cluster-3103.0,Cluster-10628.2,Cluster-6455.1,Cluster-8424.18538,Cluster-23423.0,Cluster-8424.13657,Cluster-8424.26543,Cluster-22758.0,Cluster-22517.0,Cluster-23723.0,Cluster-3903.1,Cluster-20174.2,Cluster-8424.34229…
93,Cluster-8424.26715,Cluster-8424.34178,Cluster-8728.0,Cluster-8424.13872,Cluster-8424.21200,Cluster-14521.0,Cluster-8424.22559,Cluster-8424.7177,Cluster-8424.20145,Cluster-18531.1,Cluster-21772.1,Cluster-18096.1,Cluster-8424.31209,Cluster-8424.21000,Cluster-8424.19321,Cluster-18471.0,Cluster-765.11,Cluster-8424.9143,Cluster-12734.1,Cluster-8424.21875,Cluster-19350.0,Cluster-8424.23790,Cluster-8…
GO:0008150	Biological Process	GO:0008152	metabolic process	GO:0006807	nitrogen compound metabolic process	GO:2001057	reactive nitrogen species metabolic process	26	Cluster-13105.0,Cluster-8424.19390,Cluster-4806.0,Cluster-22364.8,Cluster-8424.16335,Cluster-19398.0,Cluster-8424.12782,Cluster-18274.1,Cluster-8424.9751,Cluster-8424.11684,Cluster-8424.11680,Cluster-8424.25839,Cluster-8424.11682,Cluster-8424.18789,Cluster-12087.1,Cluster-8424.11678,Cluster-8424.11681,Cluster-8424.11225,Cluster-8424.11224,Cluster-8424.11677,Cluster-8424.11679,Cluster-8424.11227,C…
GO:0008150	Biological Process	GO:0008152	metabolic process	GO:0006807	nitrogen compound metabolic process	GO:0071941	nitrogen cycle metabolic process	48	Cluster-13105.0,Cluster-8424.19390,Cluster-8424.13961,Cluster-8424.23817,Cluster-19398.0,Cluster-18274.1,Cluster-8424.11684,Cluster-8424.13968,Cluster-8424.11680,Cluster-11752.0,Cluster-8424.13974,Cluster-14595.1,Cluster-8424.11681,Cluster-8424.11225,Cluster-22083.0,Cluster-8424.11224,Cluster-18917.0,Cluster-19826.4,Cluster-8424.13966,Cluster-8424.23087,Cluster-8424.11679,Cluster-8424.10669,Clust…
GO:0008150	Biological Process	GO:0008152	metabolic process	GO:0006807	nitrogen compound metabolic process	GO:0034641	cellular nitrogen compound metabolic process	10279	Cluster-8424.31745,Cluster-5192.0,Cluster-21187.1,Cluster-8424.15286,Cluster-8781.0,Cluster-8424.10325,Cluster-18519.0,Cluster-22341.4,Cluster-8424.31608,Cluster-4384.0,Cluster-19915.1,Cluster-8424.32081,Cluster-8424.1886,Cluster-3600.0,Cluster-17055.0,Cluster-1666.1,Cluster-2701.0,Cluster-13959.0,Cluster-17241.3,Cluster-8424.8559,Cluster-8424.6413,Cluster-8424.30928,Cluster-11261.0,Cluster-16278…
er-8424.16386,Cluster-17773.1,Cluster-1447.0,Cluster-23503.1,Cluster-6614.0,Cluster-8424.2226,Cluster-8424.8630,Cluster-8424.5250,Cluster-8424.20210,Cluster-8424.1523,Cluster-7767.0,Cluster-6414.0,Cluster-8424.11122,Cluster-8424.24893,Cluster-18853.1,Cluster-8480.0,Cluster-8424.27620,Cluster-6840.1,Cluster-8424.25537,Cluster-8424.16562,Cluster-8424.25740,Cluster-8424.32345,Cluster-8424.19000,Clus…
luster-24451.1,Cluster-16341.1,Cluster-8424.34265,Cluster-19188.0,Cluster-8424.27185,Cluster-8424.10318,Cluster-15262.10,Cluster-12953.0,Cluster-8424.8043,Cluster-8424.11655,Cluster-8424.30296,Cluster-23210.0,Cluster-8424.9198,Cluster-8424.9482,Cluster-8424.7013,Cluster-8424.19353,Cluster-8424.7066,Cluster-8424.32498,Cluster-9961.0,Cluster-8424.15194,Cluster-17054.14,Cluster-8424.15874,Cluster-84…
3652,Cluster-8424.23532,Cluster-8424.30179,Cluster-8424.17213,Cluster-8424.12376,Cluster-8291.0,Cluster-8424.9199,Cluster-12501.0,Cluster-8424.15574,Cluster-8424.31954,Cluster-8424.16992,Cluster-8424.23541,Cluster-19962.1,Cluster-8424.30506,Cluster-8424.4358,Cluster-8424.21133,Cluster-8424.22010,Cluster-8424.16698,Cluster-22814.0,Cluster-9295.5,Cluster-16611.3,Cluster-8424.32760,Cluster-19014.0,C…
618,Cluster-8424.30146,Cluster-8424.10619,Cluster-8424.24305,Cluster-24497.1,Cluster-3540.0,Cluster-8424.9094,Cluster-8424.14486,Cluster-9907.6,Cluster-16879.0,Cluster-10589.1,Cluster-8424.24751,Cluster-2897.0,Cluster-8424.23344,Cluster-9907.10,Cluster-8424.23187,Cluster-8424.26835,Cluster-8424.6854,Cluster-18039.0,Cluster-10006.0,Cluster-24161.0,Cluster-1130.0,Cluster-8424.19110,Cluster-8424.312…
.30511,Cluster-8424.25752,Cluster-8424.113,Cluster-14937.6,Cluster-8424.17778,Cluster-8424.22563,Cluster-3799.0,Cluster-8424.17462,Cluster-8424.27307,Cluster-1332.0,Cluster-8424.23733,Cluster-23164.0,Cluster-8424.16414,Cluster-8424.22067,Cluster-14574.1,Cluster-8424.10100,Cluster-8424.32122,Cluster-23606.1,Cluster-15796.0,Cluster-18428.2,Cluster-23131.1,Cluster-8424.10938,Cluster-8424.1036,Cluste…
GO:0008150	Biological Process	GO:0008152	metabolic process	GO:0006807	nitrogen compound metabolic process	GO:0051171	regulation of nitrogen compound metabolic process	3494	Cluster-1093.0,Cluster-9500.0,Cluster-8424.13813,Cluster-8424.18080,Cluster-8424.26830,Cluster-8424.33183,Cluster-8424.29497,Cluster-8424.27842,Cluster-8424.1250,Cluster-8424.33123,Cluster-8424.6551,Cluster-8424.21366,Cluster-20529.0,Cluster-8424.10538,Cluster-8424.1425,Cluster-1303.0,Cluster-8424.12247,Cluster-22524.1,Cluster-8424.33042,Cluster-12046.2,Cluster-11522.0,Cluster-8424.4958,Cluster-9…
4.19818,Cluster-8424.15989,Cluster-12599.3,Cluster-4311.0,Cluster-6497.0,Cluster-9597.0,Cluster-8424.31001,Cluster-18380.1,Cluster-8424.9028,Cluster-8424.17993,Cluster-8424.17464,Cluster-13999.0,Cluster-14638.0,Cluster-16389.0,Cluster-8424.21072,Cluster-8424.24728,Cluster-8424.31583,Cluster-9741.0,Cluster-8424.12914,Cluster-8424.18086,Cluster-10162.2,Cluster-19350.0,Cluster-8424.33413,Cluster-168…
GO:0008150	Biological Process	GO:0008152	metabolic process	GO:0006807	nitrogen compound metabolic process	GO:0097164	ammonium ion metabolic process	22	Cluster-8424.10398,Cluster-8424.19031,Cluster-13939.0,Cluster-8424.11842,Cluster-8424.13816,Cluster-2819.0,Cluster-16120.0,Cluster-10065.1,Cluster-10065.0,Cluster-8424.17357,Cluster-8834.0,Cluster-24042.0,Cluster-8424.22183,Cluster-8424.12050,Cluster-8424.16619,Cluster-8424.6088,Cluster-16658.0,Cluster-14776.0,Cluster-8424.3426,Cluster-8424.11845,Cluster-8424.16609,Cluster-8424.3808
GO:0008150	Biological Process	GO:0008152	metabolic process	GO:0009893	positive regulation of metabolic process	GO:0031325	positive regulation of cellular metabolic process	313	Cluster-8424.18622,Cluster-8424.26414,Cluster-9988.0,Cluster-8424.30394,Cluster-5065.2,Cluster-5032.0,Cluster-7726.0,Cluster-8424.14942,Cluster-11897.0,Cluster-9295.5,Cluster-8424.4007,Cluster-18492.3,Cluster-8424.23468,Cluster-13999.0,Cluster-8424.26669,Cluster-8424.30397,Cluster-8424.32924,Cluster-8424.31583,Cluster-8424.8017,Cluster-18593.0,Cluster-8424.33834,Cluster-8424.33424,Cluster-19767.0…
GO:0008150	Biological Process	GO:0008152	metabolic process	GO:0009893	positive regulation of metabolic process	GO:0010604	positive regulation of macromolecule metabolic process	197	Cluster-8424.28411,Cluster-8424.8016,Cluster-24655.3,Cluster-8424.22316,Cluster-8424.15126,Cluster-7259.0,Cluster-4430.0,Cluster-8424.32696,Cluster-19868.0,Cluster-23675.1,Cluster-2779.0,Cluster-7311.0,Cluster-8424.20443,Cluster-17600.4,Cluster-8424.10587,Cluster-8424.18758,Cluster-8424.8969,Cluster-5883.0,Cluster-24655.6,Cluster-8424.19765,Cluster-5421.1,Cluster-11428.0,Cluster-11920.1,Cluster-8…
GO:0008150	Biological Process	GO:0008152	metabolic process	GO:0009893	positive regulation of metabolic process	GO:0009891	positive regulation of biosynthetic process	157	Cluster-23874.0,Cluster-24655.4,Cluster-11011.1,Cluster-24317.2,Cluster-18807.0,Cluster-8424.22312,Cluster-8424.28377,Cluster-17883.0,Cluster-14636.0,Cluster-6656.0,Cluster-8424.4195,Cluster-8424.33647,Cluster-8424.4009,Cluster-8424.13777,Cluster-24317.1,Cluster-10790.1,Cluster-15350.0,Cluster-20570.0,Cluster-19412.1,Cluster-8424.32760,Cluster-7408.0,Cluster-8424.21843,Cluster-21727.1,Cluster-842…
GO:0008150	Biological Process	GO:0008152	metabolic process	GO:0009893	positive regulation of metabolic process	GO:0051173	positive regulation of nitrogen compound metabolic process	141	Cluster-8424.13665,Cluster-8424.1383,Cluster-18593.0,Cluster-8424.33424,Cluster-8424.33834,Cluster-8424.28019,Cluster-8424.14510,Cluster-8424.16715,Cluster-21041.1,Cluster-16521.0,Cluster-21533.0,Cluster-16521.3,Cluster-24099.0,Cluster-17281.0,Cluster-8424.27115,Cluster-10161.0,Cluster-8424.2569,Cluster-16521.2,Cluster-9988.0,Cluster-8424.26414,Cluster-5724.0,Cluster-7726.0,Cluster-16521.1,Cluste…
GO:0008150	Biological Process	GO:0008152	metabolic process	GO:0009893	positive regulation of metabolic process	GO:0009896	positive regulation of catabolic process	123	Cluster-8480.0,Cluster-10487.0,Cluster-8424.15414,Cluster-8424.2369,Cluster-8424.30988,Cluster-8424.17642,Cluster-13517.0,Cluster-13517.1,Cluster-5720.2,Cluster-8424.7885,Cluster-8424.27713,Cluster-8424.21903,Cluster-8424.34252,Cluster-8424.22571,Cluster-24509.0,Cluster-8424.16893,Cluster-8424.9603,Cluster-8424.27702,Cluster-2802.0,Cluster-3318.0,Cluster-24088.0,Cluster-23503.1,Cluster-8424.13223…
GO:0008150	Biological Process	GO:0008152	metabolic process	GO:0009893	positive regulation of metabolic process	GO:0043085	positive regulation of catalytic activity	25	Cluster-8424.12592,Cluster-8427.2,Cluster-15944.0,Cluster-8424.4963,Cluster-8424.31317,Cluster-8424.10587,Cluster-20570.0,Cluster-24239.0,Cluster-8424.30950,Cluster-8424.23471,Cluster-8424.1574,Cluster-8424.4965,Cluster-12790.3,Cluster-8424.32409,Cluster-8424.8016,Cluster-8427.0,Cluster-22619.0,Cluster-8424.7055,Cluster-8424.10588,Cluster-6016.0,Cluster-8424.8017,Cluster-8424.21451,Cluster-8424.2…
GO:0008150	Biological Process	GO:0008152	metabolic process	GO:0044238	primary metabolic process	GO:0006629	lipid metabolic process	1600	Cluster-8424.22674,Cluster-8424.31251,Cluster-23478.0,Cluster-8424.34134,Cluster-8424.22840,Cluster-5421.0,Cluster-8424.7929,Cluster-15958.3,Cluster-21991.0,Cluster-8424.8630,Cluster-8424.11813,Cluster-8424.17352,Cluster-21189.0,Cluster-8424.13414,Cluster-8424.10651,Cluster-8424.26991,Cluster-8424.24900,Cluster-17219.0,Cluster-8424.2761,Cluster-8424.9854,Cluster-8424.6689,Cluster-8424.11121,Clust…
GO:0008150	Biological Process	GO:0008152	metabolic process	GO:0044238	primary metabolic process	GO:0006139	nucleobase-containing compound metabolic process	8254	Cluster-1448.0,Cluster-14877.0,Cluster-8424.9968,Cluster-8424.16455,Cluster-10183.0,Cluster-21340.1,Cluster-14264.0,Cluster-8424.26572,Cluster-8424.5487,Cluster-12501.4,Cluster-8424.10736,Cluster-13458.0,Cluster-3098.0,Cluster-24680.0,Cluster-8424.23539,Cluster-16169.0,Cluster-8402.0,Cluster-8424.8589,Cluster-13925.1,Cluster-8424.8728,Cluster-7020.0,Cluster-17261.2,Cluster-8424.4958,Cluster-9447.…
r-8424.21684,Cluster-8424.6750,Cluster-8424.28412,Cluster-8424.31431,Cluster-19864.2,Cluster-14011.0,Cluster-2897.1,Cluster-18002.1,Cluster-8424.5588,Cluster-8424.1388,Cluster-19844.2,Cluster-8424.10718,Cluster-8424.9029,Cluster-93.0,Cluster-5501.0,Cluster-8424.31572,Cluster-19337.1,Cluster-8424.13610,Cluster-19530.2,Cluster-18762.0,Cluster-8424.3455,Cluster-8424.29771,Cluster-8424.10136,Cluster-…
ster-12644.3,Cluster-8424.8529,Cluster-8424.11409,Cluster-8424.16823,Cluster-15474.0,Cluster-8424.13762,Cluster-8424.10127,Cluster-8424.10770,Cluster-8424.5006,Cluster-10530.0,Cluster-8424.11525,Cluster-2631.0,Cluster-2344.0,Cluster-21414.0,Cluster-8424.31730,Cluster-8424.20174,Cluster-17989.1,Cluster-8424.8706,Cluster-14057.0,Cluster-8424.3983,Cluster-17034.0,Cluster-8424.23989,Cluster-18849.0,C…
20782.3,Cluster-13649.1,Cluster-8424.18007,Cluster-13748.2,Cluster-8424.320,Cluster-24377.1,Cluster-8424.24983,Cluster-8424.31349,Cluster-21968.0,Cluster-15314.0,Cluster-20775.0,Cluster-17897.0,Cluster-9456.0,Cluster-17834.1,Cluster-22105.0,Cluster-22540.0,Cluster-8424.11563,Cluster-8424.16838,Cluster-806.0,Cluster-8424.27969,Cluster-22167.0,Cluster-22675.2,Cluster-8424.5300,Cluster-24686.2,Clust…
ster-8424.6552,Cluster-14397.0,Cluster-8424.8317,Cluster-22474.3,Cluster-22639.1,Cluster-17193.2,Cluster-8424.9485,Cluster-22667.1,Cluster-8424.17803,Cluster-8424.25868,Cluster-8424.27642,Cluster-5537.0,Cluster-8424.33483,Cluster-8424.17070,Cluster-8424.16789,Cluster-8424.28348,Cluster-8424.4443,Cluster-23357.2,Cluster-2970.2,Cluster-8817.0,Cluster-5324.0,Cluster-8424.12511,Cluster-8424.33704,Clu…
GO:0008150	Biological Process	GO:0008152	metabolic process	GO:0044238	primary metabolic process	GO:0080090	regulation of primary metabolic process	3740	Cluster-8424.28945,Cluster-10918.3,Cluster-8424.15268,Cluster-21727.1,Cluster-10143.0,Cluster-4126.7,Cluster-8424.20347,Cluster-8424.31535,Cluster-8424.26175,Cluster-7545.5,Cluster-5095.0,Cluster-20570.0,Cluster-8424.4866,Cluster-8424.20932,Cluster-8424.10606,Cluster-9432.0,Cluster-8424.20378,Cluster-8424.5655,Cluster-8424.15567,Cluster-19933.0,Cluster-304.0,Cluster-619.0,Cluster-8424.32706,Clust…
.3,Cluster-8424.31871,Cluster-8424.10928,Cluster-8424.13356,Cluster-1868.9,Cluster-15309.1,Cluster-13988.0,Cluster-8424.29569,Cluster-13915.0,Cluster-8424.17171,Cluster-17404.2,Cluster-8424.29863,Cluster-16900.0,Cluster-9634.2,Cluster-12098.0,Cluster-8424.20275,Cluster-8424.33705,Cluster-9888.0,Cluster-8424.4376,Cluster-8424.15483,Cluster-2577.0,Cluster-23605.0,Cluster-14042.4,Cluster-8424.33819,…
GO:0008150	Biological Process	GO:0008152	metabolic process	GO:0044238	primary metabolic process	GO:0006099	tricarboxylic acid cycle	52	Cluster-12390.0,Cluster-8424.16715,Cluster-8424.30690,Cluster-9430.0,Cluster-8424.31473,Cluster-8424.23471,Cluster-8424.8020,Cluster-8424.6637,Cluster-8424.27751,Cluster-21565.0,Cluster-7393.0,Cluster-12815.0,Cluster-3735.0,Cluster-14678.0,Cluster-8424.20445,Cluster-8424.27750,Cluster-8424.3657,Cluster-8424.27749,Cluster-21254.0,Cluster-751.0,Cluster-9430.1,Cluster-6959.0,Cluster-6041.0,Cluster-7…
GO:0008150	Biological Process	GO:0008152	metabolic process	GO:0044238	primary metabolic process	GO:0005975	carbohydrate metabolic process	1455	Cluster-13011.0,Cluster-8424.14695,Cluster-9287.0,Cluster-8424.2469,Cluster-21774.0,Cluster-8424.17902,Cluster-22189.0,Cluster-23901.1,Cluster-22952.0,Cluster-8424.15586,Cluster-8424.5256,Cluster-8424.21830,Cluster-8424.29956,Cluster-8424.6638,Cluster-8424.19307,Cluster-8424.26934,Cluster-8424.22307,Cluster-21325.0,Cluster-8424.16576,Cluster-8424.13999,Cluster-8424.8043,Cluster-1847.0,Cluster-842…
GO:0008150	Biological Process	GO:0008152	metabolic process	GO:0044238	primary metabolic process	GO:0006520	cellular amino acid metabolic process	1749	Cluster-23547.3,Cluster-8424.28325,Cluster-17482.0,Cluster-19843.3,Cluster-699.0,Cluster-20889.0,Cluster-8906.0,Cluster-19014.0,Cluster-12225.0,Cluster-8424.23300,Cluster-8424.23221,Cluster-22936.0,Cluster-22722.0,Cluster-8424.23968,Cluster-8424.19555,Cluster-21711.0,Cluster-11276.7,Cluster-9670.5,Cluster-8424.29039,Cluster-8424.13657,Cluster-8424.26465,Cluster-8424.32213,Cluster-8424.2611,Cluste…
GO:0008150	Biological Process	GO:0008152	metabolic process	GO:0044238	primary metabolic process	GO:0019538	protein metabolic process	6881	Cluster-8424.705,Cluster-8424.30648,Cluster-19771.4,Cluster-13838.0,Cluster-24172.4,Cluster-8424.15039,Cluster-21936.2,Cluster-8424.19157,Cluster-9431.0,Cluster-6911.0,Cluster-8424.6504,Cluster-1390.0,Cluster-8424.24620,Cluster-2084.2,Cluster-8424.21794,Cluster-12122.0,Cluster-21057.0,Cluster-8424.21197,Cluster-8424.26495,Cluster-9948.2,Cluster-8424.3826,Cluster-14826.2,Cluster-8424.10027,Cluster…
2,Cluster-8424.22038,Cluster-9501.1,Cluster-20687.5,Cluster-23772.1,Cluster-8424.11413,Cluster-12172.1,Cluster-8424.15016,Cluster-8424.14582,Cluster-24440.1,Cluster-1327.0,Cluster-8424.4515,Cluster-8424.6304,Cluster-4270.0,Cluster-20557.0,Cluster-8424.26591,Cluster-8424.12188,Cluster-8424.16356,Cluster-12796.1,Cluster-8424.32431,Cluster-8424.12098,Cluster-22291.0,Cluster-8424.32409,Cluster-6522.0…
luster-8424.19418,Cluster-24347.0,Cluster-8424.33516,Cluster-6431.0,Cluster-20003.0,Cluster-8424.32291,Cluster-8424.2735,Cluster-8424.11715,Cluster-3767.0,Cluster-16046.0,Cluster-8424.18563,Cluster-17579.0,Cluster-8424.8226,Cluster-8424.6512,Cluster-8424.24774,Cluster-8424.13929,Cluster-8424.9160,Cluster-19630.1,Cluster-8424.14856,Cluster-13866.0,Cluster-7137.0,Cluster-14951.1,Cluster-13592.0,Clu…
424.29041,Cluster-8424.26960,Cluster-14543.2,Cluster-15946.0,Cluster-7116.1,Cluster-8424.21581,Cluster-12134.1,Cluster-8424.28470,Cluster-8424.9625,Cluster-24664.0,Cluster-8424.26895,Cluster-8424.30396,Cluster-8424.6411,Cluster-13379.1,Cluster-8424.144,Cluster-8424.6150,Cluster-8424.1239,Cluster-14086.4,Cluster-24400.8,Cluster-12644.5,Cluster-8424.376,Cluster-16736.0,Cluster-23564.0,Cluster-20500…
GO:0008150	Biological Process	GO:0008152	metabolic process	GO:0044710	single-organism metabolic process	GO:0043446	cellular alkane metabolic process	101	Cluster-8424.20145,Cluster-8424.30492,Cluster-8424.385,Cluster-19673.3,Cluster-8424.24010,Cluster-8424.25563,Cluster-12465.2,Cluster-8424.10520,Cluster-8424.20739,Cluster-8424.8227,Cluster-16508.1,Cluster-3091.1,Cluster-11128.7,Cluster-8424.16837,Cluster-8424.7464,Cluster-16289.4,Cluster-8424.8554,Cluster-6907.7,Cluster-569.0,Cluster-12465.1,Cluster-22143.2,Cluster-8424.1903,Cluster-15587.1,Clust…
GO:0008150	Biological Process	GO:0008152	metabolic process	GO:0044710	single-organism metabolic process	GO:0015977	carbon fixation	61	Cluster-8424.13556,Cluster-15230.0,Cluster-8901.0,Cluster-23682.0,Cluster-8424.28358,Cluster-8424.20444,Cluster-8424.6635,Cluster-8424.27758,Cluster-8424.2479,Cluster-8424.13554,Cluster-8424.28581,Cluster-19874.0,Cluster-2232.0,Cluster-8424.14338,Cluster-13676.0,Cluster-8424.9778,Cluster-8424.8021,Cluster-8424.14695,Cluster-8424.20214,Cluster-8424.16978,Cluster-8424.3656,Cluster-8424.13555,Cluste…
GO:0008150	Biological Process	GO:0008152	metabolic process	GO:0044710	single-organism metabolic process	GO:0044281	small molecule metabolic process	4473	Cluster-22167.0,Cluster-8424.4716,Cluster-21776.5,Cluster-14296.0,Cluster-23664.0,Cluster-5640.1,Cluster-10065.0,Cluster-8424.5670,Cluster-15904.5,Cluster-8424.10775,Cluster-8424.18627,Cluster-8424.27293,Cluster-16115.0,Cluster-8424.17722,Cluster-22675.2,Cluster-8424.5300,Cluster-18046.0,Cluster-8424.27218,Cluster-8424.17807,Cluster-23431.4,Cluster-8395.0,Cluster-7260.0,Cluster-8424.25996,Cluster…
1.0,Cluster-7713.2,Cluster-17426.0,Cluster-20297.0,Cluster-8424.21570,Cluster-8424.8049,Cluster-8424.18369,Cluster-21230.3,Cluster-8424.33279,Cluster-8424.33054,Cluster-8424.3461,Cluster-8424.21454,Cluster-8424.4664,Cluster-8424.13266,Cluster-8424.1303,Cluster-5615.9,Cluster-6265.0,Cluster-8424.15362,Cluster-8424.26730,Cluster-22893.1,Cluster-8424.9238,Cluster-22364.0,Cluster-8424.14827,Cluster-1…
ter-8424.26284,Cluster-15461.1,Cluster-8424.18791,Cluster-8424.29570,Cluster-13730.0,Cluster-8424.22416,Cluster-11763.1,Cluster-23526.0,Cluster-8424.15691,Cluster-8424.22467,Cluster-18669.4,Cluster-21342.1,Cluster-16908.0,Cluster-8424.33933,Cluster-22480.0,Cluster-8424.23090,Cluster-22217.5,Cluster-19162.4,Cluster-3668.0,Cluster-8424.254,Cluster-8424.26627,Cluster-8424.22446,Cluster-17776.0,Clust…
GO:0008150	Biological Process	GO:0008152	metabolic process	GO:0044710	single-organism metabolic process	GO:0006629	lipid metabolic process	1600	Cluster-8424.22674,Cluster-8424.31251,Cluster-23478.0,Cluster-8424.34134,Cluster-8424.22840,Cluster-5421.0,Cluster-8424.7929,Cluster-15958.3,Cluster-21991.0,Cluster-8424.8630,Cluster-8424.11813,Cluster-8424.17352,Cluster-21189.0,Cluster-8424.13414,Cluster-8424.10651,Cluster-8424.26991,Cluster-8424.24900,Cluster-17219.0,Cluster-8424.2761,Cluster-8424.9854,Cluster-8424.6689,Cluster-8424.11121,Clust…
GO:0008150	Biological Process	GO:0008152	metabolic process	GO:0044710	single-organism metabolic process	GO:1901568	fatty acid derivative metabolic process	20	Cluster-8424.28456,Cluster-8424.17665,Cluster-17451.1,Cluster-5971.1,Cluster-8424.33576,Cluster-8424.20307,Cluster-17451.2,Cluster-8424.29768,Cluster-8424.29769,Cluster-8424.17666,Cluster-8424.29767,Cluster-8424.29978,Cluster-12139.0,Cluster-5241.0,Cluster-8424.28455,Cluster-8424.20209,Cluster-17451.0,Cluster-4686.0,Cluster-8678.0,Cluster-8424.33431
GO:0008150	Biological Process	GO:0008152	metabolic process	GO:0044710	single-organism metabolic process	GO:0042440	pigment metabolic process	410	Cluster-9180.0,Cluster-7311.0,Cluster-2779.0,Cluster-8424.33337,Cluster-8424.18930,Cluster-8424.29926,Cluster-14954.0,Cluster-8424.9828,Cluster-12275.3,Cluster-23109.4,Cluster-8424.30053,Cluster-8424.31811,Cluster-8424.31664,Cluster-7152.3,Cluster-8424.23869,Cluster-8424.15566,Cluster-8424.208,Cluster-8424.15170,Cluster-8424.18416,Cluster-8424.3705,Cluster-15210.0,Cluster-7134.1,Cluster-10519.0,C…
GO:0008150	Biological Process	GO:0008152	metabolic process	GO:0044710	single-organism metabolic process	GO:0000723	telomere maintenance	5	Cluster-8424.17910,Cluster-9500.0,Cluster-8424.5584,Cluster-8424.15313,Cluster-8424.24169
GO:0008150	Biological Process	GO:0008152	metabolic process	GO:0044710	single-organism metabolic process	GO:0016570	histone modification	59	Cluster-23355.0,Cluster-3902.0,Cluster-8424.14678,Cluster-8424.30775,Cluster-8424.22069,Cluster-7332.0,Cluster-8424.14907,Cluster-8424.7570,Cluster-8424.8570,Cluster-21772.7,Cluster-8424.10300,Cluster-8424.24728,Cluster-5118.0,Cluster-8424.6039,Cluster-8424.20648,Cluster-13919.0,Cluster-1108.0,Cluster-8424.20647,Cluster-19472.0,Cluster-8424.33646,Cluster-8424.1929,Cluster-8424.32656,Cluster-23355…
GO:0008150	Biological Process	GO:0008152	metabolic process	GO:0044710	single-organism metabolic process	GO:0006081	cellular aldehyde metabolic process	454	Cluster-8424.13252,Cluster-18571.2,Cluster-8424.29520,Cluster-8424.28822,Cluster-14089.0,Cluster-18320.0,Cluster-4560.0,Cluster-8424.16614,Cluster-8424.14183,Cluster-8424.28280,Cluster-8424.3437,Cluster-19930.2,Cluster-1088.0,Cluster-8424.32712,Cluster-7726.1,Cluster-8424.30124,Cluster-8424.24754,Cluster-711.0,Cluster-8424.16977,Cluster-15895.0,Cluster-23626.0,Cluster-6636.0,Cluster-8424.8257,Clu…
GO:0008150	Biological Process	GO:0008152	metabolic process	GO:0044710	single-organism metabolic process	GO:1901657	glycosyl compound metabolic process	1057	Cluster-2008.1,Cluster-8424.21000,Cluster-8424.19239,Cluster-8424.25713,Cluster-8424.1137,Cluster-8424.31697,Cluster-6579.0,Cluster-12879.3,Cluster-8424.20846,Cluster-1154.0,Cluster-19821.2,Cluster-593.0,Cluster-8424.15904,Cluster-8424.31317,Cluster-8424.4392,Cluster-17056.0,Cluster-8424.21036,Cluster-8424.32687,Cluster-8424.16773,Cluster-24173.0,Cluster-11959.8,Cluster-17773.0,Cluster-23912.1,Cl…
GO:0008150	Biological Process	GO:0008152	metabolic process	GO:0044710	single-organism metabolic process	GO:0006281	DNA repair	317	Cluster-8301.4,Cluster-21385.0,Cluster-22492.1,Cluster-18669.0,Cluster-8424.30908,Cluster-8424.22763,Cluster-5943.8,Cluster-8424.32378,Cluster-790.0,Cluster-8424.22038,Cluster-8424.26802,Cluster-8424.32381,Cluster-8238.2,Cluster-8424.23881,Cluster-987.0,Cluster-8424.19809,Cluster-8424.25048,Cluster-8424.15286,Cluster-8424.23640,Cluster-24118.0,Cluster-2353.1,Cluster-15871.1,Cluster-8424.15862,Clu…
GO:0008150	Biological Process	GO:0008152	metabolic process	GO:0044710	single-organism metabolic process	GO:0055114	oxidation-reduction process	586	Cluster-11124.0,Cluster-19324.0,Cluster-18041.1,Cluster-19162.0,Cluster-8424.5798,Cluster-8424.17690,Cluster-11918.0,Cluster-17056.0,Cluster-8424.17693,Cluster-20573.3,Cluster-8424.16336,Cluster-8424.7536,Cluster-8424.16773,Cluster-8424.28358,Cluster-8424.12019,Cluster-8424.32687,Cluster-19599.0,Cluster-16289.1,Cluster-22143.2,Cluster-8424.33736,Cluster-8424.16241,Cluster-7393.0,Cluster-6907.7,Cl…
GO:0008150	Biological Process	GO:0008152	metabolic process	GO:0044710	single-organism metabolic process	GO:0044711	single-organism biosynthetic process	3074	Cluster-8424.18992,Cluster-13251.0,Cluster-8424.11974,Cluster-21776.11,Cluster-8424.9076,Cluster-8424.29208,Cluster-8424.24885,Cluster-22514.0,Cluster-8424.20444,Cluster-8424.7691,Cluster-2858.0,Cluster-16271.0,Cluster-8424.28319,Cluster-8424.11053,Cluster-16590.0,Cluster-8424.27544,Cluster-1688.0,Cluster-8424.19680,Cluster-3528.0,Cluster-16999.0,Cluster-8424.12218,Cluster-8424.12401,Cluster-8424…
6678,Cluster-8424.7353,Cluster-16577.0,Cluster-21612.0,Cluster-8424.7006,Cluster-8424.2855,Cluster-8424.30208,Cluster-11559.2,Cluster-8424.990,Cluster-11627.0,Cluster-21506.0,Cluster-8424.3307,Cluster-7975.0,Cluster-13169.4,Cluster-8424.641,Cluster-18535.0,Cluster-8424.13413,Cluster-21713.0,Cluster-12340.4,Cluster-8424.15984,Cluster-9930.0,Cluster-3463.0,Cluster-18082.0,Cluster-8424.14979,Cluster…
GO:0008150	Biological Process	GO:0008152	metabolic process	GO:0044710	single-organism metabolic process	GO:0023014	signal transduction by protein phosphorylation	66	Cluster-8424.14942,Cluster-7927.0,Cluster-8427.2,Cluster-8424.22497,Cluster-8424.2223,Cluster-17600.1,Cluster-9003.0,Cluster-5441.0,Cluster-21037.0,Cluster-1495.0,Cluster-17600.0,Cluster-6016.0,Cluster-4272.0,Cluster-8424.22746,Cluster-506.0,Cluster-17579.0,Cluster-8424.425,Cluster-17600.3,Cluster-8424.20869,Cluster-8424.14510,Cluster-15944.0,Cluster-18219.0,Cluster-8424.4151,Cluster-14708.0,Clus…
GO:0008150	Biological Process	GO:0008152	metabolic process	GO:0044710	single-organism metabolic process	GO:0031050	dsRNA fragmentation	6	Cluster-7853.2,Cluster-5609.0,Cluster-7853.1,Cluster-20240.0,Cluster-8424.26516,Cluster-7853.0
GO:0008150	Biological Process	GO:0008152	metabolic process	GO:0044710	single-organism metabolic process	GO:0042197	halogenated hydrocarbon metabolic process	58	Cluster-15668.0,Cluster-18130.0,Cluster-8424.1631,Cluster-8424.5832,Cluster-14004.6,Cluster-23753.0,Cluster-11752.0,Cluster-15703.3,Cluster-10245.0,Cluster-356.0,Cluster-18840.2,Cluster-17865.0,Cluster-8424.1629,Cluster-5782.0,Cluster-18840.1,Cluster-8424.23817,Cluster-6072.2,Cluster-11148.0,Cluster-2399.0,Cluster-6367.0,Cluster-8424.7256,Cluster-20499.0,Cluster-18130.1,Cluster-8424.13548,Cluster…
GO:0008150	Biological Process	GO:0008152	metabolic process	GO:0044710	single-organism metabolic process	GO:0019748	secondary metabolic process	187	Cluster-8424.1584,Cluster-8424.4937,Cluster-8424.24581,Cluster-23693.0,Cluster-17037.1,Cluster-8424.13327,Cluster-8424.6088,Cluster-8424.8776,Cluster-8424.5728,Cluster-8424.15771,Cluster-711.0,Cluster-8424.18357,Cluster-8424.30124,Cluster-19171.0,Cluster-8424.34056,Cluster-8424.12859,Cluster-12014.0,Cluster-8424.21284,Cluster-8424.27293,Cluster-8424.4151,Cluster-8424.28130,Cluster-16038.2,Cluster…
GO:0008150	Biological Process	GO:0008152	metabolic process	GO:0044710	single-organism metabolic process	GO:0043570	maintenance of DNA repeat elements	1	Cluster-5636.2
GO:0008150	Biological Process	GO:0008152	metabolic process	GO:0044710	single-organism metabolic process	GO:0019430	removal of superoxide radicals	1	Cluster-8424.31317
GO:0008150	Biological Process	GO:0008152	metabolic process	GO:0044710	single-organism metabolic process	GO:0044712	single-organism catabolic process	960	Cluster-8424.26488,Cluster-22419.0,Cluster-18046.1,Cluster-8424.26821,Cluster-8424.31600,Cluster-22167.0,Cluster-23751.0,Cluster-8424.22063,Cluster-8424.22622,Cluster-8424.1584,Cluster-380.0,Cluster-8424.23615,Cluster-4804.0,Cluster-16097.0,Cluster-8424.2236,Cluster-23700.0,Cluster-9907.9,Cluster-11719.1,Cluster-8424.20587,Cluster-1836.0,Cluster-16120.0,Cluster-23124.1,Cluster-8424.28458,Cluster-…
GO:0008150	Biological Process	GO:0008152	metabolic process	GO:0044710	single-organism metabolic process	GO:0044723	single-organism carbohydrate metabolic process	1358	Cluster-8424.16759,Cluster-22172.0,Cluster-24471.8,Cluster-19343.0,Cluster-8424.13554,Cluster-9438.0,Cluster-8424.10332,Cluster-17168.0,Cluster-15466.2,Cluster-24134.1,Cluster-13730.0,Cluster-8424.19268,Cluster-16843.0,Cluster-8424.13650,Cluster-8424.17252,Cluster-14528.4,Cluster-20138.0,Cluster-6175.0,Cluster-8424.16904,Cluster-16242.3,Cluster-17030.3,Cluster-8424.31417,Cluster-8424.6603,Cluster…
GO:0008150	Biological Process	GO:0008152	metabolic process	GO:0044710	single-organism metabolic process	GO:0019296	coenzyme M metabolic process	3	Cluster-22112.0,Cluster-17023.0,Cluster-8424.12144
GO:0008150	Biological Process	GO:0008152	metabolic process	GO:0044710	single-organism metabolic process	GO:0045730	respiratory burst	4	Cluster-17579.0,Cluster-5441.0,Cluster-17841.0,Cluster-8424.18683
GO:0008150	Biological Process	GO:0008152	metabolic process	GO:0009892	negative regulation of metabolic process	GO:0010605	negative regulation of macromolecule metabolic process	196	Cluster-8424.11319,Cluster-10416.2,Cluster-8424.28410,Cluster-8424.28724,Cluster-8424.30939,Cluster-14250.1,Cluster-5609.0,Cluster-8424.32231,Cluster-8424.6864,Cluster-8424.12818,Cluster-8424.12465,Cluster-8424.13421,Cluster-11550.1,Cluster-22239.5,Cluster-8424.6863,Cluster-8424.2369,Cluster-8424.27001,Cluster-6049.0,Cluster-6302.0,Cluster-8424.22226,Cluster-12173.0,Cluster-6464.0,Cluster-19395.1…
GO:0008150	Biological Process	GO:0008152	metabolic process	GO:0009892	negative regulation of metabolic process	GO:0045912	negative regulation of carbohydrate metabolic process	2	Cluster-8424.14155,Cluster-8424.20214
GO:0008150	Biological Process	GO:0008152	metabolic process	GO:0009892	negative regulation of metabolic process	GO:0031324	negative regulation of cellular metabolic process	170	Cluster-19395.2,Cluster-8424.26516,Cluster-8424.8042,Cluster-8424.11470,Cluster-8424.26494,Cluster-11031.0,Cluster-7853.0,Cluster-5441.0,Cluster-8424.26278,Cluster-8424.12464,Cluster-9988.0,Cluster-8424.30775,Cluster-23036.1,Cluster-8424.10136,Cluster-19771.1,Cluster-5118.0,Cluster-8424.17845,Cluster-8424.26491,Cluster-8424.20346,Cluster-8424.33306,Cluster-3844.2,Cluster-8424.14510,Cluster-8424.3…
GO:0008150	Biological Process	GO:0008152	metabolic process	GO:0009892	negative regulation of metabolic process	GO:0051172	negative regulation of nitrogen compound metabolic process	105	Cluster-19997.0,Cluster-9500.0,Cluster-11373.1,Cluster-8424.33511,Cluster-4168.0,Cluster-8424.4058,Cluster-21154.0,Cluster-8424.20932,Cluster-20240.0,Cluster-19997.5,Cluster-9431.0,Cluster-8424.10503,Cluster-8424.24822,Cluster-8424.4195,Cluster-19377.0,Cluster-7893.1,Cluster-19997.4,Cluster-19395.4,Cluster-23874.0,Cluster-8424.5109,Cluster-8424.16188,Cluster-19771.4,Cluster-8424.17910,Cluster-148…
GO:0008150	Biological Process	GO:0008152	metabolic process	GO:0009892	negative regulation of metabolic process	GO:0043086	negative regulation of catalytic activity	73	Cluster-8424.26278,Cluster-8424.12464,Cluster-8424.26494,Cluster-23305.0,Cluster-7927.0,Cluster-18731.0,Cluster-8424.8110,Cluster-8424.12817,Cluster-3844.2,Cluster-8424.26491,Cluster-8424.23768,Cluster-8424.10721,Cluster-8424.12819,Cluster-8424.12460,Cluster-9663.0,Cluster-8424.9454,Cluster-5118.0,Cluster-8424.14669,Cluster-8424.30398,Cluster-8424.12818,Cluster-23033.0,Cluster-8424.12465,Cluster-…
GO:0008150	Biological Process	GO:0008152	metabolic process	GO:0009892	negative regulation of metabolic process	GO:0009895	negative regulation of catabolic process	36	Cluster-8424.26494,Cluster-8424.34135,Cluster-8424.7240,Cluster-22239.4,Cluster-8424.26493,Cluster-13461.0,Cluster-8424.12464,Cluster-8424.26278,Cluster-8424.12460,Cluster-8424.5487,Cluster-5118.0,Cluster-22239.7,Cluster-3844.2,Cluster-8424.26491,Cluster-8424.10721,Cluster-22239.3,Cluster-5118.1,Cluster-13461.1,Cluster-8424.30398,Cluster-8424.546,Cluster-8424.12465,Cluster-22239.8,Cluster-6276.0,…
GO:0008150	Biological Process	GO:0008152	metabolic process	GO:0009892	negative regulation of metabolic process	GO:0009890	negative regulation of biosynthetic process	107	Cluster-19771.4,Cluster-8424.5109,Cluster-8424.16188,Cluster-19395.4,Cluster-19997.4,Cluster-23874.0,Cluster-7893.1,Cluster-8424.4195,Cluster-19377.0,Cluster-8424.24822,Cluster-8424.10503,Cluster-19997.5,Cluster-20240.0,Cluster-9431.0,Cluster-8424.20932,Cluster-21154.0,Cluster-4168.0,Cluster-8424.4058,Cluster-8424.33511,Cluster-11373.1,Cluster-19997.0,Cluster-9500.0,Cluster-8424.11471,Cluster-842…
GO:0008150	Biological Process	GO:0008152	metabolic process	GO:0042445	hormone metabolic process	GO:0042446	hormone biosynthetic process	35	Cluster-22306.0,Cluster-1229.0,Cluster-8157.0,Cluster-18576.0,Cluster-22722.0,Cluster-8424.18381,Cluster-10574.0,Cluster-15882.0,Cluster-14881.0,Cluster-8424.34163,Cluster-15796.0,Cluster-4426.0,Cluster-8424.17722,Cluster-12483.1,Cluster-10532.0,Cluster-19606.1,Cluster-12483.0,Cluster-8424.22669,Cluster-8424.28662,Cluster-21588.0,Cluster-8424.17934,Cluster-7259.0,Cluster-8424.10367,Cluster-8424.1…
GO:0008150	Biological Process	GO:0008152	metabolic process	GO:0042445	hormone metabolic process	GO:0009850	auxin metabolic process	29	Cluster-8424.17722,Cluster-12483.1,Cluster-10532.0,Cluster-8424.34013,Cluster-23772.0,Cluster-19606.1,Cluster-9003.0,Cluster-2855.0,Cluster-12483.0,Cluster-8424.22669,Cluster-19075.0,Cluster-8424.28662,Cluster-21588.0,Cluster-7259.0,Cluster-8424.10367,Cluster-1229.0,Cluster-8424.1028,Cluster-23772.1,Cluster-14307.0,Cluster-8424.21930,Cluster-8157.0,Cluster-22722.0,Cluster-18576.0,Cluster-10574.0,…
GO:0008150	Biological Process	GO:0008152	metabolic process	GO:0042445	hormone metabolic process	GO:0034754	cellular hormone metabolic process	212	Cluster-8424.21930,Cluster-7528.0,Cluster-8583.0,Cluster-8424.13334,Cluster-4268.0,Cluster-8424.1028,Cluster-8424.18719,Cluster-8424.23468,Cluster-13952.0,Cluster-8424.33279,Cluster-8424.27442,Cluster-17234.1,Cluster-19690.0,Cluster-8583.2,Cluster-8424.2649,Cluster-8424.18299,Cluster-8424.21015,Cluster-19075.0,Cluster-2855.0,Cluster-8424.9956,Cluster-5844.0,Cluster-15602.0,Cluster-8424.15264,Clus…
GO:0008150	Biological Process	GO:0008152	metabolic process	GO:0042445	hormone metabolic process	GO:0016131	brassinosteroid metabolic process	4	Cluster-15882.0,Cluster-8424.30429,Cluster-7438.0,Cluster-22306.0
GO:0008150	Biological Process	GO:0008152	metabolic process	GO:0042445	hormone metabolic process	GO:0042810	pheromone metabolic process	2	Cluster-8424.17934,Cluster-8424.18381
GO:0008150	Biological Process	GO:0008152	metabolic process	GO:0042445	hormone metabolic process	GO:0032350	regulation of hormone metabolic process	1	Cluster-8424.25102
GO:0008150	Biological Process	GO:0008152	metabolic process	GO:0044033	multi-organism metabolic process	GO:0019080	viral gene expression	86	Cluster-8424.6897,Cluster-22341.6,Cluster-8424.11681,Cluster-8424.951,Cluster-8424.28544,Cluster-8424.27569,Cluster-8424.18203,Cluster-22828.0,Cluster-16289.1,Cluster-8424.29787,Cluster-15406.0,Cluster-16430.3,Cluster-15090.0,Cluster-8424.14672,Cluster-8424.6018,Cluster-9169.1,Cluster-8424.28545,Cluster-8424.31613,Cluster-8424.11684,Cluster-8424.18342,Cluster-8424.11680,Cluster-8424.27571,Cluster…
GO:0008150	Biological Process	GO:0008152	metabolic process	GO:0044033	multi-organism metabolic process	GO:0044034	multi-organism biosynthetic process	3	Cluster-5726.0,Cluster-17075.0,Cluster-24454.6
GO:0008150	Biological Process	GO:0008152	metabolic process	GO:0032259	methylation	GO:0043414	macromolecule methylation	314	Cluster-20048.3,Cluster-8424.3463,Cluster-16519.0,Cluster-8424.16268,Cluster-12073.0,Cluster-8424.26441,Cluster-22760.1,Cluster-8424.4570,Cluster-8424.18480,Cluster-8424.31696,Cluster-8424.3499,Cluster-11365.0,Cluster-8424.26767,Cluster-8424.19792,Cluster-13400.0,Cluster-8424.31377,Cluster-8424.17771,Cluster-8424.15131,Cluster-8424.1145,Cluster-14324.4,Cluster-8424.14935,Cluster-8424.4111,Cluster…
GO:0008150	Biological Process	GO:0008152	metabolic process	GO:0071704	organic substance metabolic process	GO:1901576	organic substance biosynthetic process	8699	Cluster-8424.22617,Cluster-8424.8534,Cluster-8424.28543,Cluster-8424.28324,Cluster-3791.3,Cluster-15803.5,Cluster-19610.1,Cluster-8424.8994,Cluster-530.0,Cluster-8424.1329,Cluster-9471.0,Cluster-8424.33705,Cluster-8424.15483,Cluster-4434.0,Cluster-23605.0,Cluster-13915.0,Cluster-12987.0,Cluster-8424.20275,Cluster-8424.32416,Cluster-3208.4,Cluster-8424.33276,Cluster-8424.32725,Cluster-8424.18946,C…
1521.8,Cluster-8424.1937,Cluster-8424.11839,Cluster-1419.0,Cluster-17193.3,Cluster-23806.0,Cluster-8424.20764,Cluster-8424.10898,Cluster-22930.2,Cluster-10580.0,Cluster-8424.16583,Cluster-2600.0,Cluster-8424.30397,Cluster-8424.16334,Cluster-8424.19863,Cluster-8424.21044,Cluster-8424.1081,Cluster-8424.31109,Cluster-8424.11893,Cluster-8424.19692,Cluster-8424.23468,Cluster-8424.29591,Cluster-21220.9…
uster-8424.26942,Cluster-8424.25741,Cluster-2646.0,Cluster-8424.12494,Cluster-5923.0,Cluster-8424.17085,Cluster-13830.1,Cluster-5337.0,Cluster-6286.0,Cluster-8424.26184,Cluster-8424.7800,Cluster-3514.0,Cluster-9588.0,Cluster-23557.2,Cluster-8424.24173,Cluster-3406.0,Cluster-18772.0,Cluster-8424.13848,Cluster-20080.0,Cluster-5500.0,Cluster-8424.16855,Cluster-8424.1807,Cluster-19866.0,Cluster-22627…
-18107.1,Cluster-3730.0,Cluster-8424.2480,Cluster-20557.7,Cluster-15629.1,Cluster-8424.2160,Cluster-8424.29615,Cluster-21189.1,Cluster-8424.8790,Cluster-8424.16028,Cluster-8424.31973,Cluster-24081.0,Cluster-17134.0,Cluster-8424.200,Cluster-821.0,Cluster-20849.2,Cluster-8670.0,Cluster-22409.2,Cluster-1209.0,Cluster-14954.0,Cluster-18732.0,Cluster-15983.0,Cluster-8424.9268,Cluster-18684.1,Cluster-7…
3613,Cluster-8424.16414,Cluster-8424.10100,Cluster-8424.21940,Cluster-8424.5395,Cluster-15796.0,Cluster-10422.2,Cluster-8424.32122,Cluster-8424.14122,Cluster-14937.6,Cluster-8424.17778,Cluster-8424.30511,Cluster-8424.17462,Cluster-8424.27307,Cluster-8424.24913,Cluster-8424.23733,Cluster-19085.3,Cluster-16430.3,Cluster-6356.0,Cluster-19757.0,Cluster-8424.20304,Cluster-8424.17066,Cluster-8424.12425…
GO:0008150	Biological Process	GO:0008152	metabolic process	GO:0071704	organic substance metabolic process	GO:0009812	flavonoid metabolic process	23	Cluster-9230.0,Cluster-7094.1,Cluster-19449.0,Cluster-1728.0,Cluster-16456.0,Cluster-8424.18683,Cluster-19279.0,Cluster-6078.0,Cluster-8424.26414,Cluster-1696.0,Cluster-8424.20814,Cluster-12343.0,Cluster-7094.0,Cluster-24628.0,Cluster-1410.0,Cluster-11011.0,Cluster-11011.1,Cluster-14919.0,Cluster-8424.21191,Cluster-18576.0,Cluster-14954.0,Cluster-3441.0,Cluster-21960.0
GO:0008150	Biological Process	GO:0008152	metabolic process	GO:0071704	organic substance metabolic process	GO:0005975	carbohydrate metabolic process	1455	Cluster-13011.0,Cluster-8424.14695,Cluster-9287.0,Cluster-8424.2469,Cluster-21774.0,Cluster-8424.17902,Cluster-22189.0,Cluster-23901.1,Cluster-22952.0,Cluster-8424.15586,Cluster-8424.5256,Cluster-8424.21830,Cluster-8424.29956,Cluster-8424.6638,Cluster-8424.19307,Cluster-8424.26934,Cluster-8424.22307,Cluster-21325.0,Cluster-8424.16576,Cluster-8424.13999,Cluster-8424.8043,Cluster-1847.0,Cluster-842…
GO:0008150	Biological Process	GO:0008152	metabolic process	GO:0071704	organic substance metabolic process	GO:0030638	polyketide metabolic process	9	Cluster-16038.1,Cluster-16038.0,Cluster-16038.3,Cluster-7094.0,Cluster-8424.18228,Cluster-7094.1,Cluster-8424.8506,Cluster-15773.1,Cluster-16038.2
GO:0008150	Biological Process	GO:0008152	metabolic process	GO:0071704	organic substance metabolic process	GO:1901440	poly(hydroxyalkanoate) metabolic process	1	Cluster-8424.21783
GO:0008150	Biological Process	GO:0008152	metabolic process	GO:0071704	organic substance metabolic process	GO:1901575	organic substance catabolic process	1652	Cluster-8424.22331,Cluster-19762.1,Cluster-1691.3,Cluster-8424.28349,Cluster-8424.3790,Cluster-8424.16977,Cluster-11368.0,Cluster-8424.6680,Cluster-8424.18437,Cluster-10192.4,Cluster-8424.15771,Cluster-5045.1,Cluster-8424.1158,Cluster-22449.1,Cluster-16038.2,Cluster-12418.0,Cluster-8457.1,Cluster-8424.31833,Cluster-12054.0,Cluster-18571.2,Cluster-8424.3805,Cluster-24128.0,Cluster-5811.0,Cluster-8…
GO:0008150	Biological Process	GO:0008152	metabolic process	GO:0071704	organic substance metabolic process	GO:0042180	cellular ketone metabolic process	134	Cluster-8424.11669,Cluster-16304.0,Cluster-11865.1,Cluster-19194.1,Cluster-5501.0,Cluster-8424.22746,Cluster-13136.2,Cluster-8424.345,Cluster-8424.28095,Cluster-8424.21845,Cluster-8424.33463,Cluster-8424.17107,Cluster-4164.0,Cluster-8424.15574,Cluster-170.0,Cluster-3244.0,Cluster-16304.2,Cluster-8424.29832,Cluster-22675.5,Cluster-21506.0,Cluster-8424.18390,Cluster-8424.8602,Cluster-8424.25588,Clu…
GO:0008150	Biological Process	GO:0008152	metabolic process	GO:0071704	organic substance metabolic process	GO:0019296	coenzyme M metabolic process	3	Cluster-22112.0,Cluster-17023.0,Cluster-8424.12144
GO:0008150	Biological Process	GO:0008152	metabolic process	GO:0071704	organic substance metabolic process	GO:1901615	organic hydroxy compound metabolic process	257	Cluster-8424.18554,Cluster-22306.0,Cluster-5915.0,Cluster-8424.18544,Cluster-15560.1,Cluster-8424.32161,Cluster-15796.0,Cluster-8424.18683,Cluster-8424.23019,Cluster-9949.1,Cluster-3740.0,Cluster-8424.20363,Cluster-8424.18706,Cluster-19606.1,Cluster-11626.0,Cluster-8815.0,Cluster-8424.16209,Cluster-11841.0,Cluster-7311.0,Cluster-8424.18553,Cluster-8424.18555,Cluster-12377.0,Cluster-8424.30542,Clu…
GO:0008150	Biological Process	GO:0008152	metabolic process	GO:0071704	organic substance metabolic process	GO:0006081	cellular aldehyde metabolic process	454	Cluster-8424.13252,Cluster-18571.2,Cluster-8424.29520,Cluster-8424.28822,Cluster-14089.0,Cluster-18320.0,Cluster-4560.0,Cluster-8424.16614,Cluster-8424.14183,Cluster-8424.28280,Cluster-8424.3437,Cluster-19930.2,Cluster-1088.0,Cluster-8424.32712,Cluster-7726.1,Cluster-8424.30124,Cluster-8424.24754,Cluster-711.0,Cluster-8424.16977,Cluster-15895.0,Cluster-23626.0,Cluster-6636.0,Cluster-8424.8257,Clu…
GO:0008150	Biological Process	GO:0008152	metabolic process	GO:0071704	organic substance metabolic process	GO:0006082	organic acid metabolic process	2653	Cluster-3103.0,Cluster-8424.10809,Cluster-8424.21340,Cluster-5640.0,Cluster-22812.1,Cluster-8424.7784,Cluster-8424.18538,Cluster-17265.0,Cluster-7679.0,Cluster-15628.0,Cluster-8424.9078,Cluster-17949.0,Cluster-8424.20001,Cluster-8424.14809,Cluster-8424.6349,Cluster-8424.12312,Cluster-8424.7929,Cluster-21772.10,Cluster-12165.0,Cluster-8424.22840,Cluster-8424.30690,Cluster-22703.0,Cluster-7775.0,Cl…
ter-8424.10285,Cluster-23971.0,Cluster-8424.27274,Cluster-8424.16266,Cluster-22908.5,Cluster-7393.0,Cluster-8424.34454,Cluster-8424.31140,Cluster-8424.14798,Cluster-7842.15,Cluster-8424.27747,Cluster-8424.29166,Cluster-8424.30339,Cluster-19211.0,Cluster-8424.22146,Cluster-8424.20026,Cluster-21776.4,Cluster-13312.0,Cluster-8424.34353,Cluster-8424.28652,Cluster-19313.0,Cluster-20970.0,Cluster-3381.…
GO:0008150	Biological Process	GO:0008152	metabolic process	GO:0071704	organic substance metabolic process	GO:0019637	organophosphate metabolic process	1819	Cluster-15461.1,Cluster-4571.0,Cluster-8424.6247,Cluster-7400.0,Cluster-8424.7594,Cluster-8424.15388,Cluster-8424.2808,Cluster-14528.4,Cluster-14951.1,Cluster-13730.0,Cluster-8424.7665,Cluster-8424.23345,Cluster-8986.0,Cluster-15466.2,Cluster-8424.18850,Cluster-20565.1,Cluster-8424.10332,Cluster-11959.4,Cluster-8424.3808,Cluster-8424.26314,Cluster-22364.3,Cluster-8424.24428,Cluster-18266.2,Cluste…
GO:0008150	Biological Process	GO:0008152	metabolic process	GO:0071704	organic substance metabolic process	GO:1900673	olefin metabolic process	29	Cluster-12393.0,Cluster-17841.0,Cluster-8424.17932,Cluster-2642.0,Cluster-18319.0,Cluster-6932.7,Cluster-15536.1,Cluster-6932.0,Cluster-1728.0,Cluster-6932.1,Cluster-19279.0,Cluster-8424.23513,Cluster-8424.201,Cluster-8424.24833,Cluster-8424.25102,Cluster-8424.23172,Cluster-6932.2,Cluster-21960.0,Cluster-711.0,Cluster-12496.0,Cluster-8424.21191,Cluster-6932.5,Cluster-6932.4,Cluster-8424.200,Clust…
GO:0008150	Biological Process	GO:0008152	metabolic process	GO:0071704	organic substance metabolic process	GO:0035383	thioester metabolic process	33	Cluster-8424.3805,Cluster-8424.5549,Cluster-7672.0,Cluster-23065.0,Cluster-20256.1,Cluster-19162.3,Cluster-8424.3373,Cluster-5983.1,Cluster-8424.22889,Cluster-8424.26184,Cluster-8424.8442,Cluster-19419.0,Cluster-19419.1,Cluster-8424.17416,Cluster-19162.4,Cluster-22306.0,Cluster-19162.0,Cluster-8424.3070,Cluster-8424.29519,Cluster-10848.0,Cluster-23554.1,Cluster-8424.20174,Cluster-8424.30429,Clust…
GO:0008150	Biological Process	GO:0008152	metabolic process	GO:0071704	organic substance metabolic process	GO:0018904	ether metabolic process	8	Cluster-21843.0,Cluster-8424.23199,Cluster-8424.17722,Cluster-4568.0,Cluster-21160.0,Cluster-20416.0,Cluster-8424.6916,Cluster-10858.0
GO:0008150	Biological Process	GO:0008152	metabolic process	GO:0071704	organic substance metabolic process	GO:0042197	halogenated hydrocarbon metabolic process	58	Cluster-15668.0,Cluster-18130.0,Cluster-8424.1631,Cluster-8424.5832,Cluster-14004.6,Cluster-23753.0,Cluster-11752.0,Cluster-15703.3,Cluster-10245.0,Cluster-356.0,Cluster-18840.2,Cluster-17865.0,Cluster-8424.1629,Cluster-5782.0,Cluster-18840.1,Cluster-8424.23817,Cluster-6072.2,Cluster-11148.0,Cluster-2399.0,Cluster-6367.0,Cluster-8424.7256,Cluster-20499.0,Cluster-18130.1,Cluster-8424.13548,Cluster…
GO:0008150	Biological Process	GO:0008152	metabolic process	GO:0071704	organic substance metabolic process	GO:1901568	fatty acid derivative metabolic process	20	Cluster-8424.28456,Cluster-8424.17665,Cluster-17451.1,Cluster-5971.1,Cluster-8424.33576,Cluster-8424.20307,Cluster-17451.2,Cluster-8424.29768,Cluster-8424.29769,Cluster-8424.17666,Cluster-8424.29767,Cluster-8424.29978,Cluster-12139.0,Cluster-5241.0,Cluster-8424.28455,Cluster-8424.20209,Cluster-17451.0,Cluster-4686.0,Cluster-8678.0,Cluster-8424.33431
GO:0008150	Biological Process	GO:0008152	metabolic process	GO:0071704	organic substance metabolic process	GO:1901564	organonitrogen compound metabolic process	5624	Cluster-8424.6945,Cluster-8424.3249,Cluster-8424.8779,Cluster-8424.21156,Cluster-8424.29038,Cluster-13970.0,Cluster-8424.13832,Cluster-11989.0,Cluster-8424.30368,Cluster-4575.0,Cluster-18749.5,Cluster-8424.16366,Cluster-8424.18390,Cluster-17943.0,Cluster-8424.23943,Cluster-8424.24678,Cluster-692.0,Cluster-8424.4317,Cluster-8424.28410,Cluster-8424.15109,Cluster-8424.30407,Cluster-10214.0,Cluster-8…
0001,Cluster-21604.0,Cluster-9081.0,Cluster-23467.1,Cluster-15437.0,Cluster-5741.2,Cluster-17814.0,Cluster-5026.0,Cluster-22812.1,Cluster-5640.0,Cluster-8424.10809,Cluster-8424.14282,Cluster-3103.0,Cluster-10628.2,Cluster-6455.1,Cluster-8424.18538,Cluster-23423.0,Cluster-8424.13657,Cluster-8424.26543,Cluster-22758.0,Cluster-22517.0,Cluster-23723.0,Cluster-3903.1,Cluster-20174.2,Cluster-8424.34229…
93,Cluster-8424.26715,Cluster-8424.34178,Cluster-8728.0,Cluster-8424.13872,Cluster-8424.21200,Cluster-14521.0,Cluster-8424.22559,Cluster-8424.7177,Cluster-8424.20145,Cluster-18531.1,Cluster-21772.1,Cluster-18096.1,Cluster-8424.31209,Cluster-8424.21000,Cluster-8424.19321,Cluster-18471.0,Cluster-765.11,Cluster-8424.9143,Cluster-12734.1,Cluster-8424.21875,Cluster-19350.0,Cluster-8424.23790,Cluster-8…
GO:0008150	Biological Process	GO:0008152	metabolic process	GO:0071704	organic substance metabolic process	GO:0006629	lipid metabolic process	1600	Cluster-8424.22674,Cluster-8424.31251,Cluster-23478.0,Cluster-8424.34134,Cluster-8424.22840,Cluster-5421.0,Cluster-8424.7929,Cluster-15958.3,Cluster-21991.0,Cluster-8424.8630,Cluster-8424.11813,Cluster-8424.17352,Cluster-21189.0,Cluster-8424.13414,Cluster-8424.10651,Cluster-8424.26991,Cluster-8424.24900,Cluster-17219.0,Cluster-8424.2761,Cluster-8424.9854,Cluster-8424.6689,Cluster-8424.11121,Clust…
GO:0008150	Biological Process	GO:0008152	metabolic process	GO:0071704	organic substance metabolic process	GO:0018942	organometal metabolic process	13	Cluster-8424.21474,Cluster-8424.12562,Cluster-19998.0,Cluster-3109.3,Cluster-8424.21478,Cluster-8424.21476,Cluster-8424.12879,Cluster-8424.10056,Cluster-8424.21477,Cluster-8424.21475,Cluster-15247.1,Cluster-3109.1,Cluster-8424.21473
GO:0008150	Biological Process	GO:0008152	metabolic process	GO:0071704	organic substance metabolic process	GO:1901135	carbohydrate derivative metabolic process	2081	Cluster-8424.2606,Cluster-8424.30788,Cluster-16564.0,Cluster-12596.2,Cluster-8424.30707,Cluster-8424.14251,Cluster-18843.4,Cluster-8424.16102,Cluster-8424.8661,Cluster-13048.0,Cluster-2008.0,Cluster-8424.34132,Cluster-16560.4,Cluster-13479.0,Cluster-8424.16062,Cluster-23772.1,Cluster-8424.7336,Cluster-8424.1136,Cluster-8424.31921,Cluster-14742.0,Cluster-11583.0,Cluster-12796.1,Cluster-8424.21777,…
24.23790,Cluster-8424.26771,Cluster-12879.3,Cluster-8424.830,Cluster-1154.0,Cluster-21665.0,Cluster-8424.33493,Cluster-8424.19269,Cluster-10779.1,Cluster-8424.20089,Cluster-24173.0,Cluster-11959.8,Cluster-8424.3232,Cluster-8424.5798,Cluster-23912.1,Cluster-8424.14293,Cluster-8424.11870,Cluster-8424.16543,Cluster-22474.1,Cluster-24510.0,Cluster-1658.0,Cluster-8424.22617,Cluster-8424.18661,Cluster-…
GO:0008150	Biological Process	GO:0008152	metabolic process	GO:0071704	organic substance metabolic process	GO:0043446	cellular alkane metabolic process	101	Cluster-8424.20145,Cluster-8424.30492,Cluster-8424.385,Cluster-19673.3,Cluster-8424.24010,Cluster-8424.25563,Cluster-12465.2,Cluster-8424.10520,Cluster-8424.20739,Cluster-8424.8227,Cluster-16508.1,Cluster-3091.1,Cluster-11128.7,Cluster-8424.16837,Cluster-8424.7464,Cluster-16289.4,Cluster-8424.8554,Cluster-6907.7,Cluster-569.0,Cluster-12465.1,Cluster-22143.2,Cluster-8424.1903,Cluster-15587.1,Clust…
GO:0008150	Biological Process	GO:0008152	metabolic process	GO:0071704	organic substance metabolic process	GO:0043170	macromolecule metabolic process	13185	Cluster-8424.11567,Cluster-22638.9,Cluster-4350.0,Cluster-8424.7891,Cluster-8424.20420,Cluster-8424.2569,Cluster-8424.5668,Cluster-8424.30525,Cluster-8424.20769,Cluster-12173.0,Cluster-8424.30359,Cluster-6388.3,Cluster-7925.0,Cluster-13040.2,Cluster-8424.29629,Cluster-3961.1,Cluster-8424.17433,Cluster-9912.1,Cluster-4017.0,Cluster-8424.23497,Cluster-21400.0,Cluster-13072.3,Cluster-8424.1840,Clust…
-8424.593,Cluster-8424.17460,Cluster-8424.15845,Cluster-23356.7,Cluster-8424.18886,Cluster-19966.0,Cluster-3359.0,Cluster-8424.14552,Cluster-8424.16671,Cluster-8424.7462,Cluster-12534.1,Cluster-8424.4349,Cluster-8424.17553,Cluster-8424.2606,Cluster-8424.13835,Cluster-20444.0,Cluster-21687.4,Cluster-1879.0,Cluster-8424.24970,Cluster-8424.29447,Cluster-8424.27930,Cluster-8424.9550,Cluster-8424.2504…
ter-13420.0,Cluster-13835.4,Cluster-9807.2,Cluster-8424.22223,Cluster-17573.0,Cluster-8424.10440,Cluster-11828.3,Cluster-424.0,Cluster-2319.0,Cluster-6020.1,Cluster-8424.30371,Cluster-8424.6387,Cluster-6675.0,Cluster-20048.0,Cluster-8424.14097,Cluster-8424.6249,Cluster-18667.0,Cluster-8424.6965,Cluster-8424.27515,Cluster-6476.0,Cluster-8424.3809,Cluster-13169.2,Cluster-19237.0,Cluster-18805.2,Clu…
-17057.0,Cluster-4016.0,Cluster-13552.1,Cluster-8424.4139,Cluster-8424.18938,Cluster-8424.6125,Cluster-8424.28113,Cluster-3117.0,Cluster-8424.5514,Cluster-11128.5,Cluster-14011.1,Cluster-8424.13763,Cluster-6214.0,Cluster-8424.4464,Cluster-24635.5,Cluster-8424.4145,Cluster-18026.7,Cluster-17561.1,Cluster-8424.20396,Cluster-8424.5467,Cluster-11209.0,Cluster-8424.20028,Cluster-23787.9,Cluster-23746.…
96,Cluster-5118.0,Cluster-8424.5117,Cluster-8424.31729,Cluster-3728.0,Cluster-13920.1,Cluster-8424.11814,Cluster-8424.25492,Cluster-8424.27186,Cluster-15963.0,Cluster-22726.1,Cluster-18659.0,Cluster-8424.11354,Cluster-8424.31784,Cluster-11852.0,Cluster-8424.20887,Cluster-8424.31443,Cluster-816.0,Cluster-16628.0,Cluster-18247.4,Cluster-8007.1,Cluster-11116.0,Cluster-8424.25534,Cluster-11031.0,Clus…
r-8424.7831,Cluster-8424.14559,Cluster-8424.29749,Cluster-9174.0,Cluster-8424.26057,Cluster-20652.0,Cluster-13836.1,Cluster-8424.23262,Cluster-8424.7715,Cluster-8424.20363,Cluster-8424.6816,Cluster-8213.0,Cluster-14885.1,Cluster-15751.1,Cluster-8424.30477,Cluster-7005.0,Cluster-23903.1,Cluster-8424.10607,Cluster-8424.5210,Cluster-16837.1,Cluster-957.0,Cluster-4232.0,Cluster-14097.1,Cluster-7013.0…
uster-9202.0,Cluster-8424.28543,Cluster-15803.5,Cluster-8424.28324,Cluster-3791.3,Cluster-8424.4968,Cluster-8424.8534,Cluster-7352.0,Cluster-8424.22617,Cluster-8424.19515,Cluster-8424.26850,Cluster-8424.1329,Cluster-8424.26600,Cluster-530.0,Cluster-8424.23882,Cluster-19610.1,Cluster-23605.0,Cluster-8424.30576,Cluster-8424.15483,Cluster-8424.33705,Cluster-9471.0,Cluster-8424.20275,Cluster-8424.284…
GO:0008150	Biological Process	GO:0008152	metabolic process	GO:0071704	organic substance metabolic process	GO:1901360	organic cyclic compound metabolic process	9450	Cluster-21831.1,Cluster-24635.10,Cluster-8424.8315,Cluster-60.0,Cluster-8424.28642,Cluster-19530.1,Cluster-20060.0,Cluster-8424.33697,Cluster-8424.32070,Cluster-8424.20142,Cluster-8424.25379,Cluster-8424.31538,Cluster-5260.0,Cluster-8424.27679,Cluster-5650.0,Cluster-8424.31377,Cluster-18051.0,Cluster-10059.0,Cluster-14796.2,Cluster-8424.10564,Cluster-16521.1,Cluster-8424.18299,Cluster-22055.1,Clu…
-8424.27490,Cluster-10104.0,Cluster-8424.10727,Cluster-13289.0,Cluster-20862.1,Cluster-13693.0,Cluster-8424.29350,Cluster-15659.1,Cluster-8424.6690,Cluster-8424.11311,Cluster-5500.0,Cluster-8424.4817,Cluster-18772.0,Cluster-11512.0,Cluster-3406.0,Cluster-8424.4033,Cluster-8424.16855,Cluster-3362.0,Cluster-8424.1807,Cluster-8424.12494,Cluster-8424.17085,Cluster-5923.0,Cluster-2646.0,Cluster-8424.1…
56.3,Cluster-11655.0,Cluster-8424.16187,Cluster-1464.0,Cluster-8424.20809,Cluster-8424.2794,Cluster-8653.0,Cluster-14393.0,Cluster-8424.31334,Cluster-8424.2951,Cluster-15483.1,Cluster-8424.10137,Cluster-17056.2,Cluster-8424.21340,Cluster-8424.32232,Cluster-8424.31653,Cluster-3041.0,Cluster-8424.19160,Cluster-9747.1,Cluster-8424.22613,Cluster-8424.20641,Cluster-17618.0,Cluster-8424.21191,Cluster-8…
,Cluster-18668.0,Cluster-17227.0,Cluster-16508.1,Cluster-8424.14024,Cluster-17450.0,Cluster-8424.18854,Cluster-8424.19299,Cluster-15502.0,Cluster-8424.14805,Cluster-8424.8990,Cluster-8424.10587,Cluster-8424.22573,Cluster-19793.1,Cluster-8424.16898,Cluster-9065.1,Cluster-8424.1071,Cluster-8424.813,Cluster-8424.28951,Cluster-8424.19765,Cluster-8424.15126,Cluster-19298.0,Cluster-8424.30155,Cluster-2…
0,Cluster-8424.27463,Cluster-8862.0,Cluster-12191.0,Cluster-7334.7,Cluster-8424.3809,Cluster-13169.2,Cluster-8424.17700,Cluster-7202.1,Cluster-8424.25704,Cluster-8424.14485,Cluster-17562.0,Cluster-8424.8635,Cluster-8424.30265,Cluster-8424.30371,Cluster-20048.0,Cluster-8424.6249,Cluster-8424.6965,Cluster-18667.0,Cluster-8424.22063,Cluster-19171.0,Cluster-8424.27515,Cluster-6476.0,Cluster-8424.3656…
GO:0008150	Biological Process	GO:0008152	metabolic process	GO:0071704	organic substance metabolic process	GO:0015977	carbon fixation	61	Cluster-8424.13556,Cluster-15230.0,Cluster-8901.0,Cluster-23682.0,Cluster-8424.28358,Cluster-8424.20444,Cluster-8424.6635,Cluster-8424.27758,Cluster-8424.2479,Cluster-8424.13554,Cluster-8424.28581,Cluster-19874.0,Cluster-2232.0,Cluster-8424.14338,Cluster-13676.0,Cluster-8424.9778,Cluster-8424.8021,Cluster-8424.14695,Cluster-8424.20214,Cluster-8424.16978,Cluster-8424.3656,Cluster-8424.13555,Cluste…
GO:0008150	Biological Process	GO:0008152	metabolic process	GO:0009056	catabolic process	GO:0009894	regulation of catabolic process	193	Cluster-8424.10721,Cluster-11897.1,Cluster-8424.3712,Cluster-16038.0,Cluster-8424.20958,Cluster-6840.0,Cluster-13714.0,Cluster-8424.34250,Cluster-6241.0,Cluster-15498.0,Cluster-19703.3,Cluster-2921.0,Cluster-8424.12460,Cluster-15965.1,Cluster-8424.6526,Cluster-4437.0,Cluster-19202.0,Cluster-8424.24355,Cluster-15287.0,Cluster-6989.0,Cluster-2455.0,Cluster-8424.13221,Cluster-24509.0,Cluster-8424.15…
GO:0008150	Biological Process	GO:0008152	metabolic process	GO:0009056	catabolic process	GO:1901575	organic substance catabolic process	1652	Cluster-8424.22331,Cluster-19762.1,Cluster-1691.3,Cluster-8424.28349,Cluster-8424.3790,Cluster-8424.16977,Cluster-11368.0,Cluster-8424.6680,Cluster-8424.18437,Cluster-10192.4,Cluster-8424.15771,Cluster-5045.1,Cluster-8424.1158,Cluster-22449.1,Cluster-16038.2,Cluster-12418.0,Cluster-8457.1,Cluster-8424.31833,Cluster-12054.0,Cluster-18571.2,Cluster-8424.3805,Cluster-24128.0,Cluster-5811.0,Cluster-8…
GO:0008150	Biological Process	GO:0008152	metabolic process	GO:0009056	catabolic process	GO:0009895	negative regulation of catabolic process	36	Cluster-8424.26494,Cluster-8424.34135,Cluster-8424.7240,Cluster-22239.4,Cluster-8424.26493,Cluster-13461.0,Cluster-8424.12464,Cluster-8424.26278,Cluster-8424.12460,Cluster-8424.5487,Cluster-5118.0,Cluster-22239.7,Cluster-3844.2,Cluster-8424.26491,Cluster-8424.10721,Cluster-22239.3,Cluster-5118.1,Cluster-13461.1,Cluster-8424.30398,Cluster-8424.546,Cluster-8424.12465,Cluster-22239.8,Cluster-6276.0,…
GO:0008150	Biological Process	GO:0008152	metabolic process	GO:0009056	catabolic process	GO:0009896	positive regulation of catabolic process	123	Cluster-8480.0,Cluster-10487.0,Cluster-8424.15414,Cluster-8424.2369,Cluster-8424.30988,Cluster-8424.17642,Cluster-13517.0,Cluster-13517.1,Cluster-5720.2,Cluster-8424.7885,Cluster-8424.27713,Cluster-8424.21903,Cluster-8424.34252,Cluster-8424.22571,Cluster-24509.0,Cluster-8424.16893,Cluster-8424.9603,Cluster-8424.27702,Cluster-2802.0,Cluster-3318.0,Cluster-24088.0,Cluster-23503.1,Cluster-8424.13223…
GO:0008150	Biological Process	GO:0008152	metabolic process	GO:0009056	catabolic process	GO:0044248	cellular catabolic process	1348	Cluster-8424.33980,Cluster-8424.24694,Cluster-9760.0,Cluster-15210.0,Cluster-22158.0,Cluster-8424.13822,Cluster-12935.5,Cluster-8424.208,Cluster-8424.8570,Cluster-8424.17932,Cluster-14808.0,Cluster-8424.9281,Cluster-7152.3,Cluster-4082.0,Cluster-8146.0,Cluster-8424.200,Cluster-8424.16888,Cluster-19472.0,Cluster-23248.2,Cluster-14954.0,Cluster-18569.0,Cluster-8424.2160,Cluster-9174.0,Cluster-10033…
GO:0008150	Biological Process	GO:0008152	metabolic process	GO:0009056	catabolic process	GO:0044712	single-organism catabolic process	960	Cluster-8424.26488,Cluster-22419.0,Cluster-18046.1,Cluster-8424.26821,Cluster-8424.31600,Cluster-22167.0,Cluster-23751.0,Cluster-8424.22063,Cluster-8424.22622,Cluster-8424.1584,Cluster-380.0,Cluster-8424.23615,Cluster-4804.0,Cluster-16097.0,Cluster-8424.2236,Cluster-23700.0,Cluster-9907.9,Cluster-11719.1,Cluster-8424.20587,Cluster-1836.0,Cluster-16120.0,Cluster-23124.1,Cluster-8424.28458,Cluster-…
GO:0008150	Biological Process	GO:0008152	metabolic process	GO:0019222	regulation of metabolic process	GO:0060255	regulation of macromolecule metabolic process	3767	Cluster-8424.16386,Cluster-17594.0,Cluster-8424.1054,Cluster-8424.18283,Cluster-8424.9771,Cluster-8424.27681,Cluster-17773.1,Cluster-8424.16687,Cluster-8424.7222,Cluster-15446.0,Cluster-8424.1654,Cluster-8424.31927,Cluster-4592.0,Cluster-7488.0,Cluster-18950.1,Cluster-22866.0,Cluster-8424.3084,Cluster-8424.31491,Cluster-14965.0,Cluster-6279.0,Cluster-8424.5527,Cluster-8424.32704,Cluster-8424.3367…
luster-8424.8693,Cluster-8424.10030,Cluster-8424.9963,Cluster-19361.2,Cluster-12253.1,Cluster-16771.1,Cluster-20667.0,Cluster-8424.23523,Cluster-8424.7067,Cluster-8424.6982,Cluster-8424.28845,Cluster-15107.6,Cluster-8424.1631,Cluster-18831.2,Cluster-8424.6981,Cluster-8424.23990,Cluster-10183.1,Cluster-8424.16397,Cluster-14466.3,Cluster-8424.5601,Cluster-18294.0,Cluster-19843.3,Cluster-16771.3,Clu…
GO:0008150	Biological Process	GO:0008152	metabolic process	GO:0019222	regulation of metabolic process	GO:0009893	positive regulation of metabolic process	381	Cluster-19449.0,Cluster-8424.14510,Cluster-15944.0,Cluster-17912.0,Cluster-8424.17642,Cluster-8424.30988,Cluster-8427.0,Cluster-21533.0,Cluster-8424.30034,Cluster-24099.0,Cluster-21960.0,Cluster-8424.16893,Cluster-10161.0,Cluster-3441.0,Cluster-5724.0,Cluster-16521.1,Cluster-8427.2,Cluster-5985.0,Cluster-8424.4963,Cluster-3780.0,Cluster-16521.2,Cluster-8424.5600,Cluster-3511.0,Cluster-8424.31434,…
GO:0008150	Biological Process	GO:0008152	metabolic process	GO:0019222	regulation of metabolic process	GO:0009889	regulation of biosynthetic process	3289	Cluster-8424.17019,Cluster-20655.0,Cluster-8424.21404,Cluster-19004.0,Cluster-8424.15568,Cluster-6382.1,Cluster-21041.0,Cluster-8424.9710,Cluster-8424.4566,Cluster-8424.32835,Cluster-24115.3,Cluster-20240.0,Cluster-8424.810,Cluster-16698.0,Cluster-22621.3,Cluster-8424.16956,Cluster-5884.0,Cluster-8424.30685,Cluster-8424.14213,Cluster-8424.15307,Cluster-8424.19535,Cluster-5765.0,Cluster-12390.0,Cl…
24.17085,Cluster-8424.30458,Cluster-2646.0,Cluster-14485.1,Cluster-8424.4451,Cluster-3514.0,Cluster-8424.31828,Cluster-17368.2,Cluster-9571.0,Cluster-6286.0,Cluster-5337.0,Cluster-4054.0,Cluster-6199.0,Cluster-14968.3,Cluster-9230.0,Cluster-8424.4143,Cluster-20080.0,Cluster-8424.175,Cluster-4266.0,Cluster-8424.13000,Cluster-17939.0,Cluster-8424.8533,Cluster-8424.26168,Cluster-1406.0,Cluster-8424.…
GO:0008150	Biological Process	GO:0008152	metabolic process	GO:0019222	regulation of metabolic process	GO:0050790	regulation of catalytic activity	288	Cluster-8424.4965,Cluster-8424.18389,Cluster-3375.0,Cluster-19136.0,Cluster-6288.1,Cluster-8424.22261,Cluster-8424.34135,Cluster-8424.13068,Cluster-8424.31358,Cluster-8424.8456,Cluster-8179.3,Cluster-8424.16835,Cluster-18634.0,Cluster-20635.1,Cluster-8424.20405,Cluster-8424.8016,Cluster-8424.11922,Cluster-23903.1,Cluster-8424.26495,Cluster-8424.546,Cluster-10118.0,Cluster-5118.1,Cluster-24313.1,C…
GO:0008150	Biological Process	GO:0008152	metabolic process	GO:0019222	regulation of metabolic process	GO:0080090	regulation of primary metabolic process	3740	Cluster-8424.28945,Cluster-10918.3,Cluster-8424.15268,Cluster-21727.1,Cluster-10143.0,Cluster-4126.7,Cluster-8424.20347,Cluster-8424.31535,Cluster-8424.26175,Cluster-7545.5,Cluster-5095.0,Cluster-20570.0,Cluster-8424.4866,Cluster-8424.20932,Cluster-8424.10606,Cluster-9432.0,Cluster-8424.20378,Cluster-8424.5655,Cluster-8424.15567,Cluster-19933.0,Cluster-304.0,Cluster-619.0,Cluster-8424.32706,Clust…
.3,Cluster-8424.31871,Cluster-8424.10928,Cluster-8424.13356,Cluster-1868.9,Cluster-15309.1,Cluster-13988.0,Cluster-8424.29569,Cluster-13915.0,Cluster-8424.17171,Cluster-17404.2,Cluster-8424.29863,Cluster-16900.0,Cluster-9634.2,Cluster-12098.0,Cluster-8424.20275,Cluster-8424.33705,Cluster-9888.0,Cluster-8424.4376,Cluster-8424.15483,Cluster-2577.0,Cluster-23605.0,Cluster-14042.4,Cluster-8424.33819,…
GO:0008150	Biological Process	GO:0008152	metabolic process	GO:0019222	regulation of metabolic process	GO:0032350	regulation of hormone metabolic process	1	Cluster-8424.25102
GO:0008150	Biological Process	GO:0008152	metabolic process	GO:0019222	regulation of metabolic process	GO:0043455	regulation of secondary metabolic process	1	Cluster-8424.25755
GO:0008150	Biological Process	GO:0008152	metabolic process	GO:0019222	regulation of metabolic process	GO:0009892	negative regulation of metabolic process	238	Cluster-8424.10136,Cluster-23036.1,Cluster-19771.1,Cluster-5441.0,Cluster-8424.13567,Cluster-9988.0,Cluster-8424.30775,Cluster-8424.26278,Cluster-8424.12464,Cluster-8424.26494,Cluster-6460.0,Cluster-11031.0,Cluster-7853.0,Cluster-8424.11470,Cluster-19395.2,Cluster-8424.8042,Cluster-8424.26516,Cluster-8424.8110,Cluster-18731.0,Cluster-3844.2,Cluster-7855.0,Cluster-8424.20346,Cluster-8424.26491,Clu…
GO:0008150	Biological Process	GO:0008152	metabolic process	GO:0019222	regulation of metabolic process	GO:0031323	regulation of cellular metabolic process	3818	Cluster-8424.8534,Cluster-3791.3,Cluster-10487.0,Cluster-15803.5,Cluster-22654.0,Cluster-8424.13844,Cluster-8424.25430,Cluster-8424.1329,Cluster-8424.33819,Cluster-717.0,Cluster-23605.0,Cluster-14042.4,Cluster-8424.33705,Cluster-9888.0,Cluster-8424.15483,Cluster-8424.4376,Cluster-2577.0,Cluster-8424.20275,Cluster-13915.0,Cluster-17404.2,Cluster-8424.17171,Cluster-16900.0,Cluster-8424.29863,Cluste…
er-8424.11656,Cluster-8424.3928,Cluster-8424.1036,Cluster-8424.10938,Cluster-12793.0,Cluster-8424.2943,Cluster-16118.0,Cluster-20523.1,Cluster-8424.21056,Cluster-24345.1,Cluster-15625.2,Cluster-2161.0,Cluster-8424.28840,Cluster-8626.0,Cluster-9670.3,Cluster-10604.0,Cluster-8424.4937,Cluster-8424.30578,Cluster-8424.18870,Cluster-8424.33043,Cluster-11550.0,Cluster-4316.0,Cluster-8424.32821,Cluster-…
GO:0008150	Biological Process	GO:0008152	metabolic process	GO:0019222	regulation of metabolic process	GO:0051171	regulation of nitrogen compound metabolic process	3494	Cluster-1093.0,Cluster-9500.0,Cluster-8424.13813,Cluster-8424.18080,Cluster-8424.26830,Cluster-8424.33183,Cluster-8424.29497,Cluster-8424.27842,Cluster-8424.1250,Cluster-8424.33123,Cluster-8424.6551,Cluster-8424.21366,Cluster-20529.0,Cluster-8424.10538,Cluster-8424.1425,Cluster-1303.0,Cluster-8424.12247,Cluster-22524.1,Cluster-8424.33042,Cluster-12046.2,Cluster-11522.0,Cluster-8424.4958,Cluster-9…
4.19818,Cluster-8424.15989,Cluster-12599.3,Cluster-4311.0,Cluster-6497.0,Cluster-9597.0,Cluster-8424.31001,Cluster-18380.1,Cluster-8424.9028,Cluster-8424.17993,Cluster-8424.17464,Cluster-13999.0,Cluster-14638.0,Cluster-16389.0,Cluster-8424.21072,Cluster-8424.24728,Cluster-8424.31583,Cluster-9741.0,Cluster-8424.12914,Cluster-8424.18086,Cluster-10162.2,Cluster-19350.0,Cluster-8424.33413,Cluster-168…
GO:0008150	Biological Process	GO:0008152	metabolic process	GO:0019222	regulation of metabolic process	GO:0009894	regulation of catabolic process	193	Cluster-8424.10721,Cluster-11897.1,Cluster-8424.3712,Cluster-16038.0,Cluster-8424.20958,Cluster-6840.0,Cluster-13714.0,Cluster-8424.34250,Cluster-6241.0,Cluster-15498.0,Cluster-19703.3,Cluster-2921.0,Cluster-8424.12460,Cluster-15965.1,Cluster-8424.6526,Cluster-4437.0,Cluster-19202.0,Cluster-8424.24355,Cluster-15287.0,Cluster-6989.0,Cluster-2455.0,Cluster-8424.13221,Cluster-24509.0,Cluster-8424.15…
GO:0008150	Biological Process	GO:0007610	behavior	GO:0051705	multi-organism behavior	GO:0035737	injection of substance in to other organism	17	Cluster-8424.31596,Cluster-3932.0,Cluster-8424.31597,Cluster-3932.2,Cluster-19647.5,Cluster-19647.3,Cluster-19647.6,Cluster-11748.0,Cluster-8424.31798,Cluster-8424.15094,Cluster-8424.22185,Cluster-8424.31594,Cluster-11748.1,Cluster-9920.0,Cluster-3932.1,Cluster-14964.0,Cluster-19647.7
GO:0008150	Biological Process	GO:0007610	behavior	GO:0051705	multi-organism behavior	GO:0044705	multi-organism reproductive behavior	17	Cluster-8424.17740,Cluster-8424.20026,Cluster-21189.0,Cluster-475.0,Cluster-8424.15965,Cluster-8424.8246,Cluster-8424.13105,Cluster-8424.13102,Cluster-8424.33622,Cluster-8424.28143,Cluster-8424.16821,Cluster-8424.13104,Cluster-21189.1,Cluster-8424.18471,Cluster-343.0,Cluster-6973.0,Cluster-10914.0
GO:0008150	Biological Process	GO:0007610	behavior	GO:0019098	reproductive behavior	GO:0044705	multi-organism reproductive behavior	17	Cluster-8424.17740,Cluster-8424.20026,Cluster-21189.0,Cluster-475.0,Cluster-8424.15965,Cluster-8424.8246,Cluster-8424.13105,Cluster-8424.13102,Cluster-8424.33622,Cluster-8424.28143,Cluster-8424.16821,Cluster-8424.13104,Cluster-21189.1,Cluster-8424.18471,Cluster-343.0,Cluster-6973.0,Cluster-10914.0
GO:0008150	Biological Process	GO:0007610	behavior	GO:0007622	rhythmic behavior	GO:0048512	circadian behavior	2	Cluster-24543.2,Cluster-18022.0
GO:0008150	Biological Process	GO:0007610	behavior	GO:0044708	single-organism behavior	GO:0030534	adult behavior	5	Cluster-22619.0,Cluster-8427.2,Cluster-8427.0,Cluster-12790.3,Cluster-22621.2
GO:0008150	Biological Process	GO:0022414	reproductive process	GO:2000242	negative regulation of reproductive process	GO:0009910	negative regulation of flower development	1	Cluster-22447.0
GO:0008150	Biological Process	GO:0022414	reproductive process	GO:2000242	negative regulation of reproductive process	GO:0051447	negative regulation of meiotic cell cycle	2	Cluster-8424.3734,Cluster-8424.3733
GO:0008150	Biological Process	GO:0022414	reproductive process	GO:2000241	regulation of reproductive process	GO:0009909	regulation of flower development	13	Cluster-8424.34382,Cluster-8424.13835,Cluster-7438.0,Cluster-22447.0,Cluster-8424.4937,Cluster-13386.5,Cluster-13386.8,Cluster-14808.0,Cluster-6182.0,Cluster-15882.0,Cluster-17883.0,Cluster-8424.2223,Cluster-8424.24714
GO:0008150	Biological Process	GO:0022414	reproductive process	GO:2000241	regulation of reproductive process	GO:2000242	negative regulation of reproductive process	10	Cluster-8424.4937,Cluster-22447.0,Cluster-13386.5,Cluster-8424.13835,Cluster-8424.34382,Cluster-8424.3734,Cluster-8424.2223,Cluster-17883.0,Cluster-8424.3733,Cluster-13386.8
GO:0008150	Biological Process	GO:0022414	reproductive process	GO:2000241	regulation of reproductive process	GO:2000243	positive regulation of reproductive process	5	Cluster-15882.0,Cluster-6182.0,Cluster-7438.0,Cluster-14808.0,Cluster-8424.24714
GO:0008150	Biological Process	GO:0022414	reproductive process	GO:2000241	regulation of reproductive process	GO:0051445	regulation of meiotic cell cycle	2	Cluster-8424.3734,Cluster-8424.3733
GO:0008150	Biological Process	GO:0022414	reproductive process	GO:0003006	developmental process involved in reproduction	GO:0048868	pollen tube development	8	Cluster-8424.30616,Cluster-8424.33129,Cluster-8424.24782,Cluster-8424.27739,Cluster-8424.27738,Cluster-8424.27706,Cluster-8424.24781,Cluster-10493.0
GO:0008150	Biological Process	GO:0022414	reproductive process	GO:0003006	developmental process involved in reproduction	GO:0048653	anther development	2	Cluster-15882.0,Cluster-7438.0
GO:0008150	Biological Process	GO:0022414	reproductive process	GO:0003006	developmental process involved in reproduction	GO:0048236	plant-type spore development	1	Cluster-18936.0
GO:0008150	Biological Process	GO:0022414	reproductive process	GO:0003006	developmental process involved in reproduction	GO:0048508	embryonic meristem development	3	Cluster-8424.24340,Cluster-5609.0,Cluster-4168.0
GO:0008150	Biological Process	GO:0022414	reproductive process	GO:0003006	developmental process involved in reproduction	GO:0048449	floral organ formation	6	Cluster-8424.30616,Cluster-7438.0,Cluster-18685.0,Cluster-18685.1,Cluster-15882.0,Cluster-8424.30775
GO:0008150	Biological Process	GO:0022414	reproductive process	GO:0003006	developmental process involved in reproduction	GO:0048438	floral whorl development	30	Cluster-8424.30616,Cluster-7438.0,Cluster-8424.6476,Cluster-8424.4937,Cluster-7853.2,Cluster-1713.0,Cluster-7259.0,Cluster-6656.0,Cluster-22533.0,Cluster-15882.0,Cluster-8424.5728,Cluster-8424.19764,Cluster-23373.0,Cluster-7903.0,Cluster-18685.0,Cluster-8424.31317,Cluster-8424.26516,Cluster-7853.1,Cluster-15729.0,Cluster-8424.1523,Cluster-323.0,Cluster-14808.0,Cluster-3942.0,Cluster-8424.18707,Cl…
GO:0008150	Biological Process	GO:0022414	reproductive process	GO:0003006	developmental process involved in reproduction	GO:0030707	ovarian follicle cell development	30	Cluster-14009.0,Cluster-13285.0,Cluster-8424.31001,Cluster-12952.0,Cluster-15928.0,Cluster-8424.32726,Cluster-8424.17158,Cluster-8424.8178,Cluster-9010.0,Cluster-18466.0,Cluster-930.0,Cluster-16850.2,Cluster-8424.2125,Cluster-16850.1,Cluster-8424.30188,Cluster-11276.7,Cluster-8424.2141,Cluster-9197.0,Cluster-15713.0,Cluster-7673.0,Cluster-8424.30187,Cluster-13051.0,Cluster-12300.0,Cluster-8424.32…
GO:0008150	Biological Process	GO:0022414	reproductive process	GO:0003006	developmental process involved in reproduction	GO:0048655	anther wall tapetum morphogenesis	2	Cluster-15882.0,Cluster-7438.0
GO:0008150	Biological Process	GO:0022414	reproductive process	GO:0003006	developmental process involved in reproduction	GO:0045137	development of primary sexual characteristics	9	Cluster-15923.3,Cluster-10895.0,Cluster-15923.2,Cluster-22643.0,Cluster-8424.15566,Cluster-22643.1,Cluster-8424.17212,Cluster-6939.0,Cluster-15923.8
GO:0008150	Biological Process	GO:0022414	reproductive process	GO:0003006	developmental process involved in reproduction	GO:0007281	germ cell development	44	Cluster-8002.0,Cluster-16850.0,Cluster-12300.0,Cluster-8424.32074,Cluster-8424.22541,Cluster-20385.0,Cluster-9197.0,Cluster-14795.2,Cluster-8424.30188,Cluster-18466.0,Cluster-930.0,Cluster-8424.2125,Cluster-8424.16898,Cluster-8424.8178,Cluster-8424.15472,Cluster-14009.0,Cluster-8424.31001,Cluster-13285.0,Cluster-8424.17158,Cluster-8424.480,Cluster-8424.7064,Cluster-8424.31512,Cluster-13051.0,Clus…
GO:0008150	Biological Process	GO:0022414	reproductive process	GO:0003006	developmental process involved in reproduction	GO:0009793	embryo development ending in seed dormancy	8	Cluster-8692.1,Cluster-16456.0,Cluster-8822.0,Cluster-4168.0,Cluster-14954.0,Cluster-5609.0,Cluster-8424.24340,Cluster-224.0
GO:0008150	Biological Process	GO:0022414	reproductive process	GO:0003006	developmental process involved in reproduction	GO:0048437	floral organ development	33	Cluster-23373.0,Cluster-7438.0,Cluster-7853.2,Cluster-22447.0,Cluster-1713.0,Cluster-7259.0,Cluster-323.0,Cluster-14808.0,Cluster-18685.1,Cluster-8424.18707,Cluster-6182.0,Cluster-8424.19765,Cluster-15142.1,Cluster-8424.30775,Cluster-5512.0,Cluster-18685.0,Cluster-8424.26516,Cluster-7853.1,Cluster-6656.0,Cluster-22533.0,Cluster-15882.0,Cluster-8424.19764,Cluster-8424.5728,Cluster-7903.0,Cluster-8…
GO:0008150	Biological Process	GO:0022414	reproductive process	GO:0003006	developmental process involved in reproduction	GO:0007530	sex determination	2	Cluster-9744.0,Cluster-717.0
GO:0008150	Biological Process	GO:0022414	reproductive process	GO:0003006	developmental process involved in reproduction	GO:0010214	seed coat development	1	Cluster-7855.0
GO:0008150	Biological Process	GO:0022414	reproductive process	GO:0003006	developmental process involved in reproduction	GO:0048608	reproductive structure development	137	Cluster-7853.1,Cluster-13730.0,Cluster-6321.0,Cluster-8424.2223,Cluster-15142.1,Cluster-8424.7576,Cluster-5512.0,Cluster-8424.11083,Cluster-8424.18707,Cluster-7853.2,Cluster-15294.0,Cluster-8424.32688,Cluster-1713.0,Cluster-8424.7633,Cluster-23373.0,Cluster-20056.0,Cluster-8424.21284,Cluster-1077.0,Cluster-18571.1,Cluster-7775.0,Cluster-16120.0,Cluster-5811.0,Cluster-8424.1523,Cluster-18571.2,Clu…
GO:0008150	Biological Process	GO:0022414	reproductive process	GO:0003006	developmental process involved in reproduction	GO:0048481	ovule development	1	Cluster-8424.1523
GO:0008150	Biological Process	GO:0022414	reproductive process	GO:0003006	developmental process involved in reproduction	GO:0048826	cotyledon morphogenesis	1	Cluster-8692.1
GO:0008150	Biological Process	GO:0022414	reproductive process	GO:0003006	developmental process involved in reproduction	GO:0010228	vegetative to reproductive phase transition of meristem	13	Cluster-8424.7633,Cluster-8424.3431,Cluster-20056.0,Cluster-4607.0,Cluster-23874.0,Cluster-6321.0,Cluster-4943.0,Cluster-11823.0,Cluster-9838.0,Cluster-9988.0,Cluster-8424.11825,Cluster-11373.1,Cluster-8424.24714
GO:0008150	Biological Process	GO:0022414	reproductive process	GO:0003006	developmental process involved in reproduction	GO:0030703	eggshell formation	30	Cluster-12300.0,Cluster-13051.0,Cluster-8424.32074,Cluster-8424.22541,Cluster-13246.0,Cluster-8002.0,Cluster-8424.7064,Cluster-8424.480,Cluster-16850.0,Cluster-11276.7,Cluster-9197.0,Cluster-8424.2141,Cluster-15713.0,Cluster-7673.0,Cluster-8424.30187,Cluster-18466.0,Cluster-930.0,Cluster-16850.2,Cluster-8424.2125,Cluster-16850.1,Cluster-8424.30188,Cluster-14009.0,Cluster-13285.0,Cluster-8424.3100…
GO:0008150	Biological Process	GO:0022414	reproductive process	GO:0003006	developmental process involved in reproduction	GO:0048515	spermatid differentiation	14	Cluster-8424.24903,Cluster-8424.4130,Cluster-8424.11647,Cluster-8424.27996,Cluster-8424.16898,Cluster-20385.0,Cluster-14795.2,Cluster-8424.6116,Cluster-8424.31512,Cluster-8424.6114,Cluster-6908.0,Cluster-8424.15883,Cluster-8424.15472,Cluster-5650.0
GO:0008150	Biological Process	GO:0022414	reproductive process	GO:0003006	developmental process involved in reproduction	GO:0048658	anther wall tapetum development	2	Cluster-15882.0,Cluster-7438.0
GO:0008150	Biological Process	GO:0022414	reproductive process	GO:0003006	developmental process involved in reproduction	GO:0048656	anther wall tapetum formation	2	Cluster-15882.0,Cluster-7438.0
GO:0008150	Biological Process	GO:0022414	reproductive process	GO:0003006	developmental process involved in reproduction	GO:0007548	sex differentiation	17	Cluster-15923.3,Cluster-8424.15566,Cluster-20224.0,Cluster-10895.0,Cluster-22643.1,Cluster-14920.0,Cluster-20529.0,Cluster-8424.31649,Cluster-8424.17092,Cluster-22643.0,Cluster-15923.2,Cluster-16528.1,Cluster-8424.28230,Cluster-17134.1,Cluster-6939.0,Cluster-15923.8,Cluster-8424.17212
GO:0008150	Biological Process	GO:0022414	reproductive process	GO:0003006	developmental process involved in reproduction	GO:0010431	seed maturation	6	Cluster-19282.0,Cluster-6049.0,Cluster-2471.0,Cluster-8424.21442,Cluster-8424.24340,Cluster-8424.27115
GO:0008150	Biological Process	GO:0022414	reproductive process	GO:0003006	developmental process involved in reproduction	GO:0010227	floral organ abscission	1	Cluster-22447.0
GO:0008150	Biological Process	GO:0022414	reproductive process	GO:0003006	developmental process involved in reproduction	GO:0048444	floral organ morphogenesis	6	Cluster-8424.30775,Cluster-7438.0,Cluster-8424.30616,Cluster-15882.0,Cluster-18685.1,Cluster-18685.0
GO:0008150	Biological Process	GO:0022414	reproductive process	GO:0003006	developmental process involved in reproduction	GO:0009560	embryo sac egg cell differentiation	1	Cluster-5178.0
GO:0008150	Biological Process	GO:0022414	reproductive process	GO:0048609	multicellular organismal reproductive process	GO:0009900	dehiscence	2	Cluster-14808.0,Cluster-6182.0
GO:0008150	Biological Process	GO:0022414	reproductive process	GO:0048609	multicellular organismal reproductive process	GO:0010431	seed maturation	6	Cluster-19282.0,Cluster-6049.0,Cluster-2471.0,Cluster-8424.21442,Cluster-8424.24340,Cluster-8424.27115
GO:0008150	Biological Process	GO:0022414	reproductive process	GO:0048609	multicellular organismal reproductive process	GO:0033057	multicellular organismal reproductive behavior	10	Cluster-21189.0,Cluster-8424.18471,Cluster-21189.1,Cluster-8424.20026,Cluster-8424.17740,Cluster-10914.0,Cluster-6973.0,Cluster-8424.8246,Cluster-8424.15965,Cluster-475.0
GO:0008150	Biological Process	GO:0022414	reproductive process	GO:0048609	multicellular organismal reproductive process	GO:0007276	gamete generation	75	Cluster-930.0,Cluster-8424.26368,Cluster-8424.16898,Cluster-15937.1,Cluster-4364.0,Cluster-8424.30188,Cluster-8424.3305,Cluster-14795.2,Cluster-5339.0,Cluster-8424.6821,Cluster-13285.0,Cluster-8424.20023,Cluster-8424.15472,Cluster-2751.0,Cluster-12300.0,Cluster-8424.14956,Cluster-8424.20024,Cluster-11530.1,Cluster-16850.2,Cluster-15836.0,Cluster-8424.32943,Cluster-8424.6116,Cluster-6908.0,Cluster…
[truncated: 1,153 more rows]

## Sheet: Root-GO-Classification
				Supplementary File 2: Root Gene Ontology (GO) classification.
				De novo transcriptome analysis of Lantana camara L. revealed candidate genes involved in phenylpropanoid biosynthesis pathway
[truncated: 3,970 more rows]
