# Supplementary material for: De novo transcriptome analysis of Lantana camara L. revealed candidate genes involved in phenylpropanoid biosynthesis pathway
Source: Sci Rep. 2020 Aug 13;10:13726. doi: 10.1038/s41598-020-70635-5 (PMC7426850; doi:10.1038/s41598-020-70635-5)
Supplement: Supplementary file 3 — Supplementary Information 3. [file 41598_2020_70635_MOESM3_ESM.xlsx]

## Sheet: Leaf-KOG Classification
			Supplementary File 3: Leaf- KOG Classification
			De novo transcriptome analysis of Lantana camara L. revealed candidate genes involved in phenylpropanoid biosynthesis pathway Muzammil Shah1*, Hesham F. Alharby1, Khalid Rehman Hakeem1, Niaz Ali2*, Inayat Ur Rahman2,3*, Mohd Munawar1 and Yasir Anwar1 1Department of Biological Sciences, Faculty of Science, King Abdulaziz University, Jeddah-21589, Saudi Arabia, 2Department of Botany, Hazara Univers…
			*Corresponding authors e-mail: niazalitk25@gmail.com; muzammilshah100@outlook.com; hajibotanist@outlook.com
Class	Abbreviation	Gene Numbers	Gene IDs
RNA processing and modification	A	1257	Cluster-10099.0,Cluster-10307.0,Cluster-10319.0,Cluster-10319.1,Cluster-10413.4,Cluster-10413.5,Cluster-10458.2,Cluster-10520.1,Cluster-10520.2,Cluster-10580.0,Cluster-10637.0,Cluster-10694.0,Cluster-10694.3,Cluster-10694.4,Cluster-10920.0,Cluster-10968.0,Cluster-11014.2,Cluster-11199.1,Cluster-11199.4,Cluster-11349.0,Cluster-11366.0,Cluster-11366.1,Cluster-11434.0,Cluster-1154.0,Cluster-11738.1,…
Chromatin structure and dynamics	B	345	Cluster-10241.0,Cluster-10395.0,Cluster-10395.3,Cluster-10395.4,Cluster-10395.5,Cluster-10395.6,Cluster-10395.7,Cluster-10395.8,Cluster-10395.9,Cluster-10397.0,Cluster-10960.0,Cluster-1108.0,Cluster-1124.0,Cluster-11729.0,Cluster-12034.0,Cluster-12048.0,Cluster-12133.0,Cluster-12301.0,Cluster-12323.0,Cluster-1246.0,Cluster-12885.0,Cluster-12929.1,Cluster-12929.11,Cluster-12929.3,Cluster-12929.4,C…
Energy production and conversion	C	830	Cluster-1015.0,Cluster-10261.0,Cluster-10439.1,Cluster-10439.2,Cluster-10439.3,Cluster-1053.0,Cluster-10555.1,Cluster-10595.0,Cluster-10616.0,Cluster-10690.0,Cluster-10779.1,Cluster-10965.1,Cluster-11209.0,Cluster-11712.0,Cluster-11712.1,Cluster-11910.0,Cluster-11959.4,Cluster-11959.7,Cluster-1225.0,Cluster-12330.0,Cluster-1252.0,Cluster-12543.0,Cluster-12548.0,Cluster-12548.1,Cluster-12548.3,Clu…
Cell cycle control, cell division, chromosome partitioning	D	525	Cluster-10387.0,Cluster-10387.1,Cluster-10397.0,Cluster-10413.0,Cluster-10413.1,Cluster-10413.3,Cluster-10465.0,Cluster-10476.0,Cluster-10601.0,Cluster-10601.1,Cluster-10697.1,Cluster-11402.0,Cluster-11402.1,Cluster-11628.2,Cluster-11886.0,Cluster-11886.1,Cluster-11886.2,Cluster-12048.0,Cluster-12064.0,Cluster-12154.0,Cluster-12249.0,Cluster-12422.0,Cluster-12422.1,Cluster-12422.2,Cluster-12422.4…
Amino acid transport and metabolism	E	724	Cluster-10182.0,Cluster-10212.4,Cluster-10212.5,Cluster-10351.0,Cluster-10449.0,Cluster-10880.0,Cluster-11390.10,Cluster-11390.11,Cluster-11390.16,Cluster-11390.7,Cluster-11390.8,Cluster-11390.9,Cluster-11451.0,Cluster-11464.0,Cluster-11504.0,Cluster-11546.0,Cluster-11643.2,Cluster-11643.3,Cluster-11733.0,Cluster-11942.1,Cluster-12021.0,Cluster-12021.1,Cluster-12054.0,Cluster-12321.0,Cluster-1234…
Nucleotide transport and metabolism	F	272	Cluster-10.0,Cluster-10316.0,Cluster-10492.0,Cluster-10492.1,Cluster-10878.0,Cluster-11099.0,Cluster-12191.0,Cluster-12203.0,Cluster-1310.0,Cluster-13764.0,Cluster-13764.1,Cluster-13904.2,Cluster-13904.3,Cluster-13904.4,Cluster-14219.0,Cluster-14253.0,Cluster-14364.1,Cluster-1441.0,Cluster-14899.0,Cluster-14899.1,Cluster-15789.0,Cluster-15992.0,Cluster-16280.0,Cluster-16504.1,Cluster-16504.2,Clus…
Carbohydrate transport and metabolism	G	884	Cluster-10008.0,Cluster-10289.0,Cluster-10406.2,Cluster-10436.0,Cluster-10449.0,Cluster-10552.0,Cluster-10588.0,Cluster-10588.2,Cluster-10742.0,Cluster-10842.0,Cluster-11096.0,Cluster-11126.0,Cluster-11142.0,Cluster-11504.0,Cluster-11540.0,Cluster-11840.0,Cluster-11840.1,Cluster-11840.2,Cluster-11852.0,Cluster-11970.0,Cluster-11970.1,Cluster-12075.0,Cluster-12075.1,Cluster-12233.1,Cluster-12326.1…
Coenzyme transport and metabolism	H	277	Cluster-10088.0,Cluster-10097.0,Cluster-10869.0,Cluster-11755.0,Cluster-12083.0,Cluster-12083.1,Cluster-12083.4,Cluster-12083.5,Cluster-12083.6,Cluster-12195.0,Cluster-1225.0,Cluster-12334.0,Cluster-1242.0,Cluster-12438.0,Cluster-12774.0,Cluster-12774.1,Cluster-1346.0,Cluster-13826.0,Cluster-13826.1,Cluster-13826.2,Cluster-14005.0,Cluster-14668.0,Cluster-15074.0,Cluster-15074.1,Cluster-15611.1,Cl…
Lipid transport and metabolism	I	896	Cluster-10157.0,Cluster-10222.0,Cluster-10222.1,Cluster-10314.0,Cluster-10347.0,Cluster-10394.0,Cluster-10394.1,Cluster-10472.0,Cluster-10530.0,Cluster-10537.1,Cluster-10645.4,Cluster-1069.0,Cluster-10719.0,Cluster-10772.0,Cluster-10772.1,Cluster-10779.1,Cluster-10826.0,Cluster-10965.1,Cluster-11088.0,Cluster-11088.1,Cluster-11118.0,Cluster-11118.1,Cluster-11184.0,Cluster-11189.0,Cluster-11223.0,…
Translation, ribosomal structure and biogenesis	J	1355	Cluster-10006.0,Cluster-10015.0,Cluster-10281.0,Cluster-10281.1,Cluster-10284.0,Cluster-10319.0,Cluster-10319.1,Cluster-10528.0,Cluster-10544.0,Cluster-10602.0,Cluster-10604.0,Cluster-10604.1,Cluster-10628.0,Cluster-10628.1,Cluster-10628.2,Cluster-10637.0,Cluster-10715.0,Cluster-1075.0,Cluster-1077.0,Cluster-10779.0,Cluster-10779.2,Cluster-1096.0,Cluster-11026.0,Cluster-11026.1,Cluster-11103.0,Cl…
Transcription	K	1026	Cluster-10151.0,Cluster-10174.2,Cluster-10241.0,Cluster-10320.0,Cluster-10320.1,Cluster-10320.2,Cluster-10320.3,Cluster-10320.4,Cluster-10320.5,Cluster-10400.0,Cluster-10424.0,Cluster-10424.1,Cluster-10424.2,Cluster-10424.3,Cluster-10428.0,Cluster-10484.0,Cluster-10484.1,Cluster-10614.0,Cluster-10761.0,Cluster-10761.1,Cluster-1108.0,Cluster-11367.0,Cluster-11367.1,Cluster-11510.1,Cluster-11590.0,…
Replication, recombination and repair	L	586	Cluster-10250.0,Cluster-10413.0,Cluster-10413.1,Cluster-10413.3,Cluster-10414.0,Cluster-10484.0,Cluster-10484.1,Cluster-10495.0,Cluster-10562.0,Cluster-10562.2,Cluster-10578.1,Cluster-10578.2,Cluster-10578.5,Cluster-10578.6,Cluster-10578.8,Cluster-10593.0,Cluster-10593.1,Cluster-10593.2,Cluster-10593.3,Cluster-10593.4,Cluster-106.0,Cluster-10761.0,Cluster-10761.1,Cluster-10837.0,Cluster-1112.0,Cl…
Cell wall/membrane/envelope biogenesis	M	301	Cluster-10008.0,Cluster-10065.1,Cluster-10342.2,Cluster-10462.0,Cluster-10462.1,Cluster-10778.0,Cluster-11674.0,Cluster-11966.1,Cluster-11966.2,Cluster-11970.0,Cluster-11970.1,Cluster-12202.0,Cluster-12783.0,Cluster-12879.1,Cluster-12879.3,Cluster-12879.4,Cluster-12879.5,Cluster-12879.6,Cluster-12879.8,Cluster-12879.9,Cluster-13297.0,Cluster-13661.0,Cluster-14121.0,Cluster-14407.0,Cluster-14407.1…
Cell motility	N	15	Cluster-23279.0,Cluster-4650.0,Cluster-8424.10043,Cluster-8424.12512,Cluster-8424.12513,Cluster-8424.12514,Cluster-8424.14262,Cluster-8424.14263,Cluster-8424.18768,Cluster-8424.18769,Cluster-8424.21012,Cluster-8424.29720,Cluster-8424.3384,Cluster-8424.3385,Cluster-8424.3387
Posttranslational modification, protein turnover, chaperones	O	2335	Cluster-10000.6,Cluster-10018.0,Cluster-10018.1,Cluster-10071.3,Cluster-10071.4,Cluster-10101.0,Cluster-10112.0,Cluster-10112.1,Cluster-10112.2,Cluster-1013.0,Cluster-1013.1,Cluster-10130.0,Cluster-10163.0,Cluster-10163.2,Cluster-10182.0,Cluster-10211.0,Cluster-10261.0,Cluster-10277.2,Cluster-1034.0,Cluster-10342.0,Cluster-10346.1,Cluster-10350.0,Cluster-10416.1,Cluster-10416.2,Cluster-10458.1,Cl…
ster-8424.30703,Cluster-8424.30706,Cluster-8424.30707,Cluster-8424.30708,Cluster-8424.30763,Cluster-8424.30785,Cluster-8424.30791,Cluster-8424.30822,Cluster-8424.30823,Cluster-8424.30829,Cluster-8424.30928,Cluster-8424.30934,Cluster-8424.30944,Cluster-8424.30947,Cluster-8424.30953,Cluster-8424.31037,Cluster-8424.31063,Cluster-8424.31176,Cluster-8424.31177,Cluster-8424.31178,Cluster-8424.3123,Clus…
Inorganic ion transport and metabolism	P	497	Cluster-10135.0,Cluster-10212.0,Cluster-10577.0,Cluster-10921.0,Cluster-11074.0,Cluster-1109.0,Cluster-11094.0,Cluster-11094.1,Cluster-11460.0,Cluster-11460.1,Cluster-11525.0,Cluster-11704.3,Cluster-11704.4,Cluster-11730.0,Cluster-11881.0,Cluster-11881.1,Cluster-1204.0,Cluster-12390.0,Cluster-12431.0,Cluster-13500.0,Cluster-13500.1,Cluster-13627.0,Cluster-13967.0,Cluster-13989.0,Cluster-14028.0,C…
Secondary metabolites biosynthesis, transport and catabolism	Q	522	Cluster-10016.0,Cluster-10038.0,Cluster-10089.0,Cluster-10162.1,Cluster-10181.1,Cluster-10181.2,Cluster-10181.4,Cluster-10181.6,Cluster-10181.7,Cluster-10512.0,Cluster-10677.0,Cluster-10717.0,Cluster-10777.1,Cluster-10777.3,Cluster-10779.1,Cluster-10822.0,Cluster-1088.0,Cluster-10965.1,Cluster-1097.0,Cluster-11223.0,Cluster-11253.0,Cluster-11448.0,Cluster-11448.1,Cluster-11701.0,Cluster-11938.0,C…
General function prediction only	R	2719	Cluster-10063.2,Cluster-10063.3,Cluster-10063.4,Cluster-10063.5,Cluster-10065.0,Cluster-10093.0,Cluster-10129.0,Cluster-10155.0,Cluster-10155.1,Cluster-10155.2,Cluster-10155.3,Cluster-10155.4,Cluster-10157.0,Cluster-10220.0,Cluster-10220.1,Cluster-10229.1,Cluster-10234.1,Cluster-10234.2,Cluster-1024.2,Cluster-10326.0,Cluster-10326.1,Cluster-10326.2,Cluster-10334.4,Cluster-1036.0,Cluster-1036.1,Cl…
35,Cluster-8424.25037,Cluster-8424.25038,Cluster-8424.25039,Cluster-8424.25080,Cluster-8424.25193,Cluster-8424.25221,Cluster-8424.25222,Cluster-8424.25263,Cluster-8424.25276,Cluster-8424.25294,Cluster-8424.25295,Cluster-8424.25297,Cluster-8424.25310,Cluster-8424.25417,Cluster-8424.25425,Cluster-8424.25445,Cluster-8424.25447,Cluster-8424.25448,Cluster-8424.25449,Cluster-8424.25450,Cluster-8424.254…
Function unknown	S	876	Cluster-10118.1,Cluster-10192.1,Cluster-10192.3,Cluster-10192.4,Cluster-10255.0,Cluster-10255.1,Cluster-1040.0,Cluster-10563.0,Cluster-10735.0,Cluster-10744.0,Cluster-10744.1,Cluster-10744.2,Cluster-10744.3,Cluster-10859.0,Cluster-11080.3,Cluster-11104.1,Cluster-11111.0,Cluster-11111.1,Cluster-11139.0,Cluster-1122.0,Cluster-11249.0,Cluster-11259.0,Cluster-11259.2,Cluster-11303.0,Cluster-11337.0,C…
Signal transduction mechanisms	T	1557	Cluster-10010.0,Cluster-10061.0,Cluster-10376.2,Cluster-10427.0,Cluster-10490.0,Cluster-10577.0,Cluster-10578.0,Cluster-10578.3,Cluster-10578.4,Cluster-10578.7,Cluster-10589.0,Cluster-10589.1,Cluster-10651.0,Cluster-1069.0,Cluster-10921.0,Cluster-10954.0,Cluster-1101.0,Cluster-11029.0,Cluster-11074.0,Cluster-11088.0,Cluster-11088.1,Cluster-11128.1,Cluster-11128.5,Cluster-11175.0,Cluster-11175.1,C…
Intracellular trafficking, secretion, and vesicular transport	U	1241	Cluster-10048.0,Cluster-10053.0,Cluster-10053.1,Cluster-10181.0,Cluster-10181.3,Cluster-10181.5,Cluster-10367.0,Cluster-10457.0,Cluster-10457.1,Cluster-10457.2,Cluster-10589.0,Cluster-10589.1,Cluster-10624.0,Cluster-10624.1,Cluster-10624.2,Cluster-10624.3,Cluster-10624.4,Cluster-10624.5,Cluster-10624.6,Cluster-10685.0,Cluster-10729.0,Cluster-10729.1,Cluster-10815.0,Cluster-10848.0,Cluster-10951.0…
Defense mechanisms	V	126	Cluster-10067.2,Cluster-12684.0,Cluster-12684.1,Cluster-13993.0,Cluster-14438.0,Cluster-14809.1,Cluster-14946.0,Cluster-15210.0,Cluster-15236.0,Cluster-15236.1,Cluster-15236.2,Cluster-15483.1,Cluster-15483.2,Cluster-16771.2,Cluster-16771.3,Cluster-17375.0,Cluster-17375.1,Cluster-17481.0,Cluster-17481.2,Cluster-17481.3,Cluster-17481.4,Cluster-17481.5,Cluster-17481.7,Cluster-17481.8,Cluster-17481.9…
Extracellular structures	W	26	Cluster-1303.0,Cluster-16388.0,Cluster-17675.0,Cluster-21922.0,Cluster-21922.1,Cluster-21922.2,Cluster-21922.3,Cluster-23053.0,Cluster-23053.1,Cluster-2676.0,Cluster-4185.0,Cluster-7708.0,Cluster-7708.1,Cluster-8424.1023,Cluster-8424.16281,Cluster-8424.19103,Cluster-8424.19104,Cluster-8424.27276,Cluster-8424.27466,Cluster-8424.27469,Cluster-8424.8844,Cluster-8424.9075,Cluster-8948.0,Cluster-8948.…
Nuclear structure	Y	89	Cluster-11349.0,Cluster-11558.0,Cluster-13449.0,Cluster-15001.0,Cluster-15734.0,Cluster-15793.2,Cluster-15793.3,Cluster-18294.0,Cluster-18294.1,Cluster-18547.0,Cluster-18781.0,Cluster-18996.0,Cluster-19666.1,Cluster-20727.0,Cluster-23965.0,Cluster-24527.0,Cluster-24531.0,Cluster-4835.0,Cluster-4836.0,Cluster-4836.6,Cluster-4836.7,Cluster-4836.8,Cluster-5677.1,Cluster-5713.0,Cluster-6602.0,Cluster…
Cytoskeleton	Z	537	Cluster-10014.0,Cluster-10028.1,Cluster-10028.2,Cluster-10028.3,Cluster-10113.0,Cluster-10113.1,Cluster-10229.1,Cluster-10272.0,Cluster-10277.0,Cluster-10277.1,Cluster-10384.0,Cluster-10443.0,Cluster-10476.0,Cluster-10487.0,Cluster-10636.0,Cluster-10636.1,Cluster-10697.1,Cluster-10986.0,Cluster-1101.0,Cluster-11182.1,Cluster-11593.0,Cluster-11593.1,Cluster-11989.0,Cluster-12149.0,Cluster-12149.2,…

## Sheet: Root-KOG Classification
								Supplementary File 3: Root- KOG Classification
								De novo transcriptome analysis of Lantana camara L. revealed candidate genes involved in phenylpropanoid biosynthesis pathway Muzammil Shah1*, Hesham F. Alharby1, Khalid Rehman Hakeem1, Niaz Ali2*, Inayat Ur Rahman2,3*, Mohd Munawar1 and Yasir Anwar1 1Department of Biological Sciences, Faculty of Science, King Abdulaziz University, Jeddah-21589, Saudi Arabia, 2Department of Botany, Hazara Univers…
								*Corresponding authors e-mail: niazalitk25@gmail.com; muzammilshah100@outlook.com; hajibotanist@outlook.com
Class	Abbreviation	Gene Numbers	Gene IDs
RNA processing and modification	A	9391	Cluster-100007.0,Cluster-100007.1,Cluster-100007.2,Cluster-100007.3,Cluster-100007.4,Cluster-100016.0,Cluster-100106.0,Cluster-100116.0,Cluster-100155.0,Cluster-100166.0,Cluster-100166.1,Cluster-100175.0,Cluster-100250.0,Cluster-100443.0,Cluster-100448.0,Cluster-100527.0,Cluster-100573.0,Cluster-100573.1,Cluster-100587.0,Cluster-100653.0,Cluster-100736.0,Cluster-100742.0,Cluster-100759.0,Cluster-…
Chromatin structure and dynamics	B	2330	Cluster-100182.0,Cluster-100243.0,Cluster-100490.0,Cluster-101056.0,Cluster-101174.0,Cluster-101841.0,Cluster-102280.0,Cluster-102300.0,Cluster-102474.0,Cluster-1025.0,Cluster-102661.0,Cluster-102786.0,Cluster-102858.0,Cluster-103365.0,Cluster-103504.0,Cluster-103533.0,Cluster-104135.0,Cluster-104160.0,Cluster-104285.0,Cluster-10462.0,Cluster-105090.0,Cluster-10549.0,Cluster-105664.0,Cluster-1056…
Energy production and conversion	C	9428	Cluster-100004.0,Cluster-100020.0,Cluster-100031.0,Cluster-100047.0,Cluster-100127.0,Cluster-100142.0,Cluster-100165.0,Cluster-100179.0,Cluster-100214.0,Cluster-100242.0,Cluster-100304.0,Cluster-100332.0,Cluster-100444.0,Cluster-100567.0,Cluster-10065.0,Cluster-100659.0,Cluster-100691.0,Cluster-100827.0,Cluster-100960.0,Cluster-100960.1,Cluster-100960.2,Cluster-100971.0,Cluster-100983.0,Cluster-1…
Cell cycle control, cell division, chromosome partitioning	D	3237	Cluster-10000.0,Cluster-100005.0,Cluster-100008.0,Cluster-100118.0,Cluster-100687.0,Cluster-100812.0,Cluster-100889.0,Cluster-101109.0,Cluster-101335.0,Cluster-101364.0,Cluster-101420.0,Cluster-101425.0,Cluster-101566.0,Cluster-10198.0,Cluster-102082.0,Cluster-102126.0,Cluster-102165.0,Cluster-102265.0,Cluster-102265.1,Cluster-102281.0,Cluster-102479.0,Cluster-102589.0,Cluster-102601.0,Cluster-10…
Amino acid transport and metabolism	E	6716	Cluster-100013.0,Cluster-100131.0,Cluster-100165.0,Cluster-100168.0,Cluster-100215.0,Cluster-100264.0,Cluster-100319.0,Cluster-100391.0,Cluster-10044.0,Cluster-100554.0,Cluster-100554.1,Cluster-100691.0,Cluster-10094.0,Cluster-101133.0,Cluster-101146.0,Cluster-101158.0,Cluster-101259.0,Cluster-101346.0,Cluster-101354.0,Cluster-101390.0,Cluster-101390.1,Cluster-101443.0,Cluster-101464.0,Cluster-10…
Nucleotide transport and metabolism	F	2360	Cluster-100105.0,Cluster-100138.0,Cluster-100256.0,Cluster-10043.0,Cluster-100472.0,Cluster-10061.0,Cluster-100681.0,Cluster-100951.0,Cluster-101253.0,Cluster-101515.0,Cluster-101944.0,Cluster-102231.0,Cluster-103143.0,Cluster-103191.0,Cluster-103306.0,Cluster-10348.0,Cluster-103642.0,Cluster-103642.1,Cluster-103642.2,Cluster-103812.0,Cluster-103831.0,Cluster-103833.0,Cluster-103911.0,Cluster-103…
Carbohydrate transport and metabolism	G	5605	Cluster-100032.0,Cluster-100068.0,Cluster-100147.0,Cluster-10018.0,Cluster-100273.0,Cluster-100282.0,Cluster-100355.0,Cluster-100357.0,Cluster-100358.0,Cluster-100370.0,Cluster-100371.0,Cluster-100539.0,Cluster-100600.0,Cluster-100609.0,Cluster-100675.0,Cluster-100750.0,Cluster-100881.0,Cluster-100937.0,Cluster-100937.1,Cluster-101074.0,Cluster-101116.0,Cluster-101245.0,Cluster-101311.0,Cluster-1…
Coenzyme transport and metabolism	H	2414	Cluster-100459.0,Cluster-100468.0,Cluster-100652.0,Cluster-100896.0,Cluster-101114.0,Cluster-101163.0,Cluster-102054.0,Cluster-102118.0,Cluster-102355.0,Cluster-102625.0,Cluster-102805.0,Cluster-103404.0,Cluster-103753.0,Cluster-104062.0,Cluster-104167.0,Cluster-104215.0,Cluster-104353.0,Cluster-10438.0,Cluster-104473.0,Cluster-104710.0,Cluster-104837.0,Cluster-104973.0,Cluster-105347.0,Cluster-1…
Lipid transport and metabolism	I	6479	Cluster-100244.0,Cluster-100260.0,Cluster-100313.0,Cluster-100319.0,Cluster-100445.0,Cluster-100571.0,Cluster-100616.0,Cluster-100688.0,Cluster-100775.0,Cluster-100775.1,Cluster-100792.0,Cluster-100811.0,Cluster-100836.0,Cluster-100916.0,Cluster-101100.0,Cluster-10113.0,Cluster-101152.0,Cluster-101315.0,Cluster-101326.0,Cluster-101401.0,Cluster-101401.1,Cluster-101444.0,Cluster-101527.0,Cluster-1…
Translation, ribosomal structure and biogenesis	J	21097	Cluster-100.0,Cluster-100022.0,Cluster-100030.0,Cluster-100055.0,Cluster-100076.0,Cluster-100093.0,Cluster-100098.0,Cluster-100109.0,Cluster-10012.0,Cluster-100159.0,Cluster-100184.0,Cluster-100185.0,Cluster-10020.0,Cluster-10022.0,Cluster-100220.0,Cluster-100225.0,Cluster-100248.0,Cluster-100248.1,Cluster-100259.0,Cluster-100312.0,Cluster-100318.0,Cluster-100333.0,Cluster-100340.0,Cluster-100366…
Transcription	K	6384	Cluster-100028.0,Cluster-100283.0,Cluster-100336.0,Cluster-100377.0,Cluster-100562.0,Cluster-100565.0,Cluster-100651.0,Cluster-100712.0,Cluster-100841.0,Cluster-101009.0,Cluster-101051.0,Cluster-101056.0,Cluster-101174.0,Cluster-101304.0,Cluster-101304.1,Cluster-101304.2,Cluster-10144.0,Cluster-101494.0,Cluster-101548.0,Cluster-101613.0,Cluster-101809.0,Cluster-101821.0,Cluster-101930.0,Cluster-1…
Replication, recombination and repair	L	3212	Cluster-100118.0,Cluster-100543.0,Cluster-100642.0,Cluster-100939.0,Cluster-101056.0,Cluster-101102.0,Cluster-101429.0,Cluster-101552.0,Cluster-101777.0,Cluster-101883.0,Cluster-102076.0,Cluster-102165.0,Cluster-102430.0,Cluster-10270.0,Cluster-103086.0,Cluster-103192.0,Cluster-103262.0,Cluster-103265.0,Cluster-103415.0,Cluster-103537.0,Cluster-103553.0,Cluster-103736.0,Cluster-103745.0,Cluster-1…
Cell wall/membrane/envelope biogenesis	M	1533	Cluster-100112.0,Cluster-100230.0,Cluster-100536.0,Cluster-100675.0,Cluster-101245.0,Cluster-101459.0,Cluster-101804.0,Cluster-102599.0,Cluster-102882.0,Cluster-102886.0,Cluster-10373.0,Cluster-104119.0,Cluster-104416.0,Cluster-104954.0,Cluster-105104.0,Cluster-105427.0,Cluster-105461.0,Cluster-106206.0,Cluster-106287.0,Cluster-106335.0,Cluster-106446.0,Cluster-10691.0,Cluster-107664.0,Cluster-10…
Cell motility	N	92	Cluster-101527.0,Cluster-104147.0,Cluster-110025.0,Cluster-11681.0,Cluster-153114.0,Cluster-164050.0,Cluster-172345.0,Cluster-194736.0,Cluster-194750.0,Cluster-194750.1,Cluster-198219.0,Cluster-212681.0,Cluster-21430.0,Cluster-226544.0,Cluster-229451.0,Cluster-232694.0,Cluster-234330.0,Cluster-236666.0,Cluster-242725.0,Cluster-242725.1,Cluster-242725.6,Cluster-244156.0,Cluster-261733.0,Cluster-26…
Posttranslational modification, protein turnover, chaperones	O	20612	Cluster-100042.0,Cluster-100044.0,Cluster-100057.1,Cluster-100078.0,Cluster-100097.0,Cluster-10010.0,Cluster-100113.0,Cluster-100139.0,Cluster-100158.0,Cluster-100174.0,Cluster-100215.0,Cluster-100274.0,Cluster-100369.0,Cluster-100447.0,Cluster-100477.0,Cluster-100485.0,Cluster-100487.0,Cluster-100505.0,Cluster-100530.0,Cluster-10063.0,Cluster-100643.0,Cluster-100656.0,Cluster-100675.0,Cluster-10…
Inorganic ion transport and metabolism	P	3603	Cluster-100351.0,Cluster-100471.0,Cluster-100594.0,Cluster-100681.0,Cluster-100815.0,Cluster-100928.0,Cluster-101059.0,Cluster-101292.0,Cluster-101292.1,Cluster-101292.2,Cluster-101292.3,Cluster-101292.4,Cluster-101382.0,Cluster-101568.0,Cluster-101579.0,Cluster-101653.0,Cluster-101653.1,Cluster-101653.2,Cluster-101653.3,Cluster-101653.4,Cluster-101975.0,Cluster-101985.0,Cluster-102159.0,Cluster-…
Secondary metabolites biosynthesis, transport and catabolism	Q	3723	Cluster-100018.0,Cluster-100067.0,Cluster-100101.0,Cluster-10038.0,Cluster-100445.0,Cluster-100507.0,Cluster-100594.0,Cluster-100655.2,Cluster-100731.0,Cluster-100764.0,Cluster-1011.0,Cluster-101240.0,Cluster-101240.1,Cluster-101240.2,Cluster-10132.0,Cluster-101367.0,Cluster-101439.0,Cluster-10148.0,Cluster-101580.0,Cluster-10164.0,Cluster-101708.0,Cluster-101710.0,Cluster-101793.0,Cluster-101913…
General function prediction only	R	17296	Cluster-100089.0,Cluster-100102.0,Cluster-100108.0,Cluster-100114.1,Cluster-100122.0,Cluster-100127.0,Cluster-100129.0,Cluster-100152.0,Cluster-100175.0,Cluster-100232.0,Cluster-100238.0,Cluster-100253.0,Cluster-10027.0,Cluster-100277.0,Cluster-100299.0,Cluster-100325.0,Cluster-100328.0,Cluster-100400.0,Cluster-100410.0,Cluster-100431.0,Cluster-100503.0,Cluster-100555.0,Cluster-100640.0,Cluster-1…
Function unknown	S	4554	Cluster-100035.0,Cluster-100200.0,Cluster-100281.0,Cluster-100599.0,Cluster-100774.0,Cluster-101143.0,Cluster-101168.0,Cluster-101168.1,Cluster-101222.0,Cluster-101357.0,Cluster-101438.0,Cluster-101493.0,Cluster-101563.0,Cluster-101569.0,Cluster-101588.0,Cluster-101751.0,Cluster-101929.0,Cluster-102015.0,Cluster-102161.0,Cluster-102190.0,Cluster-102258.0,Cluster-102360.0,Cluster-102375.0,Cluster-…
Signal transduction mechanisms	T	11656	Cluster-10000.0,Cluster-100017.0,Cluster-100088.0,Cluster-100092.0,Cluster-100120.0,Cluster-100207.0,Cluster-10026.0,Cluster-100285.0,Cluster-100381.0,Cluster-100399.0,Cluster-100524.0,Cluster-100633.0,Cluster-100705.0,Cluster-100709.0,Cluster-100721.0,Cluster-100828.0,Cluster-100851.0,Cluster-100854.0,Cluster-100873.0,Cluster-100994.0,Cluster-101145.0,Cluster-101213.0,Cluster-101242.0,Cluster-10…
Intracellular trafficking, secretion, and vesicular transport	U	8601	Cluster-100091.0,Cluster-100141.0,Cluster-100141.1,Cluster-100162.0,Cluster-100249.0,Cluster-100297.0,Cluster-100310.0,Cluster-100320.1,Cluster-100350.0,Cluster-100387.0,Cluster-100413.0,Cluster-1005.0,Cluster-100639.0,Cluster-100718.0,Cluster-100814.0,Cluster-100829.1,Cluster-100873.0,Cluster-100912.0,Cluster-100912.1,Cluster-100912.2,Cluster-100983.0,Cluster-101043.0,Cluster-101118.0,Cluster-10…
Defense mechanisms	V	648	Cluster-100810.0,Cluster-102792.0,Cluster-102950.0,Cluster-103722.0,Cluster-104365.0,Cluster-104793.0,Cluster-106421.0,Cluster-107057.0,Cluster-110702.0,Cluster-111926.2,Cluster-112839.0,Cluster-114489.0,Cluster-116321.0,Cluster-117093.0,Cluster-117156.0,Cluster-117174.0,Cluster-118444.0,Cluster-118479.0,Cluster-11899.0,Cluster-119244.0,Cluster-119538.0,Cluster-120363.0,Cluster-120363.1,Cluster-1…
Extracellular structures	W	162	Cluster-101321.0,Cluster-111686.0,Cluster-112909.0,Cluster-115643.0,Cluster-116753.1,Cluster-117754.0,Cluster-117874.0,Cluster-119333.0,Cluster-130466.0,Cluster-137248.0,Cluster-139025.0,Cluster-140448.0,Cluster-142231.0,Cluster-143275.0,Cluster-146079.0,Cluster-148607.0,Cluster-150500.0,Cluster-151045.0,Cluster-153995.0,Cluster-155540.0,Cluster-155636.0,Cluster-161011.0,Cluster-161011.1,Cluster-…
Unamed protein	X	4	Cluster-120103.0,Cluster-208406.0,Cluster-265660.0,Cluster-375895.0
Nuclear structure	Y	656	Cluster-100249.0,Cluster-102225.0,Cluster-102364.0,Cluster-102695.0,Cluster-103049.0,Cluster-103178.0,Cluster-103449.0,Cluster-103589.0,Cluster-105518.0,Cluster-105848.0,Cluster-105848.1,Cluster-105961.0,Cluster-106041.0,Cluster-107222.0,Cluster-107927.0,Cluster-107944.0,Cluster-10922.0,Cluster-109686.0,Cluster-111413.0,Cluster-111745.0,Cluster-112659.0,Cluster-112750.0,Cluster-113621.0,Cluster-1…
Cytoskeleton	Z	4186	Cluster-100271.0,Cluster-100450.0,Cluster-100450.1,Cluster-100687.0,Cluster-100777.0,Cluster-100987.0,Cluster-101015.0,Cluster-101125.0,Cluster-101181.0,Cluster-101351.0,Cluster-101537.0,Cluster-101870.0,Cluster-101870.1,Cluster-10190.0,Cluster-101996.0,Cluster-102199.0,Cluster-102316.0,Cluster-102465.0,Cluster-102467.0,Cluster-102497.0,Cluster-102547.0,Cluster-10262.0,Cluster-102699.0,Cluster-10…
