# Supplementary material for: De novo transcriptome analysis of Lantana camara L. revealed candidate genes involved in phenylpropanoid biosynthesis pathway
Source: Sci Rep. 2020 Aug 13;10:13726. doi: 10.1038/s41598-020-70635-5 (PMC7426850; doi:10.1038/s41598-020-70635-5)
Supplement: Supplementary file 4 — Supplementary Information 4. [file 41598_2020_70635_MOESM4_ESM.xlsx]

## Sheet: Leaf-KEGG Classification
		Supplementary File 4: Leaf- KEGG classification.
		De novo transcriptome analysis of Lantana camara L. revealed candidate genes involved in phenylpropanoid biosynthesis pathway
		Muzammil Shah1*, Hesham F. Alharby1, Khalid Rehman Hakeem1, Niaz Ali2*, Inayat Ur Rahman2,3*, Mohd Munawar1 and Yasir Anwar1
		1Department of Biological Sciences, Faculty of Science, King Abdulaziz University, Jeddah-21589, Saudi Arabia, 2Department of Botany, Hazara University, Mansehra-21300, KP, Pakistan, 3William L. Brown Center, Missouri Botanical Garden, P.O. Box 299, St. Louis, MO 63166-0299, USA
				*Corresponding authors e-mail: niazalitk25@gmail.com; muzammilshah100@outlook.com; hajibotanist@outlook.com
Pathway Hierarchy1	Pathway Hierarchy2	KEGG Pathway	Pathway ID	Gene Number	Gene IDs
Cellular Processes	Transport and catabolism	Endocytosis	ko04144	428	Cluster-13717.0,Cluster-8424.30099,Cluster-8384.2,Cluster-8424.22212,Cluster-1822.0,Cluster-8424.29320,Cluster-8424.5049,Cluster-24396.0,Cluster-11889.4,Cluster-8424.23906,Cluster-8424.26202,Cluster-8424.20013,Cluster-11328.1,Cluster-18980.3,Cluster-15314.1,Cluster-8424.1931,Cluster-18709.0,Cluster-8424.21910,Cluster-21118.0,Cluster-8424.31023,Cluster-8424.29375,Cluster-23812.0,Cluster-8424.18389…
Cellular Processes	Transport and catabolism	Peroxisome	ko04146	295	Cluster-8424.12560,Cluster-13012.1,Cluster-8424.16228,Cluster-8424.26537,Cluster-6366.0,Cluster-7135.0,Cluster-8424.8292,Cluster-8424.5455,Cluster-13952.1,Cluster-13012.2,Cluster-2515.0,Cluster-13363.1,Cluster-23761.0,Cluster-8424.23623,Cluster-8424.18680,Cluster-13952.0,Cluster-18135.0,Cluster-20652.2,Cluster-12117.4,Cluster-4341.0,Cluster-8424.5997,Cluster-22915.5,Cluster-8424.5457,Cluster-1362…
Cellular Processes	Transport and catabolism	Phagosome	ko04145	226	Cluster-13716.0,Cluster-14951.2,Cluster-7125.0,Cluster-6146.0,Cluster-8424.26768,Cluster-11712.1,Cluster-8424.4448,Cluster-19194.1,Cluster-8424.5716,Cluster-8424.3516,Cluster-8424.8356,Cluster-8424.3966,Cluster-8866.0,Cluster-8424.5713,Cluster-8424.3964,Cluster-8424.338,Cluster-8424.2858,Cluster-8573.0,Cluster-15908.0,Cluster-8424.8742,Cluster-8424.29800,Cluster-8424.29798,Cluster-8424.9481,Clust…
Cellular Processes	Transport and catabolism	Regulation of autophagy	ko04140	140	Cluster-8424.8420,Cluster-8424.13438,Cluster-8424.13455,Cluster-17169.1,Cluster-7135.1,Cluster-8424.16146,Cluster-8424.5259,Cluster-8424.13445,Cluster-16075.3,Cluster-20680.0,Cluster-8424.8289,Cluster-8424.22081,Cluster-20680.1,Cluster-8424.2534,Cluster-7406.1,Cluster-19598.4,Cluster-10435.1,Cluster-8424.23681,Cluster-8424.31624,Cluster-8424.702,Cluster-8424.27939,Cluster-10475.0,Cluster-22806.0,…
Environmental Information Processing	Membrane transport	ABC transporters	ko02010	92	Cluster-10624.2,Cluster-10624.5,Cluster-20245.1,Cluster-8424.23952,Cluster-8424.19787,Cluster-20006.0,Cluster-8424.28633,Cluster-8424.28618,Cluster-20245.0,Cluster-8424.28600,Cluster-4421.0,Cluster-8424.17611,Cluster-18589.1,Cluster-8424.14268,Cluster-8424.28605,Cluster-8424.27624,Cluster-8424.28634,Cluster-8424.28625,Cluster-8424.17834,Cluster-10677.0,Cluster-8424.12711,Cluster-8424.17813,Cluste…
Environmental Information Processing	Signal transduction	Phosphatidylinositol signaling system	ko04070	173	Cluster-19194.5,Cluster-8424.18237,Cluster-8424.18543,Cluster-8424.26162,Cluster-16838.0,Cluster-8424.20168,Cluster-8424.528,Cluster-21907.0,Cluster-6051.0,Cluster-8424.22182,Cluster-18456.1,Cluster-4140.0,Cluster-8424.30980,Cluster-8424.18553,Cluster-8424.16100,Cluster-18093.0,Cluster-8424.24848,Cluster-8424.7847,Cluster-8424.18550,Cluster-19194.4,Cluster-8424.20770,Cluster-8424.4124,Cluster-842…
Environmental Information Processing	Signal transduction	Plant hormone signal transduction	ko04075	429	Cluster-12927.3,Cluster-22196.1,Cluster-8424.4821,Cluster-991.0,Cluster-8424.20207,Cluster-9360.1,Cluster-8424.11758,Cluster-17141.3,Cluster-8424.24066,Cluster-16666.0,Cluster-20861.2,Cluster-2343.0,Cluster-2088.3,Cluster-3407.0,Cluster-11108.0,Cluster-8424.1426,Cluster-20441.0,Cluster-8424.25966,Cluster-8424.26031,Cluster-16814.1,Cluster-8424.23018,Cluster-23834.1,Cluster-17141.0,Cluster-1585.0,…
Genetic Information Processing	Folding, sorting and degradation	Proteasome	ko03050	135	Cluster-8424.26178,Cluster-8424.21432,Cluster-8424.9081,Cluster-8424.5875,Cluster-8424.30026,Cluster-3732.0,Cluster-11583.0,Cluster-16307.0,Cluster-8424.33980,Cluster-8424.13813,Cluster-2621.0,Cluster-8424.21482,Cluster-8424.9774,Cluster-23693.0,Cluster-6678.0,Cluster-4147.0,Cluster-6201.0,Cluster-8424.16252,Cluster-8424.11613,Cluster-8424.20982,Cluster-24121.1,Cluster-14086.5,Cluster-8424.30349,…
Genetic Information Processing	Folding, sorting and degradation	Protein export	ko03060	136	Cluster-8424.29733,Cluster-8359.0,Cluster-8424.22844,Cluster-8424.19115,Cluster-10815.0,Cluster-8424.14778,Cluster-8424.10934,Cluster-13066.1,Cluster-8424.20577,Cluster-8424.14060,Cluster-20464.1,Cluster-24029.0,Cluster-8424.30504,Cluster-19725.6,Cluster-8424.22207,Cluster-19725.4,Cluster-19725.3,Cluster-23122.0,Cluster-13066.2,Cluster-22040.0,Cluster-8424.22611,Cluster-8424.24982,Cluster-10458.1…
Genetic Information Processing	Folding, sorting and degradation	Protein processing in endoplasmic reticulum	ko04141	520	Cluster-7858.0,Cluster-8424.12361,Cluster-20903.1,Cluster-8424.30559,Cluster-8424.11849,Cluster-24196.0,Cluster-8424.2706,Cluster-8424.28720,Cluster-8424.30707,Cluster-13863.1,Cluster-8424.1333,Cluster-8424.13469,Cluster-8424.8460,Cluster-8424.13895,Cluster-8424.28859,Cluster-8424.4311,Cluster-8424.13650,Cluster-10367.0,Cluster-8424.27706,Cluster-12436.0,Cluster-13173.0,Cluster-8424.31177,Cluster…
Genetic Information Processing	Folding, sorting and degradation	RNA degradation	ko03018	306	Cluster-8424.15484,Cluster-8424.3133,Cluster-8424.8580,Cluster-8424.13558,Cluster-8424.8581,Cluster-8424.3134,Cluster-14823.0,Cluster-8424.5721,Cluster-24633.1,Cluster-8424.31674,Cluster-8424.30760,Cluster-8424.8575,Cluster-9177.3,Cluster-8424.3014,Cluster-3381.1,Cluster-8424.30757,Cluster-11754.0,Cluster-8424.8254,Cluster-8424.13559,Cluster-15405.2,Cluster-8424.24962,Cluster-20736.0,Cluster-1301…
Genetic Information Processing	Folding, sorting and degradation	SNARE interactions in vesicular transport	ko04130	71	Cluster-21564.1,Cluster-10457.0,Cluster-8424.23634,Cluster-2639.0,Cluster-6188.1,Cluster-8424.11380,Cluster-8424.10642,Cluster-8424.14214,Cluster-8424.8742,Cluster-21493.2,Cluster-8424.22266,Cluster-8424.10644,Cluster-6272.0,Cluster-8424.29986,Cluster-6272.1,Cluster-8424.15411,Cluster-11186.1,Cluster-15262.4,Cluster-8931.0,Cluster-15333.0,Cluster-8424.29980,Cluster-21564.0,Cluster-8424.16070,Clus…
Genetic Information Processing	Folding, sorting and degradation	Sulfur relay system	ko04122	27	Cluster-10000.1,Cluster-8424.15469,Cluster-8424.5363,Cluster-8424.10949,Cluster-8424.4270,Cluster-14489.0,Cluster-14489.1,Cluster-23993.1,Cluster-8424.5361,Cluster-8424.5362,Cluster-23993.0,Cluster-8424.27836,Cluster-10000.4,Cluster-8424.1176,Cluster-8424.16731,Cluster-8424.27835,Cluster-14489.2,Cluster-8424.6239,Cluster-8424.16014,Cluster-8424.6238,Cluster-8424.5360,Cluster-8424.10947,Cluster-84…
Genetic Information Processing	Folding, sorting and degradation	Ubiquitin mediated proteolysis	ko04120	319	Cluster-8424.9281,Cluster-8424.414,Cluster-8424.25287,Cluster-8329.0,Cluster-8424.26761,Cluster-17652.1,Cluster-12994.1,Cluster-8424.23245,Cluster-8424.15189,Cluster-8424.31345,Cluster-8424.2613,Cluster-14104.0,Cluster-8424.29897,Cluster-16513.5,Cluster-8424.25464,Cluster-8424.28858,Cluster-1176.0,Cluster-8424.28148,Cluster-8424.17661,Cluster-8424.9552,Cluster-8424.23271,Cluster-9788.1,Cluster-84…
Genetic Information Processing	Replication and repair	Base excision repair	ko03410	122	Cluster-8424.17627,Cluster-7672.0,Cluster-14275.0,Cluster-8424.19698,Cluster-8424.26846,Cluster-8424.5871,Cluster-8424.12373,Cluster-8301.2,Cluster-9334.0,Cluster-8424.20098,Cluster-8424.20097,Cluster-8424.8016,Cluster-8792.10,Cluster-9334.1,Cluster-8424.24539,Cluster-8424.5869,Cluster-8424.8017,Cluster-8424.26798,Cluster-8792.8,Cluster-8424.10587,Cluster-17086.1,Cluster-8424.20935,Cluster-8792.1…
Genetic Information Processing	Replication and repair	DNA replication	ko03030	85	Cluster-17627.0,Cluster-8424.33615,Cluster-18872.1,Cluster-7974.0,Cluster-8424.34300,Cluster-8792.0,Cluster-8424.5271,Cluster-12724.1,Cluster-18872.0,Cluster-8424.13837,Cluster-8424.27152,Cluster-106.0,Cluster-8424.5274,Cluster-24385.1,Cluster-459.0,Cluster-8424.23753,Cluster-17899.1,Cluster-3868.0,Cluster-4186.0,Cluster-2217.0,Cluster-18678.0,Cluster-8792.7,Cluster-21521.8,Cluster-9334.1,Cluster…
Genetic Information Processing	Replication and repair	Homologous recombination	ko03440	102	Cluster-8424.20935,Cluster-23814.0,Cluster-12724.0,Cluster-8424.7242,Cluster-9334.1,Cluster-7334.7,Cluster-6426.1,Cluster-7334.4,Cluster-2217.0,Cluster-3868.0,Cluster-8092.0,Cluster-11199.4,Cluster-11199.2,Cluster-6022.0,Cluster-11199.3,Cluster-11199.1,Cluster-8424.14509,Cluster-7334.5,Cluster-2745.0,Cluster-20313.0,Cluster-11969.0,Cluster-770.0,Cluster-8424.153,Cluster-8424.29724,Cluster-9334.0,…
Genetic Information Processing	Replication and repair	Mismatch repair	ko03430	87	Cluster-21385.0,Cluster-8424.6276,Cluster-21521.4,Cluster-8424.31227,Cluster-7328.0,Cluster-8424.9714,Cluster-5850.0,Cluster-8424.31923,Cluster-15223.0,Cluster-8424.31925,Cluster-8424.31687,Cluster-8424.31228,Cluster-8424.29224,Cluster-24449.1,Cluster-10181.3,Cluster-8424.31927,Cluster-18379.0,Cluster-18394.0,Cluster-24449.0,Cluster-8424.27156,Cluster-8424.31504,Cluster-8483.0,Cluster-8424.23881,…
Genetic Information Processing	Replication and repair	Non-homologous end-joining	ko03450	41	Cluster-8424.29729,Cluster-17001.2,Cluster-8424.29727,Cluster-17001.0,Cluster-17001.1,Cluster-8424.32390,Cluster-8424.29723,Cluster-8424.23753,Cluster-8424.18007,Cluster-8424.18006,Cluster-13229.0,Cluster-8424.32386,Cluster-8424.32382,Cluster-8424.18189,Cluster-8424.32391,Cluster-8424.34411,Cluster-8424.29728,Cluster-8424.2214,Cluster-8424.15634,Cluster-8424.29725,Cluster-8424.18008,Cluster-8424.…
Genetic Information Processing	Replication and repair	Nucleotide excision repair	ko03420	137	Cluster-8424.5273,Cluster-8424.14509,Cluster-8424.14784,Cluster-8424.12373,Cluster-8424.19809,Cluster-9334.0,Cluster-8424.30726,Cluster-8424.8016,Cluster-8424.27236,Cluster-8424.30722,Cluster-21521.8,Cluster-9334.1,Cluster-16513.3,Cluster-8424.10587,Cluster-8792.8,Cluster-8424.8017,Cluster-8424.20935,Cluster-8424.11084,Cluster-8424.13911,Cluster-16513.1,Cluster-8424.13652,Cluster-8424.5537,Cluste…
Genetic Information Processing	Transcription	Basal transcription factors	ko03022	115	Cluster-8424.27026,Cluster-8424.33274,Cluster-8424.19809,Cluster-8424.31882,Cluster-8424.9274,Cluster-8424.5534,Cluster-8424.34197,Cluster-8424.26572,Cluster-8424.7655,Cluster-21390.1,Cluster-14273.0,Cluster-8424.14784,Cluster-8424.28375,Cluster-8424.20305,Cluster-8424.4394,Cluster-8424.1342,Cluster-8424.20808,Cluster-8424.13911,Cluster-17368.2,Cluster-18258.0,Cluster-15791.0,Cluster-12923.0,Clus…
Genetic Information Processing	Transcription	RNA polymerase	ko03020	87	Cluster-8424.5300,Cluster-10320.1,Cluster-10320.5,Cluster-8424.28522,Cluster-13836.0,Cluster-8424.14911,Cluster-8424.5006,Cluster-18176.4,Cluster-21466.2,Cluster-8424.1663,Cluster-12490.0,Cluster-17674.0,Cluster-8424.1664,Cluster-21466.1,Cluster-8424.10489,Cluster-8424.23459,Cluster-8424.33031,Cluster-8424.33052,Cluster-17011.0,Cluster-3765.0,Cluster-16611.2,Cluster-4390.0,Cluster-13765.0,Cluster…
Genetic Information Processing	Transcription	Spliceosome	ko03040	509	Cluster-8424.12362,Cluster-8424.16262,Cluster-8424.13201,Cluster-8424.21292,Cluster-8424.21312,Cluster-8424.23841,Cluster-8424.23564,Cluster-8424.11492,Cluster-8424.2027,Cluster-20597.2,Cluster-8424.28815,Cluster-8424.17322,Cluster-8424.13920,Cluster-13215.0,Cluster-8424.29877,Cluster-8424.31090,Cluster-14209.0,Cluster-8424.21303,Cluster-10980.5,Cluster-9768.7,Cluster-8424.19921,Cluster-8424.3247…
Genetic Information Processing	Translation	Aminoacyl-tRNA biosynthesis	ko00970	181	Cluster-8424.9748,Cluster-24446.0,Cluster-8336.2,Cluster-8424.32676,Cluster-8424.20000,Cluster-8424.17224,Cluster-8424.13761,Cluster-8424.5671,Cluster-15641.0,Cluster-8424.20006,Cluster-22025.1,Cluster-8424.32081,Cluster-8424.14564,Cluster-8424.13266,Cluster-8424.26831,Cluster-8424.14831,Cluster-8424.26827,Cluster-8424.29759,Cluster-8424.26466,Cluster-18448.0,Cluster-8424.18538,Cluster-8424.7688,…
Genetic Information Processing	Translation	RNA transport	ko03013	467	Cluster-6602.0,Cluster-8424.18422,Cluster-8424.4512,Cluster-6322.2,Cluster-4405.0,Cluster-8424.6399,Cluster-8424.25129,Cluster-8424.1131,Cluster-8424.9773,Cluster-12526.0,Cluster-12055.3,Cluster-21369.1,Cluster-8424.4478,Cluster-8424.5289,Cluster-18555.1,Cluster-22238.0,Cluster-8424.8554,Cluster-6322.0,Cluster-8424.31491,Cluster-8424.20054,Cluster-8424.5775,Cluster-8424.26629,Cluster-8424.31744,C…
Genetic Information Processing	Translation	Ribosome	ko03010	673	Cluster-8424.16445,Cluster-22949.1,Cluster-8424.6119,Cluster-8424.9428,Cluster-11695.0,Cluster-8424.2443,Cluster-8424.23893,Cluster-8424.12922,Cluster-23959.0,Cluster-8424.3796,Cluster-8424.29147,Cluster-8424.26168,Cluster-7853.0,Cluster-24105.0,Cluster-19204.0,Cluster-8424.26166,Cluster-8424.25431,Cluster-8424.15131,Cluster-8424.15044,Cluster-8424.14469,Cluster-15365.1,Cluster-17165.0,Cluster-84…
Genetic Information Processing	Translation	Ribosome biogenesis in eukaryotes	ko03008	228	Cluster-11366.0,Cluster-8424.21030,Cluster-6388.2,Cluster-8424.5116,Cluster-8037.0,Cluster-8424.9101,Cluster-8424.7075,Cluster-8424.13919,Cluster-8424.9504,Cluster-8424.13846,Cluster-18413.0,Cluster-8424.24529,Cluster-1103.0,Cluster-8424.12058,Cluster-12824.1,Cluster-8424.909,Cluster-8424.16815,Cluster-8424.43,Cluster-18401.0,Cluster-8424.11340,Cluster-8424.33675,Cluster-15904.6,Cluster-8424.9703…
Genetic Information Processing	Translation	mRNA surveillance pathway	ko03015	330	Cluster-8424.22545,Cluster-14681.0,Cluster-8424.3549,Cluster-8424.22494,Cluster-8424.681,Cluster-4539.6,Cluster-8424.22495,Cluster-8424.26859,Cluster-13549.0,Cluster-8424.17968,Cluster-21609.3,Cluster-8424.9881,Cluster-8424.27595,Cluster-8424.20143,Cluster-8424.25265,Cluster-960.0,Cluster-13282.2,Cluster-8424.6567,Cluster-8424.14046,Cluster-8424.29141,Cluster-8424.29142,Cluster-8424.23687,Cluster…
Metabolism	Amino acid metabolism	Alanine, aspartate and glutamate metabolism	ko00250	128	Cluster-10878.0,Cluster-8424.11278,Cluster-8424.27936,Cluster-13198.0,Cluster-20873.1,Cluster-6702.0,Cluster-8424.8412,Cluster-8424.27933,Cluster-8424.969,Cluster-18053.0,Cluster-18471.0,Cluster-8424.19300,Cluster-7401.0,Cluster-8849.0,Cluster-8424.20321,Cluster-8424.880,Cluster-8424.10599,Cluster-8424.28196,Cluster-8424.5275,Cluster-8424.4082,Cluster-8424.5922,Cluster-8424.34360,Cluster-8424.224…
Metabolism	Amino acid metabolism	Arginine and proline metabolism	ko00330	126	Cluster-20864.0,Cluster-8424.33556,Cluster-8424.7623,Cluster-8424.10398,Cluster-13592.1,Cluster-16362.0,Cluster-8424.10430,Cluster-5401.0,Cluster-3182.0,Cluster-8424.23662,Cluster-2642.0,Cluster-18777.0,Cluster-8424.21400,Cluster-6880.0,Cluster-8424.3808,Cluster-8424.32681,Cluster-2806.0,Cluster-16658.0,Cluster-23230.2,Cluster-13592.2,Cluster-9329.2,Cluster-8424.17720,Cluster-3822.0,Cluster-19015…
Metabolism	Amino acid metabolism	Arginine biosynthesis	ko00220	110	Cluster-8424.27932,Cluster-8424.5275,Cluster-8424.4082,Cluster-8424.11277,Cluster-8424.9851,Cluster-8424.31743,Cluster-8424.20332,Cluster-8424.21402,Cluster-8424.22463,Cluster-8424.33824,Cluster-12413.0,Cluster-8424.7622,Cluster-8424.34363,Cluster-8424.24079,Cluster-8424.27929,Cluster-20436.0,Cluster-6187.0,Cluster-8424.28196,Cluster-8424.13966,Cluster-8424.34354,Cluster-8424.6642,Cluster-8424.76…
Metabolism	Amino acid metabolism	Cysteine and methionine metabolism	ko00270	221	Cluster-8424.30672,Cluster-8424.17200,Cluster-1291.0,Cluster-13052.0,Cluster-8424.15821,Cluster-8974.0,Cluster-8424.32342,Cluster-8819.0,Cluster-8424.5362,Cluster-8424.10498,Cluster-8424.29486,Cluster-1533.0,Cluster-8424.15837,Cluster-12195.0,Cluster-8424.15867,Cluster-8424.33447,Cluster-8424.13698,Cluster-8424.2041,Cluster-8424.6773,Cluster-8424.23515,Cluster-8424.1134,Cluster-8424.8078,Cluster-…
Metabolism	Amino acid metabolism	Glycine, serine and threonine metabolism	ko00260	194	Cluster-22474.0,Cluster-8424.24997,Cluster-18576.0,Cluster-24675.0,Cluster-24221.0,Cluster-4673.0,Cluster-8424.14720,Cluster-8424.19176,Cluster-22474.2,Cluster-8424.3462,Cluster-8424.10681,Cluster-22905.0,Cluster-525.1,Cluster-8424.23674,Cluster-8424.31138,Cluster-22905.1,Cluster-8424.23678,Cluster-7991.0,Cluster-19763.0,Cluster-8424.31142,Cluster-2625.0,Cluster-5795.1,Cluster-16071.0,Cluster-992…
Metabolism	Amino acid metabolism	Histidine metabolism	ko00340	64	Cluster-24005.0,Cluster-8424.25028,Cluster-8424.23662,Cluster-8424.12198,Cluster-8424.10430,Cluster-8424.33556,Cluster-8424.31203,Cluster-8424.33073,Cluster-8424.16294,Cluster-8424.26676,Cluster-8424.19320,Cluster-16512.0,Cluster-8424.27587,Cluster-8424.32681,Cluster-2806.0,Cluster-8424.2848,Cluster-8424.19318,Cluster-8424.30717,Cluster-8424.25030,Cluster-8424.25040,Cluster-12340.4,Cluster-8424.1…
Metabolism	Amino acid metabolism	Lysine biosynthesis	ko00300	47	Cluster-8424.21156,Cluster-22486.2,Cluster-16558.0,Cluster-3210.0,Cluster-8424.6108,Cluster-8424.1724,Cluster-8424.9932,Cluster-8424.15905,Cluster-12165.0,Cluster-6479.1,Cluster-8424.19190,Cluster-8424.20954,Cluster-19614.1,Cluster-22715.2,Cluster-8424.32056,Cluster-8424.13515,Cluster-8424.32155,Cluster-4472.0,Cluster-8424.3461,Cluster-8424.11969,Cluster-13052.0,Cluster-8424.20543,Cluster-6479.0,…
Metabolism	Amino acid metabolism	Lysine degradation	ko00310	83	Cluster-8424.28531,Cluster-8424.19176,Cluster-8424.10071,Cluster-15142.5,Cluster-21772.9,Cluster-21772.0,Cluster-8424.28539,Cluster-8424.13128,Cluster-8424.33558,Cluster-8424.31726,Cluster-18308.0,Cluster-10453.0,Cluster-1108.0,Cluster-8424.17291,Cluster-3902.1,Cluster-8424.17271,Cluster-21772.4,Cluster-8424.12958,Cluster-8424.24186,Cluster-8424.10067,Cluster-8424.34248,Cluster-8424.32679,Cluster…
Metabolism	Amino acid metabolism	Phenylalanine metabolism	ko00360	99	Cluster-22289.1,Cluster-20864.1,Cluster-8424.2222,Cluster-4463.0,Cluster-22214.1,Cluster-8424.16687,Cluster-21421.0,Cluster-8424.13805,Cluster-12867.2,Cluster-8424.12545,Cluster-18214.0,Cluster-8424.33447,Cluster-8424.16853,Cluster-4103.0,Cluster-8424.15867,Cluster-13592.0,Cluster-8424.34221,Cluster-8424.6156,Cluster-19173.2,Cluster-8424.6797,Cluster-8511.0,Cluster-8424.28458,Cluster-8974.0,Clust…
Metabolism	Amino acid metabolism	Phenylalanine, tyrosine and tryptophan biosynthesis	ko00400	126	Cluster-2642.0,Cluster-3540.1,Cluster-8424.30717,Cluster-8424.30812,Cluster-15619.1,Cluster-11390.11,Cluster-19942.0,Cluster-5278.0,Cluster-8424.27587,Cluster-22622.0,Cluster-22220.0,Cluster-5961.3,Cluster-20402.0,Cluster-8424.1635,Cluster-8424.17898,Cluster-6699.2,Cluster-15619.3,Cluster-11390.8,Cluster-13559.0,Cluster-11390.7,Cluster-19610.2,Cluster-5961.5,Cluster-20864.0,Cluster-7944.0,Cluster…
Metabolism	Amino acid metabolism	Tryptophan metabolism	ko00380	72	Cluster-15142.5,Cluster-8424.19176,Cluster-8424.13128,Cluster-8424.33558,Cluster-18308.0,Cluster-8424.31726,Cluster-8424.27925,Cluster-24010.1,Cluster-8424.15055,Cluster-8424.17271,Cluster-8424.15502,Cluster-8424.16366,Cluster-8848.0,Cluster-8424.24186,Cluster-24010.0,Cluster-8424.12958,Cluster-8424.32679,Cluster-14309.0,Cluster-8424.27799,Cluster-14037.0,Cluster-8424.13515,Cluster-8424.19190,Clu…
Metabolism	Amino acid metabolism	Tyrosine metabolism	ko00350	100	Cluster-8424.4378,Cluster-8424.30718,Cluster-4103.1,Cluster-358.0,Cluster-16886.1,Cluster-22936.0,Cluster-23547.0,Cluster-8424.4375,Cluster-6702.0,Cluster-8424.5482,Cluster-8424.18745,Cluster-8424.29177,Cluster-8424.18399,Cluster-9317.0,Cluster-8424.27225,Cluster-8424.20211,Cluster-8424.4576,Cluster-8424.29639,Cluster-8424.11279,Cluster-11938.1,Cluster-1210.1,Cluster-8424.18398,Cluster-8424.11278…
Metabolism	Amino acid metabolism	Valine, leucine and isoleucine biosynthesis	ko00290	36	Cluster-692.0,Cluster-24675.0,Cluster-2858.0,Cluster-8424.10313,Cluster-21588.0,Cluster-8424.10268,Cluster-859.0,Cluster-8424.22030,Cluster-8424.22398,Cluster-8424.10758,Cluster-8424.14697,Cluster-8424.28317,Cluster-17240.1,Cluster-8424.13395,Cluster-17240.0,Cluster-8424.1696,Cluster-8424.22636,Cluster-8424.22399,Cluster-12054.0,Cluster-1836.0,Cluster-8424.14827,Cluster-8424.26199,Cluster-8424.19…
Metabolism	Amino acid metabolism	Valine, leucine and isoleucine degradation	ko00280	135	Cluster-22915.7,Cluster-8424.14954,Cluster-7761.0,Cluster-8424.15204,Cluster-8424.21160,Cluster-8424.32678,Cluster-8424.21159,Cluster-8424.21162,Cluster-8424.8323,Cluster-8424.20543,Cluster-8424.11850,Cluster-8424.23688,Cluster-19419.1,Cluster-16448.0,Cluster-23802.0,Cluster-8424.10430,Cluster-13677.3,Cluster-15142.4,Cluster-8424.10580,Cluster-859.0,Cluster-8424.3374,Cluster-8424.27223,Cluster-84…
Metabolism	Biosynthesis of other secondary metabolites	Anthocyanin biosynthesis	ko00942	17	Cluster-21618.0,Cluster-12998.0,Cluster-20280.9,Cluster-847.0,Cluster-8424.6523,Cluster-23015.0,Cluster-3970.0,Cluster-3010.0,Cluster-1859.0,Cluster-21618.1,Cluster-8424.2023,Cluster-8424.2028,Cluster-18129.0,Cluster-21846.0,Cluster-8424.2020,Cluster-2579.0,Cluster-23252.0
Metabolism	Biosynthesis of other secondary metabolites	Betalain biosynthesis	ko00965	2	Cluster-8424.5500,Cluster-16537.1
Metabolism	Biosynthesis of other secondary metabolites	Caffeine metabolism	ko00232	6	Cluster-20214.0,Cluster-8424.5500,Cluster-5016.0,Cluster-20354.1,Cluster-18967.0,Cluster-16537.1
Metabolism	Biosynthesis of other secondary metabolites	Flavone and flavonol biosynthesis	ko00944	32	Cluster-8424.6176,Cluster-16584.0,Cluster-18240.0,Cluster-8424.6170,Cluster-8424.6178,Cluster-8424.6522,Cluster-8424.6174,Cluster-8424.6175,Cluster-18240.1,Cluster-9050.0,Cluster-8424.28308,Cluster-8843.2,Cluster-4867.0,Cluster-3308.0,Cluster-2478.0,Cluster-8843.0,Cluster-8843.1,Cluster-8424.19350,Cluster-8424.30268,Cluster-4623.0,Cluster-8424.28304,Cluster-8424.6179,Cluster-8424.10824,Cluster-14…
Metabolism	Biosynthesis of other secondary metabolites	Flavonoid biosynthesis	ko00941	41	Cluster-8424.27037,Cluster-14247.0,Cluster-8424.6522,Cluster-8424.6156,Cluster-21366.1,Cluster-8511.0,Cluster-8424.3837,Cluster-9326.0,Cluster-8424.3835,Cluster-12514.2,Cluster-12514.1,Cluster-19540.1,Cluster-14152.1,Cluster-11797.0,Cluster-22214.1,Cluster-7170.0,Cluster-14152.0,Cluster-8424.3836,Cluster-18585.0,Cluster-8424.16464,Cluster-21366.0,Cluster-18513.0,Cluster-8424.12666,Cluster-12343.0…
Metabolism	Biosynthesis of other secondary metabolites	Glucosinolate biosynthesis	ko00966	17	Cluster-8424.19078,Cluster-20214.0,Cluster-8424.10529,Cluster-13046.1,Cluster-13046.0,Cluster-12054.0,Cluster-4917.0,Cluster-8424.10530,Cluster-14935.0,Cluster-8424.17349,Cluster-18967.0,Cluster-2502.0,Cluster-8986.0,Cluster-859.0,Cluster-8424.10758,Cluster-44.0,Cluster-8424.7586
Metabolism	Biosynthesis of other secondary metabolites	Indole alkaloid biosynthesis	ko00901	3	Cluster-3789.0,Cluster-8424.26665,Cluster-9686.0
Metabolism	Biosynthesis of other secondary metabolites	Isoflavonoid biosynthesis	ko00943	7	Cluster-9050.0,Cluster-8424.7863,Cluster-8424.23092,Cluster-21848.0,Cluster-8424.30031,Cluster-8424.28308,Cluster-8424.28304
Metabolism	Biosynthesis of other secondary metabolites	Isoquinoline alkaloid biosynthesis	ko00950	53	Cluster-8424.33447,Cluster-358.0,Cluster-21421.0,Cluster-4463.0,Cluster-20864.1,Cluster-23547.0,Cluster-6537.2,Cluster-22936.0,Cluster-22289.1,Cluster-6702.0,Cluster-9251.0,Cluster-8424.5482,Cluster-8424.15301,Cluster-6537.1,Cluster-6537.6,Cluster-6537.7,Cluster-8974.0,Cluster-8424.11279,Cluster-8424.6797,Cluster-8424.11278,Cluster-1210.1,Cluster-8424.15867,Cluster-8424.16853,Cluster-19350.0,Clus…
Metabolism	Biosynthesis of other secondary metabolites	Monobactam biosynthesis	ko00261	61	Cluster-8424.3462,Cluster-8424.3806,Cluster-8424.31106,Cluster-8424.11975,Cluster-8424.11970,Cluster-8424.20955,Cluster-16948.0,Cluster-8424.27444,Cluster-14838.1,Cluster-8424.11973,Cluster-8424.11968,Cluster-8424.14057,Cluster-22669.0,Cluster-8424.1714,Cluster-6584.0,Cluster-9452.0,Cluster-8424.1258,Cluster-8424.11966,Cluster-9924.0,Cluster-14135.0,Cluster-8424.34165,Cluster-8424.31105,Cluster-8…
Metabolism	Biosynthesis of other secondary metabolites	Phenylpropanoid biosynthesis	ko00940	229	Cluster-1808.0,Cluster-13809.0,Cluster-2996.0,Cluster-8424.8319,Cluster-8424.11711,Cluster-21891.4,Cluster-8511.0,Cluster-7587.0,Cluster-7191.0,Cluster-6354.0,Cluster-8424.10161,Cluster-8424.27672,Cluster-7710.0,Cluster-17293.1,Cluster-14408.0,Cluster-21891.2,Cluster-8424.2222,Cluster-8424.16192,Cluster-8424.33411,Cluster-8424.16687,Cluster-17753.0,Cluster-17598.0,Cluster-8424.2649,Cluster-21536.…
Metabolism	Biosynthesis of other secondary metabolites	Stilbenoid, diarylheptanoid and gingerol biosynthesis	ko00945	41	Cluster-8424.3992,Cluster-18833.2,Cluster-21960.0,Cluster-19540.0,Cluster-8424.32031,Cluster-8424.13909,Cluster-1728.0,Cluster-22214.0,Cluster-8424.24951,Cluster-8424.13908,Cluster-16807.0,Cluster-8424.7635,Cluster-8424.21782,Cluster-14650.0,Cluster-1315.0,Cluster-12082.0,Cluster-8424.2325,Cluster-18513.0,Cluster-2553.0,Cluster-8424.7634,Cluster-12343.0,Cluster-8424.12666,Cluster-8424.2326,Cluste…
Metabolism	Biosynthesis of other secondary metabolites	Tropane, piperidine and pyridine alkaloid biosynthesis	ko00960	58	Cluster-8424.6797,Cluster-8424.11279,Cluster-4103.0,Cluster-8424.16853,Cluster-8424.15867,Cluster-8424.11278,Cluster-8424.15301,Cluster-8424.20211,Cluster-8974.0,Cluster-22936.0,Cluster-8424.32907,Cluster-20864.1,Cluster-4463.0,Cluster-8424.5482,Cluster-6702.0,Cluster-16537.1,Cluster-8424.30745,Cluster-22289.1,Cluster-8424.30718,Cluster-8424.7333,Cluster-4103.1,Cluster-8424.33447,Cluster-21421.0,…
Metabolism	Carbohydrate metabolism	Amino sugar and nucleotide sugar metabolism	ko00520	304	Cluster-8424.25690,Cluster-319.0,Cluster-8424.1976,Cluster-884.0,Cluster-8424.28274,Cluster-22322.0,Cluster-8424.24250,Cluster-8424.26436,Cluster-8424.7545,Cluster-2812.0,Cluster-8424.5731,Cluster-15772.1,Cluster-19965.1,Cluster-8424.18698,Cluster-8424.31433,Cluster-11970.1,Cluster-8424.3860,Cluster-15297.0,Cluster-328.0,Cluster-8424.25886,Cluster-8424.29788,Cluster-9962.1,Cluster-8424.1273,Clust…
Metabolism	Carbohydrate metabolism	Ascorbate and aldarate metabolism	ko00053	106	Cluster-8424.20543,Cluster-20103.5,Cluster-8424.18416,Cluster-8424.26317,Cluster-17964.2,Cluster-8424.1748,Cluster-14987.0,Cluster-8424.15771,Cluster-8424.34067,Cluster-8424.28744,Cluster-8424.17301,Cluster-8424.2372,Cluster-8424.27800,Cluster-20103.1,Cluster-12852.1,Cluster-8424.13365,Cluster-15814.0,Cluster-8424.9499,Cluster-8424.32678,Cluster-23613.0,Cluster-8424.25963,Cluster-8424.32680,Clust…
Metabolism	Carbohydrate metabolism	Butanoate metabolism	ko00650	45	Cluster-8424.10599,Cluster-8424.10574,Cluster-1036.2,Cluster-8424.14426,Cluster-8424.13395,Cluster-8424.10601,Cluster-8424.5050,Cluster-13396.0,Cluster-8424.31655,Cluster-8424.31657,Cluster-8424.13249,Cluster-8424.31658,Cluster-15142.2,Cluster-8424.10603,Cluster-15142.5,Cluster-8424.28317,Cluster-8424.10600,Cluster-8424.10580,Cluster-15142.4,Cluster-8424.22030,Cluster-8424.3374,Cluster-8424.10592…
Metabolism	Carbohydrate metabolism	C5-Branched dibasic acid metabolism	ko00660	18	Cluster-2858.0,Cluster-8424.10313,Cluster-8424.13622,Cluster-692.0,Cluster-8424.13989,Cluster-8424.28317,Cluster-17240.1,Cluster-8424.10268,Cluster-21588.0,Cluster-22604.0,Cluster-8424.22030,Cluster-8424.22063,Cluster-1836.0,Cluster-8424.13395,Cluster-17240.0,Cluster-17122.0,Cluster-8424.22636,Cluster-6175.0
Metabolism	Carbohydrate metabolism	Citrate cycle (TCA cycle)	ko00020	155	Cluster-15409.0,Cluster-8424.8044,Cluster-8424.15604,Cluster-269.0,Cluster-8901.0,Cluster-23413.2,Cluster-15536.0,Cluster-4775.0,Cluster-23682.0,Cluster-15955.0,Cluster-8424.17421,Cluster-8424.23675,Cluster-1705.0,Cluster-8424.20099,Cluster-16093.0,Cluster-8424.6311,Cluster-8424.23354,Cluster-3988.0,Cluster-8424.6667,Cluster-8424.15956,Cluster-8424.17710,Cluster-8424.13509,Cluster-8424.8846,Clust…
Metabolism	Carbohydrate metabolism	Fructose and mannose metabolism	ko00051	156	Cluster-14838.1,Cluster-8424.683,Cluster-18348.0,Cluster-8424.20174,Cluster-24664.2,Cluster-8424.6603,Cluster-15772.2,Cluster-8424.15447,Cluster-18169.2,Cluster-18169.1,Cluster-8424.26184,Cluster-24664.1,Cluster-8424.2951,Cluster-18169.3,Cluster-8424.18303,Cluster-16560.5,Cluster-13233.0,Cluster-18094.2,Cluster-8424.4358,Cluster-15466.2,Cluster-8424.19110,Cluster-8424.1258,Cluster-8424.682,Cluste…
Metabolism	Carbohydrate metabolism	Galactose metabolism	ko00052	189	Cluster-8424.23698,Cluster-8424.11425,Cluster-8424.14065,Cluster-8424.3509,Cluster-8424.29269,Cluster-8424.7154,Cluster-8424.16694,Cluster-23765.0,Cluster-8424.23529,Cluster-5221.0,Cluster-8424.1254,Cluster-10203.0,Cluster-17964.2,Cluster-8424.23700,Cluster-8424.17637,Cluster-8424.9152,Cluster-8424.18719,Cluster-8424.31992,Cluster-8424.23705,Cluster-2630.0,Cluster-8424.1259,Cluster-8424.26288,Clu…
Metabolism	Carbohydrate metabolism	Glycolysis / Gluconeogenesis	ko00010	353	Cluster-15628.0,Cluster-8424.23355,Cluster-8424.21085,Cluster-8424.6667,Cluster-8424.16271,Cluster-8424.13689,Cluster-8424.1254,Cluster-8424.8846,Cluster-13945.0,Cluster-8424.17540,Cluster-8424.3856,Cluster-8424.32627,Cluster-8424.3673,Cluster-5872.0,Cluster-8424.1585,Cluster-24633.1,Cluster-8424.10617,Cluster-8424.1785,Cluster-14823.0,Cluster-14135.0,Cluster-22463.0,Cluster-8424.10614,Cluster-84…
Metabolism	Carbohydrate metabolism	Glyoxylate and dicarboxylate metabolism	ko00630	177	Cluster-8424.16310,Cluster-10555.1,Cluster-15129.0,Cluster-8424.24057,Cluster-15536.1,Cluster-8424.15233,Cluster-7761.0,Cluster-8424.20836,Cluster-8424.4473,Cluster-8424.24993,Cluster-8424.13125,Cluster-8424.27931,Cluster-11546.0,Cluster-23802.0,Cluster-16448.0,Cluster-8424.17710,Cluster-8424.23688,Cluster-8424.2532,Cluster-8424.7336,Cluster-8424.16543,Cluster-8424.19353,Cluster-8424.4458,Cluster…
Metabolism	Carbohydrate metabolism	Inositol phosphate metabolism	ko00562	150	Cluster-8424.7943,Cluster-8424.6008,Cluster-8424.4125,Cluster-8424.25020,Cluster-8121.0,Cluster-8424.20110,Cluster-8424.20865,Cluster-8424.19828,Cluster-8424.20769,Cluster-8424.28114,Cluster-8424.18850,Cluster-22102.0,Cluster-8424.28115,Cluster-8424.4906,Cluster-14912.0,Cluster-8424.28112,Cluster-8038.0,Cluster-8424.6003,Cluster-16664.0,Cluster-8424.18548,Cluster-8424.18556,Cluster-19606.1,Cluste…
Metabolism	Carbohydrate metabolism	Pentose and glucuronate interconversions	ko00040	123	Cluster-14501.0,Cluster-8424.17271,Cluster-8642.1,Cluster-8424.24990,Cluster-23177.0,Cluster-22516.3,Cluster-6461.0,Cluster-3254.0,Cluster-21177.0,Cluster-8424.15870,Cluster-8424.864,Cluster-8424.16877,Cluster-8424.2212,Cluster-20088.0,Cluster-8424.861,Cluster-8424.6126,Cluster-24037.1,Cluster-8424.30805,Cluster-8424.14339,Cluster-17964.3,Cluster-16941.2,Cluster-12481.0,Cluster-4127.0,Cluster-842…
Metabolism	Carbohydrate metabolism	Pentose phosphate pathway	ko00030	131	Cluster-13185.0,Cluster-8424.30813,Cluster-2812.0,Cluster-7726.1,Cluster-8424.11202,Cluster-46.0,Cluster-10588.2,Cluster-8424.31783,Cluster-8424.17335,Cluster-8424.1584,Cluster-8424.32713,Cluster-8424.193,Cluster-8424.15818,Cluster-8424.12427,Cluster-15466.1,Cluster-8424.10727,Cluster-8424.31782,Cluster-8424.19680,Cluster-8424.12425,Cluster-8424.18733,Cluster-8424.13542,Cluster-8424.19959,Cluster…
Metabolism	Carbohydrate metabolism	Propanoate metabolism	ko00640	68	Cluster-4898.0,Cluster-18927.0,Cluster-8424.14250,Cluster-8424.20245,Cluster-18927.1,Cluster-6041.0,Cluster-22796.0,Cluster-8901.0,Cluster-8424.14501,Cluster-23125.0,Cluster-3668.0,Cluster-141.0,Cluster-4263.0,Cluster-21739.0,Cluster-2431.0,Cluster-8424.20242,Cluster-8424.15015,Cluster-8424.20244,Cluster-15142.2,Cluster-12979.0,Cluster-8424.27223,Cluster-15142.4,Cluster-8424.5324,Cluster-8424.202…
Metabolism	Carbohydrate metabolism	Pyruvate metabolism	ko00620	284	Cluster-8374.0,Cluster-16448.0,Cluster-8424.13689,Cluster-8424.8846,Cluster-8424.6667,Cluster-5635.0,Cluster-8424.8323,Cluster-8424.33810,Cluster-15628.0,Cluster-8424.13556,Cluster-8424.23355,Cluster-8424.17540,Cluster-8424.27750,Cluster-8424.12019,Cluster-13945.0,Cluster-8424.9372,Cluster-12815.0,Cluster-8424.14926,Cluster-3668.0,Cluster-8424.10617,Cluster-8424.3673,Cluster-8424.7877,Cluster-842…
Metabolism	Carbohydrate metabolism	Starch and sucrose metabolism	ko00500	468	Cluster-8424.19702,Cluster-8424.7737,Cluster-8424.8198,Cluster-14565.0,Cluster-8424.24627,Cluster-1355.0,Cluster-8424.4017,Cluster-22189.0,Cluster-8424.21382,Cluster-14947.1,Cluster-9962.1,Cluster-8424.1273,Cluster-8424.8807,Cluster-2112.1,Cluster-8424.16895,Cluster-16190.1,Cluster-8424.20946,Cluster-8424.16759,Cluster-22241.0,Cluster-8424.31886,Cluster-8424.496,Cluster-13439.0,Cluster-6028.0,Clu…
Metabolism	Energy metabolism	Carbon fixation in photosynthetic organisms	ko00710	241	Cluster-8424.31782,Cluster-5401.0,Cluster-8424.27751,Cluster-7157.0,Cluster-8424.12863,Cluster-8424.19680,Cluster-8424.32631,Cluster-15466.1,Cluster-8424.15953,Cluster-8424.27527,Cluster-8424.17682,Cluster-19423.0,Cluster-8424.24385,Cluster-8424.17517,Cluster-8424.2478,Cluster-8424.10727,Cluster-8424.16415,Cluster-8424.5728,Cluster-8424.15443,Cluster-8424.15784,Cluster-8424.2479,Cluster-8424.3178…
Metabolism	Energy metabolism	Nitrogen metabolism	ko00910	74	Cluster-21808.0,Cluster-24573.0,Cluster-8424.13058,Cluster-8424.10809,Cluster-8424.5268,Cluster-8424.23300,Cluster-12330.0,Cluster-8084.0,Cluster-23028.0,Cluster-8424.34359,Cluster-8424.14943,Cluster-8424.27934,Cluster-8424.11721,Cluster-1613.0,Cluster-8424.11728,Cluster-10351.0,Cluster-22028.0,Cluster-8424.34353,Cluster-8424.11722,Cluster-8424.27937,Cluster-8424.22454,Cluster-4754.0,Cluster-8424…
Metabolism	Energy metabolism	Oxidative phosphorylation	ko00190	318	Cluster-19387.0,Cluster-8424.34031,Cluster-19665.2,Cluster-2807.0,Cluster-8424.1366,Cluster-8424.32060,Cluster-8424.27262,Cluster-8424.5270,Cluster-8424.34401,Cluster-8424.9654,Cluster-14238.0,Cluster-14673.0,Cluster-8424.7796,Cluster-8424.6194,Cluster-8424.11421,Cluster-8424.29792,Cluster-14951.1,Cluster-20565.1,Cluster-8501.0,Cluster-11959.8,Cluster-22944.0,Cluster-22639.1,Cluster-8424.12000,Cl…
Metabolism	Energy metabolism	Photosynthesis	ko00195	121	Cluster-17224.0,Cluster-6784.0,Cluster-8424.14951,Cluster-8424.19322,Cluster-16661.0,Cluster-3293.0,Cluster-8424.26624,Cluster-8424.15876,Cluster-8424.9025,Cluster-19669.0,Cluster-8424.33458,Cluster-22639.2,Cluster-8424.26563,Cluster-22639.4,Cluster-8424.13847,Cluster-8424.16750,Cluster-8424.29628,Cluster-8424.22285,Cluster-8424.13035,Cluster-8424.14197,Cluster-8424.31547,Cluster-8424.5770,Cluste…
Metabolism	Energy metabolism	Photosynthesis - antenna proteins	ko00196	56	Cluster-8424.16693,Cluster-7431.4,Cluster-15305.4,Cluster-8424.17438,Cluster-5535.1,Cluster-7431.2,Cluster-15305.2,Cluster-8424.15856,Cluster-9735.0,Cluster-15305.1,Cluster-8424.19804,Cluster-8424.20178,Cluster-8424.26065,Cluster-8424.19728,Cluster-3268.0,Cluster-7431.1,Cluster-18896.0,Cluster-8424.7061,Cluster-5535.0,Cluster-8424.2238,Cluster-15305.3,Cluster-8424.2237,Cluster-15305.5,Cluster-842…
Metabolism	Energy metabolism	Sulfur metabolism	ko00920	92	Cluster-8424.120,Cluster-12832.1,Cluster-16922.0,Cluster-8424.26162,Cluster-8424.21175,Cluster-13100.1,Cluster-8424.1587,Cluster-8424.1176,Cluster-17914.0,Cluster-5650.0,Cluster-8424.21582,Cluster-1441.0,Cluster-16273.0,Cluster-24607.0,Cluster-8424.24709,Cluster-19845.0,Cluster-1204.0,Cluster-16185.1,Cluster-8424.15378,Cluster-8424.14057,Cluster-8424.8773,Cluster-8424.15821,Cluster-8424.30786,Clu…
Metabolism	Glycan biosynthesis and metabolism	Glycosaminoglycan degradation	ko00531	55	Cluster-18023.3,Cluster-8424.27694,Cluster-8424.4721,Cluster-8424.7765,Cluster-8424.34431,Cluster-8424.25491,Cluster-8424.4718,Cluster-8424.34427,Cluster-8424.27693,Cluster-18023.1,Cluster-17099.0,Cluster-8424.18254,Cluster-8424.18330,Cluster-14801.1,Cluster-15584.0,Cluster-8424.34430,Cluster-8424.4719,Cluster-8424.34426,Cluster-8424.19750,Cluster-8424.97,Cluster-8424.27688,Cluster-3190.0,Cluster…
Metabolism	Glycan biosynthesis and metabolism	Glycosphingolipid biosynthesis - ganglio series	ko00604	10	Cluster-11852.0,Cluster-8643.0,Cluster-8424.6804,Cluster-12075.1,Cluster-10203.0,Cluster-12075.0,Cluster-8424.6802,Cluster-14497.1,Cluster-17099.0,Cluster-14497.0
Metabolism	Glycan biosynthesis and metabolism	Glycosphingolipid biosynthesis - globo series	ko00603	26	Cluster-3236.0,Cluster-12075.1,Cluster-8424.14066,Cluster-17707.0,Cluster-2470.0,Cluster-8424.6804,Cluster-8643.0,Cluster-17099.0,Cluster-22849.2,Cluster-17769.0,Cluster-22849.0,Cluster-18104.0,Cluster-12075.0,Cluster-22849.3,Cluster-8424.5936,Cluster-20870.0,Cluster-22849.1,Cluster-8424.14065,Cluster-8424.15232,Cluster-19047.0,Cluster-8424.10339,Cluster-20870.1,Cluster-19047.1,Cluster-20870.2,Cl…
Metabolism	Glycan biosynthesis and metabolism	Glycosylphosphatidylinositol(GPI)-anchor biosynthesis	ko00563	110	Cluster-8424.23147,Cluster-8424.34167,Cluster-10583.0,Cluster-8424.5855,Cluster-16145.1,Cluster-20870.1,Cluster-4619.2,Cluster-11315.1,Cluster-8424.34179,Cluster-14407.0,Cluster-24655.3,Cluster-8424.25927,Cluster-14407.2,Cluster-6045.3,Cluster-22849.3,Cluster-8424.34430,Cluster-24655.6,Cluster-6045.2,Cluster-16289.7,Cluster-8424.29298,Cluster-13045.0,Cluster-9806.0,Cluster-17707.0,Cluster-3236.0,…
Metabolism	Glycan biosynthesis and metabolism	N-Glycan biosynthesis	ko00510	134	Cluster-8424.410,Cluster-8424.21977,Cluster-8424.19148,Cluster-17367.0,Cluster-8424.19188,Cluster-8424.19271,Cluster-8424.16457,Cluster-15916.0,Cluster-8424.26899,Cluster-8424.19023,Cluster-8424.29924,Cluster-16289.8,Cluster-21182.0,Cluster-6616.0,Cluster-6616.3,Cluster-8424.2368,Cluster-17805.2,Cluster-6450.0,Cluster-14982.0,Cluster-8424.26895,Cluster-8424.14803,Cluster-6616.4,Cluster-158.0,Clus…
Metabolism	Glycan biosynthesis and metabolism	Other glycan degradation	ko00511	46	Cluster-18187.0,Cluster-8424.21640,Cluster-8424.18997,Cluster-8424.7881,Cluster-8424.6802,Cluster-8424.10726,Cluster-19418.1,Cluster-8424.1820,Cluster-8424.29857,Cluster-19418.2,Cluster-8424.28644,Cluster-8424.31157,Cluster-9028.0,Cluster-17099.0,Cluster-8424.18262,Cluster-18187.4,Cluster-12681.0,Cluster-8424.21638,Cluster-17194.0,Cluster-810.0,Cluster-12397.0,Cluster-12681.1,Cluster-8424.2287,Cl…
Metabolism	Glycan biosynthesis and metabolism	Other types of O-glycan biosynthesis	ko00514	6	Cluster-8745.0,Cluster-8424.19874,Cluster-3489.1,Cluster-12881.1,Cluster-8424.17709,Cluster-8424.22215
Metabolism	Lipid metabolism	Arachidonic acid metabolism	ko00590	38	Cluster-20702.0,Cluster-5241.0,Cluster-8424.29767,Cluster-8424.31821,Cluster-8424.29978,Cluster-8424.28456,Cluster-24161.1,Cluster-143.0,Cluster-17451.0,Cluster-1845.0,Cluster-23334.0,Cluster-8424.28455,Cluster-19138.0,Cluster-8424.33431,Cluster-8424.29078,Cluster-8424.17665,Cluster-8424.1392,Cluster-24266.2,Cluster-8424.1049,Cluster-8424.13640,Cluster-8424.15957,Cluster-8424.21361,Cluster-8424.2…
Metabolism	Lipid metabolism	Biosynthesis of unsaturated fatty acids	ko01040	78	Cluster-17563.0,Cluster-22915.1,Cluster-17563.1,Cluster-483.0,Cluster-8424.16212,Cluster-8424.5574,Cluster-22915.7,Cluster-8424.31049,Cluster-23191.0,Cluster-12117.4,Cluster-14699.0,Cluster-19784.0,Cluster-6774.1,Cluster-5112.0,Cluster-1975.0,Cluster-22915.0,Cluster-13493.0,Cluster-24024.1,Cluster-22284.0,Cluster-22915.3,Cluster-8424.28079,Cluster-18745.0,Cluster-12096.1,Cluster-2417.0,Cluster-22…
Metabolism	Lipid metabolism	Cutin, suberine and wax biosynthesis	ko00073	51	Cluster-16604.0,Cluster-22258.1,Cluster-8424.31520,Cluster-22924.1,Cluster-7628.0,Cluster-23761.0,Cluster-16544.4,Cluster-13952.0,Cluster-22469.0,Cluster-18524.4,Cluster-2534.0,Cluster-21662.4,Cluster-16544.3,Cluster-2882.0,Cluster-4341.0,Cluster-16684.0,Cluster-4.0,Cluster-1639.0,Cluster-17338.0,Cluster-4114.0,Cluster-20610.0,Cluster-8424.983,Cluster-12463.0,Cluster-18524.1,Cluster-8424.1603,Clu…
Metabolism	Lipid metabolism	Ether lipid metabolism	ko00565	71	Cluster-8424.9383,Cluster-13065.0,Cluster-8424.15140,Cluster-17615.0,Cluster-8424.2844,Cluster-4890.1,Cluster-23915.1,Cluster-8424.18750,Cluster-8878.0,Cluster-8424.3200,Cluster-8424.32608,Cluster-8424.22208,Cluster-1790.1,Cluster-8424.850,Cluster-8424.14115,Cluster-8424.22203,Cluster-8424.10533,Cluster-8424.17694,Cluster-411.0,Cluster-24538.0,Cluster-8424.17696,Cluster-8424.25478,Cluster-13042.0…
Metabolism	Lipid metabolism	Fatty acid biosynthesis	ko00061	108	Cluster-13910.4,Cluster-16648.1,Cluster-8424.27444,Cluster-13910.3,Cluster-22284.1,Cluster-16648.2,Cluster-7816.0,Cluster-8424.15016,Cluster-8424.1807,Cluster-8424.6730,Cluster-8424.1051,Cluster-2328.0,Cluster-20443.1,Cluster-8424.8442,Cluster-12097.2,Cluster-8424.5496,Cluster-8101.0,Cluster-8424.16685,Cluster-8424.15288,Cluster-8424.18421,Cluster-9321.0,Cluster-15148.0,Cluster-8424.1372,Cluster-…
Metabolism	Lipid metabolism	Fatty acid degradation	ko00071	131	Cluster-12117.1,Cluster-8424.19176,Cluster-8424.33558,Cluster-18308.0,Cluster-11938.0,Cluster-23065.0,Cluster-15148.0,Cluster-3455.0,Cluster-8424.20538,Cluster-20443.1,Cluster-8424.8442,Cluster-8424.32967,Cluster-8424.15288,Cluster-21598.1,Cluster-8424.5834,Cluster-8424.32679,Cluster-16886.1,Cluster-13910.1,Cluster-8424.27799,Cluster-14023.5,Cluster-8424.3070,Cluster-8424.19190,Cluster-12117.3,Cl…
Metabolism	Lipid metabolism	Fatty acid elongation	ko00062	65	Cluster-17563.1,Cluster-483.0,Cluster-16902.7,Cluster-17563.0,Cluster-8424.16944,Cluster-7720.1,Cluster-8424.31049,Cluster-3075.1,Cluster-8424.14735,Cluster-8424.15960,Cluster-8424.1735,Cluster-16902.2,Cluster-8424.17352,Cluster-15176.1,Cluster-7720.0,Cluster-21713.0,Cluster-13493.0,Cluster-15176.2,Cluster-13493.2,Cluster-5097.0,Cluster-15176.4,Cluster-6780.1,Cluster-8424.9256,Cluster-2417.0,Clus…
Metabolism	Lipid metabolism	Glycerolipid metabolism	ko00561	148	Cluster-8424.254,Cluster-2806.0,Cluster-8424.18637,Cluster-8424.3261,Cluster-8424.32681,Cluster-15438.0,Cluster-7715.3,Cluster-7715.2,Cluster-8424.2844,Cluster-18383.0,Cluster-20870.2,Cluster-8424.33556,Cluster-8424.12049,Cluster-8424.12317,Cluster-8424.14066,Cluster-8424.32608,Cluster-8424.21012,Cluster-8424.27891,Cluster-8424.253,Cluster-8424.26289,Cluster-8424.5936,Cluster-20870.0,Cluster-8424…
Metabolism	Lipid metabolism	Glycerophospholipid metabolism	ko00564	248	Cluster-8424.520,Cluster-8424.635,Cluster-8424.854,Cluster-8424.1303,Cluster-22410.0,Cluster-8424.22106,Cluster-8424.28652,Cluster-8424.3556,Cluster-8424.9380,Cluster-8424.18768,Cluster-8424.16203,Cluster-19750.1,Cluster-8424.23908,Cluster-8424.24361,Cluster-8424.3472,Cluster-8424.481,Cluster-8424.14014,Cluster-9818.0,Cluster-8424.9384,Cluster-14108.0,Cluster-4667.0,Cluster-6800.3,Cluster-8424.24…
Metabolism	Lipid metabolism	Linoleic acid metabolism	ko00591	21	Cluster-143.0,Cluster-8424.15161,Cluster-3590.0,Cluster-18161.0,Cluster-22800.0,Cluster-8424.15159,Cluster-23955.0,Cluster-8424.9496,Cluster-16892.0,Cluster-8424.31902,Cluster-8424.19178,Cluster-20702.0,Cluster-4558.0,Cluster-8424.11912,Cluster-8424.15297,Cluster-16931.0,Cluster-14402.0,Cluster-8424.31903,Cluster-8424.4419,Cluster-8424.15957,Cluster-23955.1
Metabolism	Lipid metabolism	Sphingolipid metabolism	ko00600	70	Cluster-8424.14555,Cluster-6740.1,Cluster-10203.0,Cluster-20184.1,Cluster-8424.13766,Cluster-19047.1,Cluster-18187.2,Cluster-8424.14065,Cluster-8424.5936,Cluster-3608.0,Cluster-20870.0,Cluster-8424.2908,Cluster-5804.0,Cluster-14497.0,Cluster-8424.22559,Cluster-8424.33845,Cluster-18187.0,Cluster-20870.2,Cluster-8424.22650,Cluster-6740.2,Cluster-8424.15232,Cluster-8424.31157,Cluster-8424.14557,Clus…
Metabolism	Lipid metabolism	Steroid biosynthesis	ko00100	63	Cluster-5342.0,Cluster-6384.0,Cluster-8424.32898,Cluster-8424.18048,Cluster-20885.0,Cluster-23083.1,Cluster-20762.1,Cluster-8424.18047,Cluster-8424.30336,Cluster-8424.29258,Cluster-11088.1,Cluster-3432.0,Cluster-8424.23277,Cluster-13864.2,Cluster-8424.18046,Cluster-12264.1,Cluster-19521.0,Cluster-20762.0,Cluster-8424.30338,Cluster-8424.8695,Cluster-8424.16334,Cluster-19521.3,Cluster-23083.3,Clust…
Metabolism	Lipid metabolism	Synthesis and degradation of ketone bodies	ko00072	17	Cluster-15142.2,Cluster-8424.15204,Cluster-8424.10580,Cluster-15142.4,Cluster-8424.10579,Cluster-8424.3374,Cluster-8424.26559,Cluster-15142.5,Cluster-8424.33579,Cluster-8424.8323,Cluster-8424.3373,Cluster-8424.10574,Cluster-19419.0,Cluster-8424.10575,Cluster-16448.0,Cluster-23802.0,Cluster-19419.1
Metabolism	Lipid metabolism	alpha-Linolenic acid metabolism	ko00592	104	Cluster-8424.15161,Cluster-8424.29279,Cluster-11459.0,Cluster-11459.2,Cluster-8977.1,Cluster-12117.4,Cluster-12892.0,Cluster-8424.14940,Cluster-14023.4,Cluster-22800.0,Cluster-18662.0,Cluster-15818.0,Cluster-5112.0,Cluster-8424.28419,Cluster-7812.0,Cluster-8424.19178,Cluster-8424.2599,Cluster-22915.0,Cluster-8424.21738,Cluster-20702.0,Cluster-8424.19299,Cluster-22915.1,Cluster-8424.5574,Cluster-2…
Metabolism	Metabolism of cofactors and vitamins	Biotin metabolism	ko00780	50	Cluster-14699.0,Cluster-19784.0,Cluster-2536.0,Cluster-1615.0,Cluster-18633.1,Cluster-6774.1,Cluster-12097.0,Cluster-22306.0,Cluster-8424.12826,Cluster-8424.8427,Cluster-9045.0,Cluster-8424.14154,Cluster-8424.12827,Cluster-20095.2,Cluster-8424.14159,Cluster-20095.5,Cluster-23191.0,Cluster-6774.0,Cluster-18633.2,Cluster-8424.14162,Cluster-8424.6015,Cluster-8424.2714,Cluster-20378.0,Cluster-8014.0,…
Metabolism	Metabolism of cofactors and vitamins	Folate biosynthesis	ko00790	29	Cluster-18724.0,Cluster-2671.0,Cluster-18724.1,Cluster-10000.1,Cluster-21196.2,Cluster-8424.26837,Cluster-2671.1,Cluster-8424.10166,Cluster-23993.1,Cluster-8424.7808,Cluster-17471.0,Cluster-23993.0,Cluster-8424.27836,Cluster-10000.4,Cluster-8424.27835,Cluster-10786.0,Cluster-18724.2,Cluster-9868.0,Cluster-8424.9072,Cluster-21018.2,Cluster-386.0,Cluster-8424.34166,Cluster-21018.1,Cluster-8424.9071…
Metabolism	Metabolism of cofactors and vitamins	Lipoic acid metabolism	ko00785	12	Cluster-22748.2,Cluster-22748.0,Cluster-8424.31098,Cluster-9930.0,Cluster-15873.0,Cluster-23988.4,Cluster-5533.0,Cluster-22748.1,Cluster-1225.0,Cluster-23988.2,Cluster-18051.1,Cluster-21352.0
Metabolism	Metabolism of cofactors and vitamins	Nicotinate and nicotinamide metabolism	ko00760	75	Cluster-20666.3,Cluster-22241.0,Cluster-8424.438,Cluster-20357.0,Cluster-8424.10955,Cluster-8424.30106,Cluster-8424.25719,Cluster-8424.6247,Cluster-18472.0,Cluster-8424.9237,Cluster-8424.4898,Cluster-8424.9236,Cluster-8424.23546,Cluster-19615.0,Cluster-22409.1,Cluster-11985.3,Cluster-11985.8,Cluster-19615.2,Cluster-14235.0,Cluster-8424.30846,Cluster-10492.1,Cluster-8424.9240,Cluster-8424.23543,Cl…
Metabolism	Metabolism of cofactors and vitamins	One carbon pool by folate	ko00670	45	Cluster-8424.20836,Cluster-8424.4156,Cluster-1909.0,Cluster-23950.0,Cluster-20243.0,Cluster-8424.16393,Cluster-21771.1,Cluster-8424.4473,Cluster-13161.0,Cluster-8424.1885,Cluster-8424.31143,Cluster-6545.0,Cluster-8424.4458,Cluster-8424.20837,Cluster-8424.12159,Cluster-8424.15468,Cluster-8424.4155,Cluster-22554.1,Cluster-11546.0,Cluster-16800.0,Cluster-6576.0,Cluster-24006.1,Cluster-21771.0,Cluste…
Metabolism	Metabolism of cofactors and vitamins	Pantothenate and CoA biosynthesis	ko00770	57	Cluster-16396.2,Cluster-22613.4,Cluster-9892.0,Cluster-8424.9708,Cluster-16396.1,Cluster-22930.2,Cluster-8424.17070,Cluster-15110.0,Cluster-8424.19078,Cluster-8424.26199,Cluster-8424.1696,Cluster-19325.1,Cluster-20957.0,Cluster-8424.13395,Cluster-12054.0,Cluster-22930.1,Cluster-8424.10758,Cluster-8424.22030,Cluster-8424.1528,Cluster-20957.3,Cluster-859.0,Cluster-8424.14697,Cluster-8424.28317,Clus…
Metabolism	Metabolism of cofactors and vitamins	Porphyrin and chlorophyll metabolism	ko00860	171	Cluster-21628.1,Cluster-20531.1,Cluster-22556.0,Cluster-8424.7293,Cluster-8424.16727,Cluster-20552.1,Cluster-8424.31731,Cluster-8424.8946,Cluster-23109.4,Cluster-23109.3,Cluster-8424.15004,Cluster-8424.28822,Cluster-8424.13874,Cluster-7311.0,Cluster-8424.19495,Cluster-8424.10320,Cluster-8424.29520,Cluster-3208.5,Cluster-13415.2,Cluster-8424.30657,Cluster-8424.14282,Cluster-13026.0,Cluster-8424.31…
Metabolism	Metabolism of cofactors and vitamins	Riboflavin metabolism	ko00740	33	Cluster-23431.0,Cluster-24056.4,Cluster-8424.26983,Cluster-24521.1,Cluster-23431.1,Cluster-24056.0,Cluster-10869.0,Cluster-8424.31705,Cluster-23431.4,Cluster-23431.5,Cluster-24521.0,Cluster-8424.31682,Cluster-8424.14923,Cluster-8424.31678,Cluster-8424.33261,Cluster-675.0,Cluster-8424.21010,Cluster-8424.31703,Cluster-19772.0,Cluster-8424.31679,Cluster-8424.31680,Cluster-24056.3,Cluster-8424.16606,…
Metabolism	Metabolism of cofactors and vitamins	Thiamine metabolism	ko00730	36	Cluster-5421.0,Cluster-20038.0,Cluster-8424.10889,Cluster-16084.0,Cluster-8424.8312,Cluster-8424.17131,Cluster-8424.25680,Cluster-5938.0,Cluster-8424.10891,Cluster-3567.0,Cluster-8424.23701,Cluster-8424.23711,Cluster-8424.1213,Cluster-8424.603,Cluster-8424.10137,Cluster-24082.2,Cluster-8424.23709,Cluster-3567.1,Cluster-19224.1,Cluster-8424.16014,Cluster-8424.23710,Cluster-8424.13130,Cluster-8424.…
Metabolism	Metabolism of cofactors and vitamins	Ubiquinone and other terpenoid-quinone biosynthesis	ko00130	98	Cluster-9660.1,Cluster-19942.0,Cluster-4034.0,Cluster-15616.3,Cluster-8424.10296,Cluster-8424.13377,Cluster-14348.0,Cluster-1937.0,Cluster-8424.10295,Cluster-16229.2,Cluster-8424.12666,Cluster-15616.1,Cluster-8424.9395,Cluster-3312.0,Cluster-8424.34185,Cluster-8424.3083,Cluster-24693.2,Cluster-16807.0,Cluster-12334.0,Cluster-8424.18859,Cluster-8424.18838,Cluster-9715.0,Cluster-8424.33153,Cluster-…
Metabolism	Metabolism of cofactors and vitamins	Vitamin B6 metabolism	ko00750	38	Cluster-12083.3,Cluster-8424.28799,Cluster-12083.16,Cluster-12083.2,Cluster-18442.1,Cluster-12083.4,Cluster-1242.0,Cluster-18803.0,Cluster-22905.1,Cluster-12083.0,Cluster-8424.20786,Cluster-24221.0,Cluster-19290.0,Cluster-71.0,Cluster-19821.2,Cluster-12083.12,Cluster-18442.2,Cluster-22905.0,Cluster-12083.14,Cluster-18442.0,Cluster-19821.1,Cluster-22905.2,Cluster-19821.0,Cluster-8424.28832,Cluster…
Metabolism	Metabolism of other amino acids	Cyanoamino acid metabolism	ko00460	131	Cluster-5690.0,Cluster-17451.1,Cluster-8424.3246,Cluster-8424.31885,Cluster-8424.33824,Cluster-8424.16082,Cluster-24374.3,Cluster-8424.29769,Cluster-8424.5617,Cluster-14362.0,Cluster-13935.0,Cluster-8424.12159,Cluster-20481.0,Cluster-8424.16675,Cluster-8424.15468,Cluster-8424.31884,Cluster-9057.0,Cluster-8424.13485,Cluster-17293.2,Cluster-15520.0,Cluster-8424.19723,Cluster-8424.29997,Cluster-8424…
Metabolism	Metabolism of other amino acids	Glutathione metabolism	ko00480	202	Cluster-24068.0,Cluster-8424.17646,Cluster-10038.0,Cluster-8424.1028,Cluster-24042.0,Cluster-8424.34395,Cluster-16327.0,Cluster-8424.28456,Cluster-23283.0,Cluster-24616.0,Cluster-8424.33431,Cluster-8424.28670,Cluster-8424.29078,Cluster-8424.28455,Cluster-20103.0,Cluster-8424.34280,Cluster-8424.11635,Cluster-8424.9934,Cluster-8424.15305,Cluster-8424.8107,Cluster-23486.2,Cluster-8424.31821,Cluster-…
Metabolism	Metabolism of other amino acids	Selenocompound metabolism	ko00450	73	Cluster-9309.0,Cluster-7986.0,Cluster-8424.31138,Cluster-8424.21074,Cluster-8424.23514,Cluster-530.0,Cluster-8424.31142,Cluster-16375.2,Cluster-22025.1,Cluster-8424.25045,Cluster-6731.0,Cluster-13958.2,Cluster-8424.23213,Cluster-6436.0,Cluster-8424.18242,Cluster-16948.0,Cluster-16375.5,Cluster-8424.15566,Cluster-8424.3215,Cluster-8424.3806,Cluster-13958.3,Cluster-8424.6945,Cluster-8424.15468,Clus…
Metabolism	Metabolism of other amino acids	Taurine and hypotaurine metabolism	ko00430	33	Cluster-8424.2772,Cluster-5241.0,Cluster-8424.29767,Cluster-8424.10593,Cluster-17451.0,Cluster-8424.28456,Cluster-8424.6267,Cluster-8424.4031,Cluster-8424.33431,Cluster-8424.31656,Cluster-8424.28455,Cluster-8424.10592,Cluster-11259.2,Cluster-8424.19927,Cluster-8424.10600,Cluster-8424.17665,Cluster-8424.10603,Cluster-8424.17666,Cluster-8424.29769,Cluster-8424.8731,Cluster-8424.31657,Cluster-8424.3…
Metabolism	Metabolism of other amino acids	beta-Alanine metabolism	ko00410	101	Cluster-8424.1528,Cluster-8424.27223,Cluster-3182.0,Cluster-8424.5324,Cluster-8424.10603,Cluster-8424.23662,Cluster-8424.10430,Cluster-8424.15574,Cluster-8424.239,Cluster-8424.20242,Cluster-8424.20136,Cluster-8424.20244,Cluster-8424.33556,Cluster-18927.1,Cluster-8424.31658,Cluster-9892.0,Cluster-19897.0,Cluster-8424.5050,Cluster-8424.16033,Cluster-141.0,Cluster-8424.14787,Cluster-8424.32681,Clust…
Metabolism	Metabolism of terpenoids and polyketides	Brassinosteroid biosynthesis	ko00905	28	Cluster-6490.0,Cluster-22440.0,Cluster-9270.0,Cluster-17982.2,Cluster-4622.0,Cluster-18096.1,Cluster-8424.23029,Cluster-8424.23076,Cluster-14213.0,Cluster-8527.0,Cluster-8424.23072,Cluster-15882.0,Cluster-11437.0,Cluster-7438.0,Cluster-5257.0,Cluster-8424.23071,Cluster-18096.0,Cluster-1021.0,Cluster-10002.0,Cluster-12890.0,Cluster-8424.23073,Cluster-17017.0,Cluster-8424.23069,Cluster-17982.0,Clus…
Metabolism	Metabolism of terpenoids and polyketides	Carotenoid biosynthesis	ko00906	148	Cluster-8424.31040,Cluster-8424.10312,Cluster-8424.3115,Cluster-21175.0,Cluster-8424.3114,Cluster-8424.21626,Cluster-8424.17568,Cluster-16430.1,Cluster-8424.13695,Cluster-8424.11703,Cluster-8424.10101,Cluster-8424.17077,Cluster-8424.15777,Cluster-23257.0,Cluster-8424.933,Cluster-8758.2,Cluster-8424.18435,Cluster-8424.11927,Cluster-8424.31726,Cluster-8424.13128,Cluster-8424.27830,Cluster-15147.0,C…
Metabolism	Metabolism of terpenoids and polyketides	Diterpenoid biosynthesis	ko00904	30	Cluster-24668.0,Cluster-12736.1,Cluster-17662.0,Cluster-1233.0,Cluster-12736.2,Cluster-18309.0,Cluster-11037.0,Cluster-22408.0,Cluster-19699.0,Cluster-13853.0,Cluster-10298.0,Cluster-8424.27905,Cluster-16441.0,Cluster-8424.27898,Cluster-8424.27903,Cluster-19276.0,Cluster-8424.26618,Cluster-12736.0,Cluster-18530.0,Cluster-7316.0,Cluster-8424.27904,Cluster-11114.0,Cluster-19582.1,Cluster-8424.24170…
Metabolism	Metabolism of terpenoids and polyketides	Limonene and pinene degradation	ko00903	31	Cluster-8424.27799,Cluster-8424.32678,Cluster-20570.0,Cluster-8424.32680,Cluster-8424.23662,Cluster-8424.7635,Cluster-19582.0,Cluster-8424.32679,Cluster-8424.33556,Cluster-18308.0,Cluster-18833.2,Cluster-8424.27800,Cluster-8424.31726,Cluster-8424.33558,Cluster-18833.1,Cluster-8424.13128,Cluster-17849.0,Cluster-8424.2325,Cluster-13216.0,Cluster-2553.0,Cluster-8424.1748,Cluster-20570.1,Cluster-6367…
Metabolism	Metabolism of terpenoids and polyketides	Monoterpenoid biosynthesis	ko00902	28	Cluster-8424.1041,Cluster-8424.28320,Cluster-8424.1842,Cluster-8424.1841,Cluster-8424.27283,Cluster-12956.2,Cluster-8424.28319,Cluster-12956.0,Cluster-10162.1,Cluster-23000.0,Cluster-8424.28318,Cluster-8424.26819,Cluster-10162.2,Cluster-8424.27280,Cluster-8424.1839,Cluster-8424.27284,Cluster-8424.27279,Cluster-8424.16132,Cluster-8424.2992,Cluster-12956.3,Cluster-8424.1840,Cluster-8424.28322,Clust…
Metabolism	Metabolism of terpenoids and polyketides	Sesquiterpenoid and triterpenoid biosynthesis	ko00909	24	Cluster-12705.0,Cluster-8424.30339,Cluster-2044.0,Cluster-17498.0,Cluster-10530.0,Cluster-5831.0,Cluster-24312.1,Cluster-8424.30338,Cluster-8424.19644,Cluster-9565.0,Cluster-11627.0,Cluster-10582.0,Cluster-8424.29258,Cluster-8424.11053,Cluster-8424.30337,Cluster-8424.11055,Cluster-9565.1,Cluster-8424.30336,Cluster-8424.32898,Cluster-8424.22406,Cluster-8424.30783,Cluster-15430.0,Cluster-5342.0,Clu…
Metabolism	Metabolism of terpenoids and polyketides	Terpenoid backbone biosynthesis	ko00900	166	Cluster-8424.19564,Cluster-22675.0,Cluster-8424.27854,Cluster-8424.23568,Cluster-8424.1840,Cluster-7432.0,Cluster-10088.0,Cluster-8424.15942,Cluster-23078.0,Cluster-8424.1841,Cluster-8424.3373,Cluster-8424.1842,Cluster-8424.511,Cluster-8424.15610,Cluster-8424.27280,Cluster-8424.15941,Cluster-8424.11812,Cluster-10162.2,Cluster-8424.18917,Cluster-8424.27279,Cluster-8424.1839,Cluster-8424.8697,Clust…
Metabolism	Metabolism of terpenoids and polyketides	Zeatin biosynthesis	ko00908	91	Cluster-8424.3903,Cluster-13216.0,Cluster-8424.22223,Cluster-16584.0,Cluster-6367.0,Cluster-8424.22222,Cluster-8424.24162,Cluster-8424.24166,Cluster-2333.0,Cluster-8424.17077,Cluster-8424.33598,Cluster-8424.7989,Cluster-8424.27799,Cluster-16430.1,Cluster-8424.3630,Cluster-23736.0,Cluster-8424.32679,Cluster-8424.24128,Cluster-8843.2,Cluster-8424.3631,Cluster-8424.6175,Cluster-8424.24160,Cluster-84…
Metabolism	Nucleotide metabolism	Purine metabolism	ko00230	399	Cluster-11985.2,Cluster-13836.0,Cluster-8424.2471,Cluster-10320.5,Cluster-8424.26341,Cluster-8424.16346,Cluster-8595.0,Cluster-8424.31625,Cluster-21466.2,Cluster-8424.5006,Cluster-8424.5570,Cluster-8424.2951,Cluster-22295.0,Cluster-8424.10489,Cluster-19325.1,Cluster-8424.2475,Cluster-7986.0,Cluster-13161.1,Cluster-8424.25233,Cluster-10878.2,Cluster-8424.1664,Cluster-8424.15208,Cluster-10316.0,Clu…
Metabolism	Nucleotide metabolism	Pyrimidine metabolism	ko00240	301	Cluster-13958.3,Cluster-8424.11471,Cluster-8424.5006,Cluster-8424.29467,Cluster-8424.19966,Cluster-21466.2,Cluster-23416.0,Cluster-8424.2471,Cluster-10320.5,Cluster-6436.0,Cluster-13836.0,Cluster-11985.2,Cluster-8424.9708,Cluster-8424.1664,Cluster-16504.6,Cluster-22866.8,Cluster-8424.26735,Cluster-8424.2475,Cluster-8424.10489,Cluster-3744.0,Cluster-8424.19964,Cluster-19392.0,Cluster-16611.1,Clust…
Metabolism	Overview	2-Oxocarboxylic acid metabolism	ko01210	142	Cluster-10439.2,Cluster-8424.10313,Cluster-8424.8950,Cluster-44.0,Cluster-8424.32631,Cluster-8424.20955,Cluster-14678.0,Cluster-5401.0,Cluster-8424.13975,Cluster-10439.1,Cluster-8424.33429,Cluster-14935.0,Cluster-16475.0,Cluster-2642.0,Cluster-13559.0,Cluster-8424.25283,Cluster-10439.3,Cluster-8424.28070,Cluster-6584.0,Cluster-8424.26199,Cluster-8424.14220,Cluster-8424.16148,Cluster-20864.1,Clust…
Metabolism	Overview	Biosynthesis of amino acids	ko01230	643	Cluster-8424.12306,Cluster-8424.21007,Cluster-13052.0,Cluster-8424.22443,Cluster-8424.17297,Cluster-4754.0,Cluster-8424.22454,Cluster-6336.0,Cluster-8424.15301,Cluster-8424.14293,Cluster-6175.0,Cluster-8424.18733,Cluster-8424.19346,Cluster-8424.1036,Cluster-8424.1724,Cluster-7775.0,Cluster-11390.16,Cluster-8424.12418,Cluster-22622.3,Cluster-18506.1,Cluster-20864.1,Cluster-18749.1,Cluster-8424.106…
Metabolism	Overview	Carbon metabolism	ko01200	735	Cluster-16993.0,Cluster-23411.0,Cluster-8424.18316,Cluster-8424.16590,Cluster-8424.2480,Cluster-23413.4,Cluster-8424.19220,Cluster-12548.1,Cluster-22474.0,Cluster-7726.0,Cluster-8424.25689,Cluster-12302.1,Cluster-23682.1,Cluster-8424.20395,Cluster-8424.15055,Cluster-8424.6297,Cluster-8424.10331,Cluster-8424.31142,Cluster-8424.21036,Cluster-8424.686,Cluster-8424.15824,Cluster-8424.16559,Cluster-52…
Metabolism	Overview	Degradation of aromatic compounds	ko01220	23	Cluster-19075.0,Cluster-8424.11290,Cluster-8424.18745,Cluster-11938.0,Cluster-16807.0,Cluster-16886.1,Cluster-21598.0,Cluster-8424.32515,Cluster-21598.1,Cluster-8424.29639,Cluster-16886.0,Cluster-8424.20538,Cluster-8424.24634,Cluster-11938.1,Cluster-8424.32967,Cluster-8424.29177,Cluster-9317.0,Cluster-14338.0,Cluster-8424.28722,Cluster-8424.4576,Cluster-8424.29640,Cluster-8424.12666,Cluster-12343…
Metabolism	Overview	Fatty acid metabolism	ko01212	204	Cluster-5626.0,Cluster-8424.2714,Cluster-16902.6,Cluster-8424.1408,Cluster-8101.1,Cluster-22796.0,Cluster-8424.14162,Cluster-8424.27742,Cluster-8424.16564,Cluster-16648.0,Cluster-13996.0,Cluster-8424.1650,Cluster-13949.1,Cluster-23445.0,Cluster-22915.3,Cluster-12097.1,Cluster-24040.0,Cluster-16682.0,Cluster-13493.0,Cluster-12979.0,Cluster-11478.0,Cluster-15142.2,Cluster-15176.2,Cluster-8424.5457,…
Organismal Systems	Environmental adaptation	Circadian rhythm - plant	ko04712	117	Cluster-23329.0,Cluster-8424.33046,Cluster-8424.19107,Cluster-19981.0,Cluster-8424.23814,Cluster-8424.23808,Cluster-16377.1,Cluster-8424.12219,Cluster-8424.23405,Cluster-8424.10711,Cluster-8424.8818,Cluster-8424.21080,Cluster-8424.10872,Cluster-8424.8645,Cluster-8424.17128,Cluster-8424.28792,Cluster-23874.0,Cluster-8424.10713,Cluster-19383.1,Cluster-8424.33044,Cluster-8424.29629,Cluster-8424.2536…
Organismal Systems	Environmental adaptation	Plant-pathogen interaction	ko04626	761	Cluster-1537.0,Cluster-8424.27796,Cluster-23222.7,Cluster-8424.28431,Cluster-8424.9304,Cluster-23841.0,Cluster-5538.0,Cluster-8424.9621,Cluster-13933.0,Cluster-13265.0,Cluster-8424.9172,Cluster-8424.2062,Cluster-8424.14484,Cluster-15580.1,Cluster-8424.20128,Cluster-738.0,Cluster-8424.1790,Cluster-8424.19928,Cluster-8424.17863,Cluster-8424.19814,Cluster-18304.1,Cluster-6248.0,Cluster-18934.1,Clust…

## Sheet: Root-KEGG Classification
							Supplementary File 4: Root- KEGG classification.
							De novo transcriptome analysis of Lantana camara L. revealed candidate genes involved in phenylpropanoid biosynthesis pathway
							Muzammil Shah1*, Hesham F. Alharby1, Khalid Rehman Hakeem1, Niaz Ali2*, Inayat Ur Rahman2,3*, Mohd Munawar1 and Yasir Anwar1
							1Department of Biological Sciences, Faculty of Science, King Abdulaziz University, Jeddah-21589, Saudi Arabia, 2Department of Botany, Hazara University, Mansehra-21300, KP, Pakistan, 3William L. Brown Center, Missouri Botanical Garden, P.O. Box 299, St. Louis, MO 63166-0299, USA
									*Corresponding authors e-mail: niazalitk25@gmail.com; muzammilshah100@outlook.com; hajibotanist@outlook.com
Pathway Hierarchy1	Pathway Hierarchy2	KEGG Pathway	Pathway ID	Gene Number	Gene IDs
Cellular Processes	Transport and catabolism	Endocytosis	ko04144	3205	Cluster-34182.0,Cluster-5085.0,Cluster-303455.0,Cluster-135616.0,Cluster-78365.0,Cluster-329022.0,Cluster-238586.0,Cluster-155702.0,Cluster-344649.26942,Cluster-344649.43326,Cluster-344649.10237,Cluster-48935.0,Cluster-145069.0,Cluster-344649.55804,Cluster-294023.6,Cluster-279705.0,Cluster-236840.0,Cluster-257720.0,Cluster-107373.2,Cluster-45623.0,Cluster-344649.33247,Cluster-117792.0,Cluster-248…
Cellular Processes	Transport and catabolism	Peroxisome	ko04146	2229	Cluster-236786.0,Cluster-121234.0,Cluster-191276.0,Cluster-222441.0,Cluster-344649.21417,Cluster-191276.1,Cluster-184662.0,Cluster-374693.3,Cluster-41982.0,Cluster-344649.19037,Cluster-79056.0,Cluster-326220.0,Cluster-31862.0,Cluster-142615.0,Cluster-344649.64725,Cluster-344649.52830,Cluster-105581.2,Cluster-139435.0,Cluster-106427.0,Cluster-145791.0,Cluster-344649.49285,Cluster-372211.2,Cluster-…
Cellular Processes	Transport and catabolism	Phagosome	ko04145	2308	Cluster-252951.0,Cluster-263463.2,Cluster-262448.1,Cluster-242511.0,Cluster-344649.20938,Cluster-344649.18528,Cluster-104646.0,Cluster-22196.0,Cluster-105939.0,Cluster-223612.0,Cluster-344649.29928,Cluster-344649.18530,Cluster-216443.0,Cluster-344649.38456,Cluster-369934.0,Cluster-27590.0,Cluster-237721.0,Cluster-335876.0,Cluster-301418.0,Cluster-344649.21682,Cluster-97663.1,Cluster-160942.0,Clus…
Cellular Processes	Transport and catabolism	Regulation of autophagy	ko04140	741	Cluster-113916.0,Cluster-51787.0,Cluster-62774.0,Cluster-149081.1,Cluster-337043.0,Cluster-240445.0,Cluster-344649.60218,Cluster-148701.0,Cluster-320861.0,Cluster-55299.5,Cluster-353779.0,Cluster-190812.0,Cluster-64732.0,Cluster-158383.0,Cluster-372884.0,Cluster-128258.0,Cluster-535.0,Cluster-326318.1,Cluster-369812.3,Cluster-344649.40009,Cluster-291452.0,Cluster-344649.29111,Cluster-344649.57859…
Environmental Information Processing	Membrane transport	ABC transporters	ko02010	946	Cluster-216418.0,Cluster-268879.2,Cluster-146798.0,Cluster-133931.0,Cluster-170903.0,Cluster-216797.0,Cluster-152120.0,Cluster-120646.0,Cluster-31716.0,Cluster-285888.1,Cluster-10846.0,Cluster-213188.0,Cluster-180798.0,Cluster-344649.35996,Cluster-251069.2,Cluster-276340.0,Cluster-115891.1,Cluster-16944.0,Cluster-354571.1,Cluster-344649.3550,Cluster-126793.0,Cluster-196367.0,Cluster-98153.0,Clust…
Environmental Information Processing	Signal transduction	Phosphatidylinositol signaling system	ko04070	1056	Cluster-344649.8088,Cluster-182413.0,Cluster-122914.0,Cluster-110058.0,Cluster-344649.40442,Cluster-224050.0,Cluster-173330.0,Cluster-159926.0,Cluster-317368.1,Cluster-226663.0,Cluster-361283.0,Cluster-267611.0,Cluster-301178.0,Cluster-13642.0,Cluster-246282.0,Cluster-190788.0,Cluster-360011.0,Cluster-108203.0,Cluster-221936.1,Cluster-3030.0,Cluster-10774.0,Cluster-33250.0,Cluster-121796.0,Cluste…
Environmental Information Processing	Signal transduction	Plant hormone signal transduction	ko04075	1382	Cluster-344649.21488,Cluster-344649.43978,Cluster-344649.22423,Cluster-344649.61637,Cluster-344649.20559,Cluster-359931.0,Cluster-33245.0,Cluster-344649.33303,Cluster-374208.2,Cluster-241740.0,Cluster-54890.1,Cluster-120323.0,Cluster-369861.0,Cluster-301888.0,Cluster-344649.43976,Cluster-354970.0,Cluster-367260.1,Cluster-40455.0,Cluster-369810.3,Cluster-221377.0,Cluster-374208.4,Cluster-231331.0,…
Genetic Information Processing	Folding, sorting and degradation	Proteasome	ko03050	1431	Cluster-19723.0,Cluster-201394.0,Cluster-63321.0,Cluster-358917.8,Cluster-344649.40234,Cluster-344649.29115,Cluster-291662.0,Cluster-98597.0,Cluster-287167.0,Cluster-199332.0,Cluster-111766.0,Cluster-110171.0,Cluster-131199.0,Cluster-320299.0,Cluster-98106.0,Cluster-47207.0,Cluster-204160.0,Cluster-210865.0,Cluster-303903.0,Cluster-324716.0,Cluster-131085.0,Cluster-344649.25144,Cluster-122597.0,C…
Genetic Information Processing	Folding, sorting and degradation	Protein export	ko03060	830	Cluster-374638.0,Cluster-147836.0,Cluster-344649.63483,Cluster-256033.0,Cluster-240726.0,Cluster-344649.43818,Cluster-18986.0,Cluster-156039.0,Cluster-275734.0,Cluster-170738.0,Cluster-77340.0,Cluster-202315.1,Cluster-344649.26436,Cluster-117032.0,Cluster-344649.23399,Cluster-151943.0,Cluster-287597.0,Cluster-361226.0,Cluster-273461.0,Cluster-39821.0,Cluster-85617.0,Cluster-242205.0,Cluster-34464…
Genetic Information Processing	Folding, sorting and degradation	Protein processing in endoplasmic reticulum	ko04141	4795	Cluster-344649.16317,Cluster-366160.0,Cluster-344649.18149,Cluster-286117.0,Cluster-191563.0,Cluster-2900.0,Cluster-21464.0,Cluster-277941.0,Cluster-344649.2548,Cluster-223250.0,Cluster-255584.0,Cluster-229280.0,Cluster-235888.0,Cluster-344649.36752,Cluster-224944.0,Cluster-187423.0,Cluster-130024.0,Cluster-221829.0,Cluster-180559.0,Cluster-344649.58936,Cluster-161498.0,Cluster-27428.0,Cluster-32…
Genetic Information Processing	Folding, sorting and degradation	RNA degradation	ko03018	2142	Cluster-152667.0,Cluster-121211.0,Cluster-288521.0,Cluster-288880.2,Cluster-344649.48526,Cluster-125215.0,Cluster-205136.0,Cluster-121211.4,Cluster-286403.0,Cluster-238651.0,Cluster-230138.0,Cluster-55213.0,Cluster-329251.0,Cluster-167284.0,Cluster-336351.0,Cluster-277244.0,Cluster-347295.0,Cluster-273329.2,Cluster-254868.0,Cluster-172966.0,Cluster-355145.0,Cluster-344649.4449,Cluster-282957.0,Cl…
Genetic Information Processing	Folding, sorting and degradation	SNARE interactions in vesicular transport	ko04130	277	Cluster-344649.41263,Cluster-333892.1,Cluster-338677.0,Cluster-367826.1,Cluster-344649.28581,Cluster-193898.0,Cluster-348308.2,Cluster-344649.45361,Cluster-344649.45371,Cluster-213115.0,Cluster-262284.3,Cluster-11839.0,Cluster-340304.0,Cluster-357268.2,Cluster-344649.26795,Cluster-353019.0,Cluster-297500.0,Cluster-151844.3,Cluster-41960.0,Cluster-298250.2,Cluster-339661.0,Cluster-271441.0,Cluster…
Genetic Information Processing	Folding, sorting and degradation	Sulfur relay system	ko04122	278	Cluster-283512.0,Cluster-199052.0,Cluster-344649.12193,Cluster-123200.0,Cluster-273260.0,Cluster-321019.0,Cluster-25992.0,Cluster-218754.0,Cluster-145868.1,Cluster-328745.2,Cluster-372401.2,Cluster-23300.0,Cluster-328745.0,Cluster-89691.0,Cluster-224948.0,Cluster-329019.0,Cluster-305640.0,Cluster-344649.29324,Cluster-125174.0,Cluster-203512.0,Cluster-210283.0,Cluster-371280.5,Cluster-357998.5,Clu…
Genetic Information Processing	Folding, sorting and degradation	Ubiquitin mediated proteolysis	ko04120	2137	Cluster-344649.31877,Cluster-39183.0,Cluster-315824.0,Cluster-284109.0,Cluster-344649.26791,Cluster-176113.0,Cluster-91977.0,Cluster-81122.0,Cluster-218272.9,Cluster-211593.0,Cluster-319912.0,Cluster-247027.4,Cluster-40959.0,Cluster-340291.0,Cluster-263206.0,Cluster-72648.0,Cluster-344649.709,Cluster-344649.25802,Cluster-27015.0,Cluster-151369.0,Cluster-344649.33301,Cluster-353913.5,Cluster-37046…
Genetic Information Processing	Replication and repair	Base excision repair	ko03410	514	Cluster-161635.0,Cluster-216326.0,Cluster-344649.23363,Cluster-344649.47785,Cluster-344649.66976,Cluster-192111.0,Cluster-137670.0,Cluster-369087.0,Cluster-344649.32057,Cluster-373511.3,Cluster-344649.52944,Cluster-120354.1,Cluster-185996.0,Cluster-373511.2,Cluster-375916.0,Cluster-32206.0,Cluster-370257.0,Cluster-307798.1,Cluster-347603.5,Cluster-344814.0,Cluster-154161.0,Cluster-193087.0,Cluste…
Genetic Information Processing	Replication and repair	DNA replication	ko03030	534	Cluster-166436.0,Cluster-376973.0,Cluster-22740.0,Cluster-20541.0,Cluster-307798.1,Cluster-345755.0,Cluster-32206.0,Cluster-169007.0,Cluster-95950.0,Cluster-157346.0,Cluster-185996.0,Cluster-120354.1,Cluster-86231.0,Cluster-373511.2,Cluster-373511.3,Cluster-37055.0,Cluster-367075.3,Cluster-242769.0,Cluster-224973.1,Cluster-344649.47785,Cluster-372912.0,Cluster-192111.0,Cluster-21733.0,Cluster-143…
Genetic Information Processing	Replication and repair	Homologous recombination	ko03440	474	Cluster-367094.2,Cluster-176036.0,Cluster-247757.0,Cluster-342933.0,Cluster-365831.9,Cluster-350742.0,Cluster-255285.0,Cluster-352803.0,Cluster-196176.1,Cluster-227669.0,Cluster-75987.0,Cluster-266898.1,Cluster-66816.0,Cluster-66322.0,Cluster-96307.1,Cluster-338909.0,Cluster-357731.0,Cluster-94825.0,Cluster-344649.3823,Cluster-192812.0,Cluster-13362.0,Cluster-260156.0,Cluster-247747.1,Cluster-370…
Genetic Information Processing	Replication and repair	Mismatch repair	ko03430	509	Cluster-159270.0,Cluster-203425.0,Cluster-372056.10,Cluster-344649.10411,Cluster-359481.3,Cluster-212752.0,Cluster-270932.1,Cluster-342386.0,Cluster-94236.0,Cluster-305008.0,Cluster-325904.0,Cluster-326484.6,Cluster-344649.17268,Cluster-354723.0,Cluster-166754.0,Cluster-209917.0,Cluster-224973.0,Cluster-356367.1,Cluster-344649.20485,Cluster-211520.0,Cluster-344649.63560,Cluster-303934.1,Cluster-2…
Genetic Information Processing	Replication and repair	Non-homologous end-joining	ko03450	150	Cluster-367023.0,Cluster-344649.5322,Cluster-266853.0,Cluster-207208.1,Cluster-344649.12354,Cluster-344649.23758,Cluster-175614.0,Cluster-344649.47780,Cluster-344649.47839,Cluster-185996.1,Cluster-344649.35516,Cluster-299234.1,Cluster-344649.10689,Cluster-344649.47781,Cluster-344649.16092,Cluster-371073.5,Cluster-207208.0,Cluster-344649.47784,Cluster-344649.60871,Cluster-344649.61444,Cluster-2444…
Genetic Information Processing	Replication and repair	Nucleotide excision repair	ko03420	957	Cluster-161740.0,Cluster-142895.0,Cluster-373683.4,Cluster-330533.0,Cluster-282246.0,Cluster-283273.0,Cluster-173289.0,Cluster-210777.0,Cluster-118790.1,Cluster-120354.0,Cluster-36519.0,Cluster-185487.0,Cluster-328485.0,Cluster-18159.0,Cluster-328297.0,Cluster-324992.0,Cluster-306797.0,Cluster-249190.0,Cluster-41874.0,Cluster-355849.0,Cluster-5486.0,Cluster-326570.0,Cluster-97568.0,Cluster-286379…
Genetic Information Processing	Transcription	Basal transcription factors	ko03022	590	Cluster-90539.0,Cluster-31222.0,Cluster-311163.0,Cluster-305005.0,Cluster-273530.0,Cluster-49839.0,Cluster-344649.23839,Cluster-225840.0,Cluster-268085.0,Cluster-153634.0,Cluster-49911.0,Cluster-167540.1,Cluster-210756.0,Cluster-151355.0,Cluster-360600.2,Cluster-344649.24225,Cluster-344649.8578,Cluster-75079.0,Cluster-344649.57398,Cluster-363796.3,Cluster-49760.0,Cluster-263700.0,Cluster-344649.6…
Genetic Information Processing	Transcription	RNA polymerase	ko03020	930	Cluster-243667.0,Cluster-374866.0,Cluster-57411.0,Cluster-193830.0,Cluster-53624.0,Cluster-222953.0,Cluster-344649.42561,Cluster-8614.0,Cluster-236674.0,Cluster-77553.0,Cluster-275361.0,Cluster-43366.0,Cluster-255926.1,Cluster-35676.0,Cluster-327087.0,Cluster-38380.0,Cluster-86384.0,Cluster-15245.0,Cluster-344649.66783,Cluster-138098.0,Cluster-325848.0,Cluster-298786.1,Cluster-267099.0,Cluster-27…
Genetic Information Processing	Transcription	Spliceosome	ko03040	4924	Cluster-335902.6,Cluster-161439.0,Cluster-284969.1,Cluster-112199.0,Cluster-344649.39347,Cluster-370990.0,Cluster-344649.59098,Cluster-327551.4,Cluster-86452.0,Cluster-231460.0,Cluster-55854.0,Cluster-344649.8866,Cluster-270770.2,Cluster-39683.0,Cluster-284969.2,Cluster-351435.4,Cluster-167902.3,Cluster-17427.0,Cluster-31579.0,Cluster-344649.30556,Cluster-303667.0,Cluster-114862.0,Cluster-291092.…
Genetic Information Processing	Translation	Aminoacyl-tRNA biosynthesis	ko00970	1754	Cluster-235370.0,Cluster-213587.0,Cluster-344649.39258,Cluster-288427.0,Cluster-295039.0,Cluster-32519.0,Cluster-250645.1,Cluster-362433.1,Cluster-246075.0,Cluster-156224.0,Cluster-324665.0,Cluster-2190.0,Cluster-3091.0,Cluster-176637.0,Cluster-76457.0,Cluster-344649.52429,Cluster-113737.0,Cluster-90204.0,Cluster-259604.0,Cluster-135843.0,Cluster-242258.0,Cluster-211627.1,Cluster-210100.0,Cluster…
Genetic Information Processing	Translation	RNA transport	ko03013	3819	Cluster-307252.11,Cluster-325587.0,Cluster-5511.0,Cluster-217718.0,Cluster-268290.0,Cluster-347236.0,Cluster-42540.0,Cluster-291967.0,Cluster-309750.0,Cluster-353189.7,Cluster-214021.0,Cluster-358160.2,Cluster-75415.0,Cluster-375538.4,Cluster-109027.2,Cluster-195221.0,Cluster-78488.0,Cluster-196450.0,Cluster-304675.0,Cluster-314519.0,Cluster-188914.0,Cluster-86734.0,Cluster-344649.59929,Cluster-1…
Genetic Information Processing	Translation	Ribosome	ko03010	11795	Cluster-76531.0,Cluster-130109.0,Cluster-344649.63302,Cluster-344649.843,Cluster-108725.0,Cluster-68777.0,Cluster-314888.13,Cluster-131367.0,Cluster-107885.0,Cluster-281190.0,Cluster-16457.0,Cluster-18690.0,Cluster-184525.15,Cluster-354542.0,Cluster-843.0,Cluster-344649.66218,Cluster-97140.0,Cluster-212923.2,Cluster-284565.0,Cluster-367541.0,Cluster-344649.15909,Cluster-1243.0,Cluster-13861.0,Clu…
Cluster-205253.0,Cluster-214898.0,Cluster-106697.0,Cluster-32422.0,Cluster-240987.2,Cluster-326232.0,Cluster-254429.10,Cluster-219902.0,Cluster-242812.1,Cluster-271869.0,Cluster-279139.0,Cluster-240361.0,Cluster-173048.0,Cluster-199492.0,Cluster-266755.0,Cluster-54022.0,Cluster-333240.0,Cluster-160067.1,Cluster-276338.0,Cluster-328336.0,Cluster-8886.0,Cluster-323895.0,Cluster-255179.0,Cluster-149…
Genetic Information Processing	Translation	Ribosome biogenesis in eukaryotes	ko03008	2000	Cluster-233537.0,Cluster-85108.0,Cluster-348805.0,Cluster-118008.0,Cluster-344649.49226,Cluster-95926.0,Cluster-307695.1,Cluster-39693.0,Cluster-344649.9268,Cluster-297013.0,Cluster-22787.0,Cluster-287469.2,Cluster-179263.0,Cluster-104511.0,Cluster-61826.0,Cluster-22441.0,Cluster-269143.0,Cluster-120736.0,Cluster-331273.0,Cluster-344649.51941,Cluster-344649.22886,Cluster-192526.0,Cluster-210039.0…
Genetic Information Processing	Translation	mRNA surveillance pathway	ko03015	2410	Cluster-344649.8869,Cluster-294709.3,Cluster-285328.0,Cluster-7102.0,Cluster-344649.42108,Cluster-343240.1,Cluster-344649.55260,Cluster-187959.1,Cluster-72521.0,Cluster-238651.0,Cluster-310349.0,Cluster-330189.0,Cluster-3812.0,Cluster-272250.1,Cluster-129121.1,Cluster-351626.0,Cluster-196939.0,Cluster-344649.17261,Cluster-344649.33876,Cluster-375754.6,Cluster-76611.0,Cluster-86452.0,Cluster-34464…
Metabolism	Amino acid metabolism	Alanine, aspartate and glutamate metabolism	ko00250	1549	Cluster-33522.0,Cluster-311556.0,Cluster-364284.0,Cluster-344649.13796,Cluster-293035.0,Cluster-25519.0,Cluster-344649.61007,Cluster-289940.0,Cluster-253464.0,Cluster-344649.39437,Cluster-67308.0,Cluster-220172.0,Cluster-253634.2,Cluster-301520.0,Cluster-326668.2,Cluster-184023.0,Cluster-64293.0,Cluster-203961.0,Cluster-48904.0,Cluster-26512.0,Cluster-252651.1,Cluster-214188.2,Cluster-224297.0,Cl…
Metabolism	Amino acid metabolism	Arginine and proline metabolism	ko00330	1182	Cluster-208305.0,Cluster-344649.47717,Cluster-6684.0,Cluster-70111.0,Cluster-344649.30851,Cluster-224723.4,Cluster-74807.0,Cluster-59895.0,Cluster-234638.0,Cluster-57485.0,Cluster-295347.1,Cluster-65598.0,Cluster-309019.0,Cluster-356717.0,Cluster-184240.0,Cluster-115995.0,Cluster-284294.0,Cluster-55581.0,Cluster-151939.0,Cluster-150582.0,Cluster-114247.0,Cluster-169265.0,Cluster-133246.0,Cluster-…
Metabolism	Amino acid metabolism	Arginine biosynthesis	ko00220	825	Cluster-267899.0,Cluster-221928.0,Cluster-344649.41139,Cluster-344649.14733,Cluster-187767.0,Cluster-150629.0,Cluster-212123.0,Cluster-27638.0,Cluster-90780.0,Cluster-344649.63445,Cluster-344649.61003,Cluster-364218.0,Cluster-19746.0,Cluster-51967.0,Cluster-165761.0,Cluster-221891.0,Cluster-176074.0,Cluster-33521.0,Cluster-344649.47063,Cluster-157652.1,Cluster-238040.0,Cluster-161389.0,Cluster-17…
Metabolism	Amino acid metabolism	Cysteine and methionine metabolism	ko00270	1925	Cluster-145989.0,Cluster-277659.0,Cluster-163854.0,Cluster-48711.0,Cluster-289349.0,Cluster-364367.2,Cluster-19431.0,Cluster-344649.18237,Cluster-338212.0,Cluster-323922.0,Cluster-313378.0,Cluster-344649.37237,Cluster-344649.33027,Cluster-246529.0,Cluster-359440.1,Cluster-344649.65114,Cluster-289970.0,Cluster-263671.0,Cluster-364513.0,Cluster-33265.0,Cluster-362853.0,Cluster-260537.0,Cluster-2227…
Metabolism	Amino acid metabolism	Glycine, serine and threonine metabolism	ko00260	1591	Cluster-112788.2,Cluster-299881.6,Cluster-259786.0,Cluster-14668.0,Cluster-74703.0,Cluster-2470.0,Cluster-197176.0,Cluster-199226.0,Cluster-344649.21339,Cluster-149544.0,Cluster-279430.0,Cluster-344649.59512,Cluster-70649.0,Cluster-291922.0,Cluster-344649.24743,Cluster-185900.0,Cluster-227239.0,Cluster-156687.0,Cluster-164409.0,Cluster-64617.0,Cluster-223619.0,Cluster-352875.1,Cluster-279996.0,Cl…
Metabolism	Amino acid metabolism	Histidine metabolism	ko00340	516	Cluster-344649.62053,Cluster-281467.0,Cluster-301353.0,Cluster-177168.0,Cluster-313029.0,Cluster-269006.0,Cluster-279209.1,Cluster-298854.2,Cluster-344649.48306,Cluster-313634.0,Cluster-183251.0,Cluster-144320.0,Cluster-245946.0,Cluster-1342.0,Cluster-344649.12269,Cluster-129689.0,Cluster-347971.2,Cluster-295479.0,Cluster-292824.0,Cluster-66615.0,Cluster-344649.1517,Cluster-324618.1,Cluster-35267…
Metabolism	Amino acid metabolism	Lysine biosynthesis	ko00300	221	Cluster-190493.1,Cluster-285139.0,Cluster-317071.0,Cluster-302377.1,Cluster-49699.0,Cluster-140911.0,Cluster-367056.1,Cluster-241688.0,Cluster-143474.0,Cluster-377141.1,Cluster-343812.0,Cluster-33107.0,Cluster-344649.33414,Cluster-14988.0,Cluster-372448.0,Cluster-241232.0,Cluster-150199.0,Cluster-233081.0,Cluster-254402.0,Cluster-256728.0,Cluster-344649.47461,Cluster-108321.0,Cluster-91816.0,Clus…
Metabolism	Amino acid metabolism	Lysine degradation	ko00310	842	Cluster-243160.4,Cluster-344649.26033,Cluster-127357.0,Cluster-87554.0,Cluster-260412.0,Cluster-170489.0,Cluster-196284.1,Cluster-299290.0,Cluster-133729.0,Cluster-95335.0,Cluster-248905.0,Cluster-344649.51382,Cluster-258814.0,Cluster-350566.0,Cluster-355029.0,Cluster-304639.0,Cluster-324618.0,Cluster-262919.0,Cluster-344649.63459,Cluster-354288.0,Cluster-266021.0,Cluster-344649.22099,Cluster-306…
Metabolism	Amino acid metabolism	Phenylalanine metabolism	ko00360	576	Cluster-320998.0,Cluster-344649.34047,Cluster-89777.0,Cluster-280114.0,Cluster-344649.44600,Cluster-263876.0,Cluster-352679.1,Cluster-344649.20189,Cluster-58560.0,Cluster-68604.0,Cluster-359102.0,Cluster-274716.0,Cluster-113925.0,Cluster-363525.1,Cluster-344649.47658,Cluster-327262.0,Cluster-317225.0,Cluster-152618.2,Cluster-42951.0,Cluster-344649.11174,Cluster-344649.48844,Cluster-218573.0,Clust…
Metabolism	Amino acid metabolism	Phenylalanine, tyrosine and tryptophan biosynthesis	ko00400	700	Cluster-333433.0,Cluster-344649.55672,Cluster-217142.0,Cluster-119898.0,Cluster-177225.0,Cluster-344649.21162,Cluster-344649.56252,Cluster-144441.0,Cluster-27332.0,Cluster-144773.0,Cluster-374348.0,Cluster-189442.0,Cluster-119898.2,Cluster-190393.0,Cluster-237186.0,Cluster-331031.0,Cluster-245026.0,Cluster-209199.0,Cluster-344649.24811,Cluster-344649.24829,Cluster-306765.0,Cluster-349261.1,Cluste…
Metabolism	Amino acid metabolism	Tryptophan metabolism	ko00380	975	Cluster-232185.0,Cluster-148482.3,Cluster-32407.0,Cluster-177347.0,Cluster-344649.32007,Cluster-349550.0,Cluster-344649.33010,Cluster-208260.0,Cluster-251385.0,Cluster-271992.2,Cluster-189571.0,Cluster-127743.0,Cluster-313684.0,Cluster-27750.0,Cluster-202509.0,Cluster-176808.0,Cluster-225914.0,Cluster-90979.0,Cluster-110561.0,Cluster-183700.0,Cluster-67565.0,Cluster-246220.0,Cluster-245694.0,Clus…
Metabolism	Amino acid metabolism	Tyrosine metabolism	ko00350	722	Cluster-30324.0,Cluster-279403.0,Cluster-257028.1,Cluster-290885.0,Cluster-370212.0,Cluster-344649.7362,Cluster-344649.30599,Cluster-103315.0,Cluster-100213.0,Cluster-277052.0,Cluster-138125.0,Cluster-358871.3,Cluster-16753.0,Cluster-35819.0,Cluster-371697.1,Cluster-360951.0,Cluster-237977.0,Cluster-95720.0,Cluster-364685.3,Cluster-222185.0,Cluster-344649.44417,Cluster-242561.0,Cluster-328651.0,C…
Metabolism	Amino acid metabolism	Valine, leucine and isoleucine biosynthesis	ko00290	433	Cluster-89762.0,Cluster-240439.0,Cluster-259772.0,Cluster-312839.0,Cluster-63973.0,Cluster-183784.0,Cluster-233062.0,Cluster-225610.6,Cluster-132502.0,Cluster-344649.38796,Cluster-314755.0,Cluster-194690.0,Cluster-274837.0,Cluster-19206.0,Cluster-103349.0,Cluster-168765.0,Cluster-146720.0,Cluster-344649.35180,Cluster-344649.2316,Cluster-65042.0,Cluster-262813.0,Cluster-60147.0,Cluster-106195.1,Cl…
Metabolism	Amino acid metabolism	Valine, leucine and isoleucine degradation	ko00280	1669	Cluster-322461.0,Cluster-344649.29423,Cluster-265747.2,Cluster-174399.0,Cluster-77280.0,Cluster-249881.0,Cluster-80665.0,Cluster-303862.0,Cluster-344649.50043,Cluster-63061.0,Cluster-255684.1,Cluster-64495.0,Cluster-125941.0,Cluster-27179.0,Cluster-344649.19012,Cluster-59542.0,Cluster-36542.0,Cluster-316810.4,Cluster-344649.17136,Cluster-334815.2,Cluster-60199.0,Cluster-305814.0,Cluster-52709.0,C…
Metabolism	Biosynthesis of other secondary metabolites	Anthocyanin biosynthesis	ko00942	47	Cluster-360098.0,Cluster-368689.0,Cluster-360098.8,Cluster-340619.0,Cluster-360098.7,Cluster-345078.0,Cluster-368016.0,Cluster-360098.6,Cluster-344649.64246,Cluster-371672.0,Cluster-344649.64251,Cluster-105651.0,Cluster-340753.0,Cluster-360098.5,Cluster-343476.0,Cluster-166556.0,Cluster-60031.0,Cluster-79106.0,Cluster-337764.0,Cluster-330869.0,Cluster-341026.0,Cluster-344649.61778,Cluster-49151.0…
Metabolism	Biosynthesis of other secondary metabolites	Betalain biosynthesis	ko00965	32	Cluster-344649.10908,Cluster-322914.0,Cluster-228444.0,Cluster-5700.0,Cluster-188073.0,Cluster-122551.0,Cluster-333377.0,Cluster-286604.0,Cluster-276020.0,Cluster-255994.0,Cluster-88600.0,Cluster-360397.1,Cluster-281835.0,Cluster-360397.0,Cluster-157708.0,Cluster-207849.0,Cluster-166685.0,Cluster-250872.0,Cluster-344649.10907,Cluster-198016.0,Cluster-286604.1,Cluster-271617.0,Cluster-259133.0,Clu…
Metabolism	Biosynthesis of other secondary metabolites	Caffeine metabolism	ko00232	127	Cluster-344649.6459,Cluster-21693.0,Cluster-188073.0,Cluster-237653.0,Cluster-189281.0,Cluster-127154.0,Cluster-68803.0,Cluster-294424.0,Cluster-111701.0,Cluster-322914.0,Cluster-51468.0,Cluster-208021.0,Cluster-344649.6462,Cluster-266223.3,Cluster-344649.10908,Cluster-231743.0,Cluster-148983.1,Cluster-313099.0,Cluster-369975.0,Cluster-126443.0,Cluster-19231.0,Cluster-52217.0,Cluster-360397.0,Clu…
Metabolism	Biosynthesis of other secondary metabolites	Carbapenem biosynthesis	ko00332	8	Cluster-33634.0,Cluster-110962.0,Cluster-114565.0,Cluster-203504.0,Cluster-111701.0,Cluster-77985.0,Cluster-249194.0,Cluster-126443.0
Metabolism	Biosynthesis of other secondary metabolites	Flavone and flavonol biosynthesis	ko00944	75	Cluster-363938.0,Cluster-337608.2,Cluster-240723.0,Cluster-369081.0,Cluster-344649.66662,Cluster-344649.66663,Cluster-343213.0,Cluster-314604.0,Cluster-351787.0,Cluster-337608.1,Cluster-233746.1,Cluster-344649.44516,Cluster-337608.4,Cluster-369081.2,Cluster-333358.0,Cluster-343846.2,Cluster-344649.61256,Cluster-344567.0,Cluster-344649.61249,Cluster-344649.61247,Cluster-369309.0,Cluster-369081.4,C…
Metabolism	Biosynthesis of other secondary metabolites	Flavonoid biosynthesis	ko00941	119	Cluster-369323.4,Cluster-344649.1991,Cluster-308497.0,Cluster-351787.0,Cluster-344649.46793,Cluster-170953.0,Cluster-344649.23954,Cluster-173979.0,Cluster-240723.0,Cluster-103793.0,Cluster-343213.0,Cluster-344649.66663,Cluster-344649.66662,Cluster-349634.2,Cluster-333358.0,Cluster-71950.0,Cluster-161143.0,Cluster-128248.0,Cluster-344649.27288,Cluster-267027.0,Cluster-360577.1,Cluster-176047.0,Clu…
Metabolism	Biosynthesis of other secondary metabolites	Glucosinolate biosynthesis	ko00966	76	Cluster-123859.0,Cluster-43810.0,Cluster-138110.0,Cluster-344649.51866,Cluster-207638.0,Cluster-184924.0,Cluster-54522.0,Cluster-345612.0,Cluster-46775.0,Cluster-344649.52420,Cluster-344649.33730,Cluster-198846.0,Cluster-344649.33732,Cluster-145415.0,Cluster-18138.0,Cluster-273761.0,Cluster-344649.33734,Cluster-226795.0,Cluster-333872.0,Cluster-363189.0,Cluster-204871.0,Cluster-344649.33733,Clust…
Metabolism	Biosynthesis of other secondary metabolites	Indole alkaloid biosynthesis	ko00901	3	Cluster-344649.16306,Cluster-373229.0,Cluster-315849.0
Metabolism	Biosynthesis of other secondary metabolites	Isoflavonoid biosynthesis	ko00943	20	Cluster-54481.0,Cluster-348858.0,Cluster-364057.0,Cluster-366163.0,Cluster-344649.51742,Cluster-344649.13647,Cluster-344649.44807,Cluster-350386.0,Cluster-374545.0,Cluster-315849.0,Cluster-344649.53634,Cluster-368169.0,Cluster-344649.20027,Cluster-344649.13644,Cluster-359239.4,Cluster-34425.0,Cluster-192629.0,Cluster-89206.0,Cluster-344649.51743,Cluster-354442.0
Metabolism	Biosynthesis of other secondary metabolites	Isoquinoline alkaloid biosynthesis	ko00950	330	Cluster-344649.22631,Cluster-89777.0,Cluster-344649.24811,Cluster-245026.0,Cluster-119898.2,Cluster-101926.0,Cluster-171951.4,Cluster-132802.0,Cluster-92586.0,Cluster-197036.2,Cluster-344649.20189,Cluster-271397.0,Cluster-263876.0,Cluster-344649.47658,Cluster-274716.0,Cluster-113925.0,Cluster-344649.13873,Cluster-360453.1,Cluster-58560.0,Cluster-351945.0,Cluster-67849.0,Cluster-70613.1,Cluster-32…
Metabolism	Biosynthesis of other secondary metabolites	Monobactam biosynthesis	ko00261	306	Cluster-253491.0,Cluster-273014.0,Cluster-344649.56034,Cluster-204548.0,Cluster-111137.0,Cluster-8299.0,Cluster-344649.46792,Cluster-344649.42645,Cluster-14159.0,Cluster-212230.3,Cluster-223212.1,Cluster-144860.0,Cluster-182690.0,Cluster-339114.0,Cluster-207325.1,Cluster-227712.0,Cluster-128432.0,Cluster-2568.0,Cluster-344649.46796,Cluster-215144.0,Cluster-344649.42644,Cluster-276126.0,Cluster-31…
Metabolism	Biosynthesis of other secondary metabolites	Phenylpropanoid biosynthesis	ko00940	943	Cluster-208586.0,Cluster-375821.0,Cluster-356733.0,Cluster-344649.15823,Cluster-127925.0,Cluster-278775.0,Cluster-357297.0,Cluster-358278.1,Cluster-344649.46498,Cluster-344649.48242,Cluster-88710.0,Cluster-344649.21646,Cluster-301653.0,Cluster-344649.38468,Cluster-344649.42702,Cluster-335989.0,Cluster-357341.1,Cluster-353006.0,Cluster-224308.0,Cluster-288163.0,Cluster-364553.0,Cluster-359597.2,Cl…
Metabolism	Biosynthesis of other secondary metabolites	Stilbenoid, diarylheptanoid and gingerol biosynthesis	ko00945	113	Cluster-358321.1,Cluster-236212.0,Cluster-368993.0,Cluster-48789.0,Cluster-344649.12671,Cluster-368374.0,Cluster-76764.0,Cluster-340704.0,Cluster-344649.8133,Cluster-350902.0,Cluster-362930.24,Cluster-344649.8135,Cluster-344649.32409,Cluster-342572.4,Cluster-33045.0,Cluster-344649.14753,Cluster-361013.1,Cluster-176047.0,Cluster-344649.46493,Cluster-262541.0,Cluster-344649.8127,Cluster-349691.1,Cl…
Metabolism	Biosynthesis of other secondary metabolites	Tropane, piperidine and pyridine alkaloid biosynthesis	ko00960	368	Cluster-344649.10907,Cluster-344649.13829,Cluster-2561.0,Cluster-233552.3,Cluster-344649.45235,Cluster-50766.0,Cluster-47379.0,Cluster-269642.0,Cluster-216309.0,Cluster-153329.0,Cluster-332350.0,Cluster-61835.0,Cluster-305406.0,Cluster-287970.0,Cluster-344649.22632,Cluster-83881.0,Cluster-171951.0,Cluster-233552.2,Cluster-282261.0,Cluster-76384.0,Cluster-375423.5,Cluster-35836.0,Cluster-317863.0,…
Metabolism	Carbohydrate metabolism	Amino sugar and nucleotide sugar metabolism	ko00520	1359	Cluster-344649.60734,Cluster-340009.0,Cluster-281388.1,Cluster-273899.0,Cluster-371205.1,Cluster-207835.0,Cluster-211852.0,Cluster-83504.0,Cluster-344649.58545,Cluster-344649.43250,Cluster-344649.34334,Cluster-141534.0,Cluster-129891.0,Cluster-98191.0,Cluster-265920.0,Cluster-289369.0,Cluster-325801.0,Cluster-374595.3,Cluster-260485.0,Cluster-244486.1,Cluster-344649.37250,Cluster-50853.0,Cluster-…
Metabolism	Carbohydrate metabolism	Ascorbate and aldarate metabolism	ko00053	717	Cluster-150965.1,Cluster-243160.4,Cluster-344649.40574,Cluster-108141.0,Cluster-87554.0,Cluster-170489.0,Cluster-299290.0,Cluster-344649.3102,Cluster-344649.16172,Cluster-296889.2,Cluster-133729.0,Cluster-95335.0,Cluster-79416.0,Cluster-344649.55811,Cluster-209600.0,Cluster-367863.0,Cluster-344649.51382,Cluster-350566.0,Cluster-324618.0,Cluster-262919.0,Cluster-344649.63459,Cluster-266021.0,Clust…
Metabolism	Carbohydrate metabolism	Butanoate metabolism	ko00650	633	Cluster-127357.0,Cluster-36072.0,Cluster-196284.1,Cluster-88301.0,Cluster-344649.9576,Cluster-344649.11174,Cluster-159243.0,Cluster-258814.0,Cluster-344649.13802,Cluster-82767.0,Cluster-364041.0,Cluster-344649.21355,Cluster-51211.0,Cluster-30643.0,Cluster-57308.0,Cluster-320881.0,Cluster-148392.0,Cluster-329372.0,Cluster-4977.0,Cluster-344649.7392,Cluster-344649.59039,Cluster-240588.0,Cluster-138…
Metabolism	Carbohydrate metabolism	C5-Branched dibasic acid metabolism	ko00660	176	Cluster-48456.0,Cluster-150013.0,Cluster-287032.0,Cluster-344649.38798,Cluster-377150.0,Cluster-344649.19722,Cluster-365081.0,Cluster-259669.0,Cluster-344649.9576,Cluster-155026.0,Cluster-344649.19723,Cluster-88301.0,Cluster-120293.0,Cluster-164882.0,Cluster-237792.0,Cluster-159226.0,Cluster-344649.42820,Cluster-51211.0,Cluster-321909.0,Cluster-289752.1,Cluster-193010.0,Cluster-19206.0,Cluster-10…
Metabolism	Carbohydrate metabolism	Citrate cycle (TCA cycle)	ko00020	2096	Cluster-270427.0,Cluster-19417.0,Cluster-333663.1,Cluster-307284.3,Cluster-208863.0,Cluster-60927.0,Cluster-230882.0,Cluster-230097.0,Cluster-217437.0,Cluster-235672.0,Cluster-147883.3,Cluster-241386.0,Cluster-130482.0,Cluster-127530.0,Cluster-332332.3,Cluster-106851.5,Cluster-69945.0,Cluster-185679.0,Cluster-206336.0,Cluster-344649.17265,Cluster-287386.0,Cluster-189153.0,Cluster-344649.54355,Clu…
Metabolism	Carbohydrate metabolism	Fructose and mannose metabolism	ko00051	840	Cluster-101074.0,Cluster-100371.0,Cluster-337281.3,Cluster-127521.0,Cluster-100600.0,Cluster-346040.0,Cluster-334422.0,Cluster-249441.0,Cluster-344649.21479,Cluster-111458.0,Cluster-361407.3,Cluster-344649.62749,Cluster-315504.0,Cluster-367211.0,Cluster-94183.0,Cluster-19795.0,Cluster-375097.1,Cluster-68644.0,Cluster-344649.7934,Cluster-216206.0,Cluster-228619.0,Cluster-313137.0,Cluster-373503.1,…
Metabolism	Carbohydrate metabolism	Galactose metabolism	ko00052	692	Cluster-374331.0,Cluster-88265.0,Cluster-344649.39562,Cluster-344649.40065,Cluster-30504.0,Cluster-375526.5,Cluster-368537.6,Cluster-344649.36430,Cluster-344649.41461,Cluster-344649.36420,Cluster-344649.46913,Cluster-335228.1,Cluster-341962.6,Cluster-349220.11,Cluster-364559.1,Cluster-308595.0,Cluster-373004.0,Cluster-82639.0,Cluster-375526.1,Cluster-189470.0,Cluster-299452.0,Cluster-144659.0,Clu…
Metabolism	Carbohydrate metabolism	Glycolysis / Gluconeogenesis	ko00010	2639	Cluster-295351.0,Cluster-177238.0,Cluster-207956.0,Cluster-344649.14865,Cluster-308928.1,Cluster-60658.0,Cluster-344649.17870,Cluster-191079.3,Cluster-67129.0,Cluster-321155.0,Cluster-14428.0,Cluster-315785.0,Cluster-372444.3,Cluster-299553.1,Cluster-104977.0,Cluster-209991.0,Cluster-128854.0,Cluster-181948.0,Cluster-313654.0,Cluster-344649.28375,Cluster-184495.0,Cluster-31581.0,Cluster-73347.0,C…
Metabolism	Carbohydrate metabolism	Glyoxylate and dicarboxylate metabolism	ko00630	2330	Cluster-3606.0,Cluster-292103.0,Cluster-291835.0,Cluster-209174.0,Cluster-239161.0,Cluster-265177.0,Cluster-70364.0,Cluster-374088.2,Cluster-126282.0,Cluster-100165.0,Cluster-256594.0,Cluster-215961.1,Cluster-20950.0,Cluster-249584.0,Cluster-306706.0,Cluster-96736.0,Cluster-110747.0,Cluster-7736.0,Cluster-148087.0,Cluster-344649.16301,Cluster-269459.0,Cluster-245360.0,Cluster-109122.0,Cluster-196…
Metabolism	Carbohydrate metabolism	Inositol phosphate metabolism	ko00562	1051	Cluster-358192.0,Cluster-206848.0,Cluster-51387.0,Cluster-282225.0,Cluster-126677.0,Cluster-317851.2,Cluster-367375.1,Cluster-127800.0,Cluster-96518.1,Cluster-228976.0,Cluster-344649.62750,Cluster-222649.0,Cluster-52758.0,Cluster-212686.1,Cluster-362646.0,Cluster-140073.0,Cluster-322548.0,Cluster-190788.1,Cluster-92516.0,Cluster-344649.41905,Cluster-198531.0,Cluster-219919.0,Cluster-323417.0,Clus…
Metabolism	Carbohydrate metabolism	Pentose and glucuronate interconversions	ko00040	791	Cluster-222311.0,Cluster-373398.1,Cluster-112158.1,Cluster-328908.0,Cluster-331325.0,Cluster-297231.0,Cluster-344649.6741,Cluster-67058.0,Cluster-224723.2,Cluster-344649.10648,Cluster-278437.1,Cluster-167108.0,Cluster-42069.0,Cluster-40090.0,Cluster-80959.0,Cluster-22094.0,Cluster-49086.0,Cluster-314118.0,Cluster-52323.0,Cluster-344649.60055,Cluster-295479.2,Cluster-310512.0,Cluster-344649.53669,…
Metabolism	Carbohydrate metabolism	Pentose phosphate pathway	ko00030	1265	Cluster-66915.0,Cluster-344649.2620,Cluster-353653.1,Cluster-310204.1,Cluster-314908.0,Cluster-185452.0,Cluster-178901.0,Cluster-327468.0,Cluster-219787.0,Cluster-371403.2,Cluster-129648.0,Cluster-292922.0,Cluster-31927.0,Cluster-74433.0,Cluster-246559.0,Cluster-66972.0,Cluster-284536.0,Cluster-367211.3,Cluster-327376.0,Cluster-154456.0,Cluster-323740.1,Cluster-177161.2,Cluster-6220.0,Cluster-344…
Metabolism	Carbohydrate metabolism	Propanoate metabolism	ko00640	958	Cluster-372416.2,Cluster-101865.0,Cluster-287916.0,Cluster-256470.3,Cluster-79537.0,Cluster-344649.52436,Cluster-325979.0,Cluster-27211.0,Cluster-237914.0,Cluster-33400.0,Cluster-171327.0,Cluster-178625.2,Cluster-52873.0,Cluster-344649.14276,Cluster-97765.0,Cluster-12545.0,Cluster-189068.4,Cluster-193709.0,Cluster-315694.2,Cluster-243354.0,Cluster-152720.0,Cluster-286330.0,Cluster-228517.0,Cluste…
Metabolism	Carbohydrate metabolism	Pyruvate metabolism	ko00620	2377	Cluster-344649.36946,Cluster-361704.1,Cluster-344649.36948,Cluster-296459.0,Cluster-163049.0,Cluster-325334.0,Cluster-281769.1,Cluster-268347.0,Cluster-68576.0,Cluster-193741.0,Cluster-344649.33837,Cluster-206193.0,Cluster-47386.0,Cluster-58955.0,Cluster-344649.64997,Cluster-186041.0,Cluster-61925.0,Cluster-175914.0,Cluster-258431.0,Cluster-326770.0,Cluster-158833.0,Cluster-325693.0,Cluster-27199…
Metabolism	Carbohydrate metabolism	Starch and sucrose metabolism	ko00500	1696	Cluster-377160.0,Cluster-352973.7,Cluster-372226.1,Cluster-263342.0,Cluster-212987.0,Cluster-92876.0,Cluster-70730.0,Cluster-344649.64417,Cluster-344649.2835,Cluster-355756.0,Cluster-156976.0,Cluster-258790.0,Cluster-375526.4,Cluster-220822.0,Cluster-80135.0,Cluster-350471.0,Cluster-71756.0,Cluster-344649.55397,Cluster-86817.0,Cluster-344649.52241,Cluster-185222.0,Cluster-266192.0,Cluster-347976.…
Metabolism	Energy metabolism	Carbon fixation in photosynthetic organisms	ko00710	1694	Cluster-31183.0,Cluster-130724.5,Cluster-32667.0,Cluster-175378.2,Cluster-222657.0,Cluster-299898.0,Cluster-344649.50215,Cluster-138955.1,Cluster-344649.45234,Cluster-357804.0,Cluster-46574.0,Cluster-344649.3751,Cluster-326018.0,Cluster-344649.11681,Cluster-154632.0,Cluster-45112.3,Cluster-102855.0,Cluster-225853.0,Cluster-230963.0,Cluster-276456.0,Cluster-332332.5,Cluster-355053.0,Cluster-80315.…
Metabolism	Energy metabolism	Nitrogen metabolism	ko00910	623	Cluster-174970.0,Cluster-91195.0,Cluster-157029.2,Cluster-161049.0,Cluster-179821.0,Cluster-347885.0,Cluster-344649.60991,Cluster-11315.0,Cluster-170305.3,Cluster-344649.25267,Cluster-344649.28709,Cluster-341648.0,Cluster-344649.52880,Cluster-344649.61000,Cluster-267826.0,Cluster-295109.0,Cluster-14032.0,Cluster-43769.0,Cluster-162298.0,Cluster-344649.60998,Cluster-372524.1,Cluster-113955.0,Clust…
Metabolism	Energy metabolism	Oxidative phosphorylation	ko00190	3116	Cluster-218982.0,Cluster-344649.30606,Cluster-265986.0,Cluster-183241.0,Cluster-112328.46,Cluster-213523.0,Cluster-216220.1,Cluster-63764.0,Cluster-308089.0,Cluster-213511.0,Cluster-284041.0,Cluster-369137.1,Cluster-322660.0,Cluster-112328.49,Cluster-269099.0,Cluster-344649.55791,Cluster-139740.0,Cluster-253694.0,Cluster-331844.0,Cluster-11942.0,Cluster-72793.0,Cluster-181471.0,Cluster-307952.1,C…
Metabolism	Energy metabolism	Photosynthesis	ko00195	473	Cluster-75012.0,Cluster-158602.2,Cluster-375750.0,Cluster-260707.0,Cluster-344649.15060,Cluster-376584.1,Cluster-69737.0,Cluster-344649.15088,Cluster-357380.0,Cluster-344649.11458,Cluster-344649.62392,Cluster-356129.6,Cluster-344649.37785,Cluster-301780.1,Cluster-158728.1,Cluster-316119.0,Cluster-344649.22658,Cluster-262775.0,Cluster-346901.0,Cluster-360986.0,Cluster-256255.0,Cluster-86257.0,Clus…
Metabolism	Energy metabolism	Photosynthesis - antenna proteins	ko00196	226	Cluster-344649.1755,Cluster-344649.33126,Cluster-344649.1462,Cluster-344649.2093,Cluster-344649.65308,Cluster-344649.218,Cluster-344649.65316,Cluster-340457.0,Cluster-344649.28883,Cluster-188493.1,Cluster-138174.0,Cluster-344649.65519,Cluster-344649.65313,Cluster-344649.58012,Cluster-341727.5,Cluster-344649.26334,Cluster-243436.0,Cluster-339040.1,Cluster-83405.0,Cluster-344649.31592,Cluster-36714…
Metabolism	Energy metabolism	Sulfur metabolism	ko00920	767	Cluster-316348.0,Cluster-324534.0,Cluster-164762.0,Cluster-185793.0,Cluster-132056.0,Cluster-260709.0,Cluster-128840.0,Cluster-124585.2,Cluster-126298.0,Cluster-361094.2,Cluster-344649.29217,Cluster-344649.43936,Cluster-324028.0,Cluster-124087.1,Cluster-369672.2,Cluster-169471.0,Cluster-232495.0,Cluster-105273.0,Cluster-344649.21065,Cluster-300051.1,Cluster-344649.41904,Cluster-364755.0,Cluster-3…
Metabolism	Glycan biosynthesis and metabolism	Glycosaminoglycan degradation	ko00531	150	Cluster-358839.2,Cluster-375302.0,Cluster-304238.0,Cluster-344649.66911,Cluster-329555.1,Cluster-344649.37943,Cluster-229944.0,Cluster-295044.2,Cluster-17482.0,Cluster-344649.35957,Cluster-350290.0,Cluster-366672.0,Cluster-358839.0,Cluster-344649.4737,Cluster-363879.1,Cluster-350972.0,Cluster-122500.0,Cluster-356136.0,Cluster-366589.1,Cluster-177482.0,Cluster-344649.37944,Cluster-362383.0,Cluster…
Metabolism	Glycan biosynthesis and metabolism	Glycosphingolipid biosynthesis - ganglio series	ko00604	57	Cluster-229944.0,Cluster-295044.2,Cluster-17482.0,Cluster-295044.1,Cluster-168841.0,Cluster-308879.0,Cluster-350290.0,Cluster-366672.0,Cluster-93983.0,Cluster-187093.0,Cluster-358839.0,Cluster-358839.2,Cluster-183539.0,Cluster-151785.0,Cluster-329555.1,Cluster-344649.23362,Cluster-76812.0,Cluster-177482.0,Cluster-98651.0,Cluster-344649.28731,Cluster-261080.1,Cluster-235549.0,Cluster-190117.0,Clus…
Metabolism	Glycan biosynthesis and metabolism	Glycosphingolipid biosynthesis - globo series	ko00603	104	Cluster-166813.0,Cluster-344649.13164,Cluster-261524.0,Cluster-123257.0,Cluster-356642.1,Cluster-295635.0,Cluster-344649.13166,Cluster-162794.0,Cluster-134428.0,Cluster-348709.0,Cluster-366112.0,Cluster-344649.49801,Cluster-364559.2,Cluster-118059.0,Cluster-145309.0,Cluster-87041.0,Cluster-220140.0,Cluster-181211.0,Cluster-344649.13163,Cluster-295044.0,Cluster-141256.0,Cluster-344649.46543,Cluste…
Metabolism	Glycan biosynthesis and metabolism	Glycosylphosphatidylinositol(GPI)-anchor biosynthesis	ko00563	347	Cluster-353661.2,Cluster-344649.50073,Cluster-347946.0,Cluster-323784.0,Cluster-344649.55169,Cluster-179585.0,Cluster-45585.0,Cluster-135622.1,Cluster-14969.0,Cluster-347282.0,Cluster-344649.8236,Cluster-344649.50156,Cluster-363177.2,Cluster-363177.0,Cluster-40120.0,Cluster-141256.2,Cluster-344649.11698,Cluster-344649.16100,Cluster-175135.0,Cluster-353661.1,Cluster-173013.0,Cluster-344649.59063,C…
Metabolism	Glycan biosynthesis and metabolism	N-Glycan biosynthesis	ko00510	711	Cluster-302125.0,Cluster-86653.0,Cluster-16076.0,Cluster-136916.0,Cluster-142850.0,Cluster-163343.0,Cluster-142145.0,Cluster-6912.0,Cluster-370572.9,Cluster-344649.24014,Cluster-302125.2,Cluster-287683.1,Cluster-344649.55364,Cluster-67830.0,Cluster-335162.0,Cluster-317804.1,Cluster-111899.0,Cluster-369469.2,Cluster-113940.0,Cluster-375250.1,Cluster-84357.0,Cluster-315654.0,Cluster-345250.1,Cluste…
Metabolism	Glycan biosynthesis and metabolism	Other glycan degradation	ko00511	225	Cluster-336632.6,Cluster-344649.52373,Cluster-230612.0,Cluster-344649.2610,Cluster-282916.0,Cluster-336632.0,Cluster-67244.0,Cluster-94972.0,Cluster-344446.0,Cluster-334714.0,Cluster-358129.6,Cluster-344649.59699,Cluster-158770.0,Cluster-177240.0,Cluster-328497.0,Cluster-358839.1,Cluster-344649.31372,Cluster-261080.2,Cluster-279234.0,Cluster-230783.0,Cluster-375643.2,Cluster-198007.0,Cluster-3446…
Metabolism	Glycan biosynthesis and metabolism	Other types of O-glycan biosynthesis	ko00514	65	Cluster-288432.0,Cluster-205487.0,Cluster-216024.2,Cluster-252354.0,Cluster-163098.0,Cluster-118978.0,Cluster-57672.0,Cluster-117938.0,Cluster-322600.0,Cluster-9771.0,Cluster-137118.0,Cluster-344649.34400,Cluster-344649.34401,Cluster-340289.0,Cluster-35460.0,Cluster-190804.0,Cluster-241330.0,Cluster-179170.0,Cluster-137825.0,Cluster-344649.27927,Cluster-240990.0,Cluster-344649.43184,Cluster-21602…
Metabolism	Lipid metabolism	Arachidonic acid metabolism	ko00590	315	Cluster-62613.0,Cluster-348359.0,Cluster-143625.0,Cluster-344649.63202,Cluster-8613.0,Cluster-271852.0,Cluster-132048.0,Cluster-305919.2,Cluster-264114.0,Cluster-41390.0,Cluster-344649.12995,Cluster-226907.0,Cluster-316123.0,Cluster-106865.0,Cluster-216151.0,Cluster-371623.1,Cluster-192228.0,Cluster-316930.0,Cluster-17443.0,Cluster-34717.0,Cluster-376898.0,Cluster-179816.0,Cluster-111988.0,Cluste…
Metabolism	Lipid metabolism	Biosynthesis of unsaturated fatty acids	ko01040	813	Cluster-260319.0,Cluster-170075.0,Cluster-62279.0,Cluster-235713.0,Cluster-290487.2,Cluster-363139.8,Cluster-190638.0,Cluster-245337.0,Cluster-261127.0,Cluster-87013.1,Cluster-31484.0,Cluster-349212.2,Cluster-371679.0,Cluster-186302.2,Cluster-94523.0,Cluster-363139.0,Cluster-333560.3,Cluster-256077.0,Cluster-8530.0,Cluster-354005.3,Cluster-3348.0,Cluster-230386.0,Cluster-119001.0,Cluster-92534.0,…
Metabolism	Lipid metabolism	Cutin, suberine and wax biosynthesis	ko00073	155	Cluster-50185.0,Cluster-360031.0,Cluster-375923.0,Cluster-377138.5,Cluster-326321.0,Cluster-44592.0,Cluster-366499.0,Cluster-341116.0,Cluster-344649.9536,Cluster-344649.2105,Cluster-344649.64037,Cluster-344649.49546,Cluster-351859.2,Cluster-314545.0,Cluster-357112.1,Cluster-344649.60176,Cluster-344649.4521,Cluster-358585.0,Cluster-344649.48892,Cluster-340942.0,Cluster-351859.1,Cluster-53755.0,Clu…
Metabolism	Lipid metabolism	Ether lipid metabolism	ko00565	282	Cluster-344649.47241,Cluster-344649.26632,Cluster-344649.34941,Cluster-344649.10535,Cluster-65742.0,Cluster-344649.26627,Cluster-344649.18107,Cluster-376548.0,Cluster-362646.2,Cluster-356979.1,Cluster-86680.0,Cluster-375863.0,Cluster-344649.43580,Cluster-359356.5,Cluster-344649.22570,Cluster-218624.0,Cluster-344649.43577,Cluster-71809.2,Cluster-167847.0,Cluster-205222.0,Cluster-344649.43579,Clust…
Metabolism	Lipid metabolism	Fatty acid biosynthesis	ko00061	767	Cluster-344649.262,Cluster-272506.0,Cluster-295225.0,Cluster-31148.0,Cluster-47527.0,Cluster-212230.0,Cluster-5246.0,Cluster-296254.0,Cluster-14710.0,Cluster-41436.0,Cluster-247232.0,Cluster-18226.0,Cluster-150572.0,Cluster-351915.0,Cluster-183109.1,Cluster-348533.3,Cluster-254467.0,Cluster-16204.0,Cluster-332266.0,Cluster-325537.1,Cluster-225345.0,Cluster-274904.0,Cluster-253552.0,Cluster-297758…
Metabolism	Lipid metabolism	Fatty acid degradation	ko00071	1356	Cluster-57106.0,Cluster-32845.0,Cluster-345765.0,Cluster-189604.1,Cluster-316810.0,Cluster-275159.0,Cluster-305908.0,Cluster-287530.1,Cluster-344649.51394,Cluster-357155.0,Cluster-137228.0,Cluster-240588.0,Cluster-167766.0,Cluster-239243.0,Cluster-165513.0,Cluster-365460.1,Cluster-376028.1,Cluster-344649.29290,Cluster-165272.0,Cluster-262919.0,Cluster-238743.0,Cluster-266021.0,Cluster-311496.0,Cl…
Metabolism	Lipid metabolism	Fatty acid elongation	ko00062	308	Cluster-363139.9,Cluster-148440.0,Cluster-374723.0,Cluster-246660.1,Cluster-68971.0,Cluster-367105.0,Cluster-344649.49079,Cluster-229173.0,Cluster-223354.1,Cluster-359217.0,Cluster-307789.0,Cluster-218790.0,Cluster-90149.0,Cluster-366661.4,Cluster-371679.1,Cluster-350184.0,Cluster-47999.0,Cluster-358343.0,Cluster-87993.0,Cluster-372994.1,Cluster-352014.0,Cluster-354005.2,Cluster-118697.0,Cluster-…
Metabolism	Lipid metabolism	Glycerolipid metabolism	ko00561	977	Cluster-374910.0,Cluster-344649.25152,Cluster-134428.0,Cluster-271408.0,Cluster-368523.0,Cluster-39278.0,Cluster-344649.39169,Cluster-274554.0,Cluster-364559.2,Cluster-91114.0,Cluster-59323.0,Cluster-15188.0,Cluster-344649.66191,Cluster-3405.0,Cluster-269824.1,Cluster-216913.0,Cluster-85420.0,Cluster-344649.36822,Cluster-116226.0,Cluster-38235.0,Cluster-344649.62058,Cluster-344649.5830,Cluster-27…
Metabolism	Lipid metabolism	Glycerophospholipid metabolism	ko00564	1037	Cluster-351427.2,Cluster-353953.0,Cluster-5907.0,Cluster-371996.0,Cluster-367956.2,Cluster-348543.0,Cluster-371364.2,Cluster-344649.6256,Cluster-340378.0,Cluster-367956.0,Cluster-172345.0,Cluster-39498.0,Cluster-43135.0,Cluster-351192.0,Cluster-344649.57307,Cluster-344649.40416,Cluster-354205.0,Cluster-270034.0,Cluster-344649.30931,Cluster-50447.0,Cluster-66994.0,Cluster-13588.0,Cluster-344649.17…
Metabolism	Lipid metabolism	Linoleic acid metabolism	ko00591	76	Cluster-344649.28798,Cluster-62613.0,Cluster-133450.0,Cluster-372178.2,Cluster-346116.0,Cluster-374530.0,Cluster-372178.1,Cluster-224907.0,Cluster-137808.0,Cluster-344649.28796,Cluster-171057.0,Cluster-226907.0,Cluster-131618.2,Cluster-71809.0,Cluster-336522.0,Cluster-100636.0,Cluster-18561.0,Cluster-344649.31322,Cluster-364240.0,Cluster-75489.0,Cluster-155255.0,Cluster-344093.0,Cluster-268226.1,…
Metabolism	Lipid metabolism	Sphingolipid metabolism	ko00600	494	Cluster-282235.0,Cluster-344649.29689,Cluster-344649.51121,Cluster-293256.0,Cluster-33871.0,Cluster-318322.0,Cluster-159933.0,Cluster-266632.0,Cluster-260032.0,Cluster-284493.1,Cluster-144840.0,Cluster-88265.0,Cluster-163249.0,Cluster-298028.2,Cluster-291639.0,Cluster-128777.0,Cluster-47140.0,Cluster-328766.1,Cluster-62129.0,Cluster-185813.0,Cluster-279397.0,Cluster-314109.0,Cluster-30160.0,Clust…
Metabolism	Lipid metabolism	Steroid biosynthesis	ko00100	364	Cluster-78077.0,Cluster-95193.0,Cluster-18561.0,Cluster-339445.3,Cluster-319354.0,Cluster-115230.0,Cluster-344649.56731,Cluster-344649.31322,Cluster-116264.0,Cluster-355790.0,Cluster-183395.0,Cluster-90163.0,Cluster-365399.2,Cluster-375055.0,Cluster-268226.1,Cluster-308436.1,Cluster-344649.56732,Cluster-355486.0,Cluster-365197.0,Cluster-268226.2,Cluster-352714.0,Cluster-142715.0,Cluster-38295.0,C…
Metabolism	Lipid metabolism	Synthesis and degradation of ketone bodies	ko00072	237	Cluster-344649.29092,Cluster-95983.0,Cluster-132522.0,Cluster-245360.0,Cluster-222914.0,Cluster-196284.1,Cluster-127357.0,Cluster-344649.29086,Cluster-111720.0,Cluster-279068.0,Cluster-145366.0,Cluster-344649.7387,Cluster-135756.0,Cluster-159243.0,Cluster-113740.0,Cluster-72191.0,Cluster-114457.0,Cluster-202034.0,Cluster-100688.0,Cluster-344649.21355,Cluster-344649.41544,Cluster-219950.0,Cluster-…
Metabolism	Lipid metabolism	alpha-Linolenic acid metabolism	ko00592	718	Cluster-118505.0,Cluster-123017.0,Cluster-376312.0,Cluster-213955.0,Cluster-147482.2,Cluster-297270.0,Cluster-172759.0,Cluster-268409.0,Cluster-170938.0,Cluster-377165.7,Cluster-377165.10,Cluster-20105.0,Cluster-7839.0,Cluster-334863.0,Cluster-377165.12,Cluster-114573.0,Cluster-349212.8,Cluster-341781.0,Cluster-344649.61245,Cluster-319190.1,Cluster-232005.0,Cluster-76325.0,Cluster-212178.0,Cluste…
Metabolism	Metabolism of cofactors and vitamins	Biotin metabolism	ko00780	328	Cluster-221186.0,Cluster-307292.0,Cluster-238487.0,Cluster-370883.1,Cluster-368610.1,Cluster-40706.0,Cluster-317906.0,Cluster-180324.0,Cluster-372650.0,Cluster-344649.584,Cluster-344649.586,Cluster-175947.0,Cluster-285389.0,Cluster-360957.0,Cluster-347358.0,Cluster-305997.0,Cluster-363839.2,Cluster-357094.0,Cluster-344649.66013,Cluster-245337.0,Cluster-261127.0,Cluster-191909.0,Cluster-150639.6,C…
Metabolism	Metabolism of cofactors and vitamins	Folate biosynthesis	ko00790	248	Cluster-238154.0,Cluster-246309.0,Cluster-371280.6,Cluster-42258.0,Cluster-24143.0,Cluster-373405.4,Cluster-130746.0,Cluster-137792.0,Cluster-327644.0,Cluster-236717.0,Cluster-127873.1,Cluster-371989.4,Cluster-37053.0,Cluster-365668.0,Cluster-372575.1,Cluster-150851.0,Cluster-298608.0,Cluster-351255.3,Cluster-264012.1,Cluster-330434.1,Cluster-141409.0,Cluster-94189.0,Cluster-34092.0,Cluster-13871…
Metabolism	Metabolism of cofactors and vitamins	Lipoic acid metabolism	ko00785	73	Cluster-93906.0,Cluster-242457.0,Cluster-221326.0,Cluster-118173.0,Cluster-51849.0,Cluster-210234.0,Cluster-199262.2,Cluster-344649.7531,Cluster-370442.0,Cluster-237229.0,Cluster-52314.0,Cluster-214093.0,Cluster-8794.0,Cluster-359854.3,Cluster-67671.0,Cluster-344649.7529,Cluster-15863.0,Cluster-359854.4,Cluster-184021.0,Cluster-349267.0,Cluster-56806.0,Cluster-64553.0,Cluster-276075.0,Cluster-153…
Metabolism	Metabolism of cofactors and vitamins	Nicotinate and nicotinamide metabolism	ko00760	366	Cluster-352485.9,Cluster-344649.57248,Cluster-344649.18918,Cluster-14762.0,Cluster-153221.0,Cluster-61203.0,Cluster-344649.59647,Cluster-352485.6,Cluster-131445.0,Cluster-290651.0,Cluster-172074.1,Cluster-362797.0,Cluster-117912.0,Cluster-344649.57246,Cluster-370351.0,Cluster-121103.0,Cluster-344649.21426,Cluster-73402.0,Cluster-183474.0,Cluster-2092.0,Cluster-369017.0,Cluster-148336.0,Cluster-34…
Metabolism	Metabolism of cofactors and vitamins	One carbon pool by folate	ko00670	503	Cluster-323127.0,Cluster-18674.0,Cluster-258403.0,Cluster-1294.0,Cluster-89949.0,Cluster-300843.0,Cluster-344649.5501,Cluster-345690.0,Cluster-344649.14921,Cluster-55769.0,Cluster-81485.0,Cluster-272511.1,Cluster-64001.0,Cluster-375405.1,Cluster-104659.0,Cluster-200331.1,Cluster-259682.0,Cluster-211984.1,Cluster-337151.0,Cluster-8895.0,Cluster-281025.0,Cluster-73568.1,Cluster-52294.0,Cluster-9994…
Metabolism	Metabolism of cofactors and vitamins	Pantothenate and CoA biosynthesis	ko00770	502	Cluster-121895.0,Cluster-270817.0,Cluster-178391.0,Cluster-21351.0,Cluster-316379.0,Cluster-151984.0,Cluster-174860.0,Cluster-340500.0,Cluster-371091.6,Cluster-47560.0,Cluster-365805.0,Cluster-203076.0,Cluster-323809.0,Cluster-119286.0,Cluster-225610.7,Cluster-344649.26040,Cluster-55851.0,Cluster-362355.0,Cluster-368999.1,Cluster-307187.0,Cluster-29945.0,Cluster-190794.0,Cluster-253444.0,Cluster-…
Metabolism	Metabolism of cofactors and vitamins	Porphyrin and chlorophyll metabolism	ko00860	693	Cluster-157255.0,Cluster-353059.0,Cluster-344649.61303,Cluster-344649.47719,Cluster-240228.0,Cluster-333101.4,Cluster-344649.54049,Cluster-344649.18679,Cluster-344649.27633,Cluster-274090.4,Cluster-344649.50222,Cluster-89390.0,Cluster-344649.15079,Cluster-360373.0,Cluster-73280.0,Cluster-23392.0,Cluster-276328.0,Cluster-32988.0,Cluster-346877.7,Cluster-57912.0,Cluster-3148.0,Cluster-256631.2,Clus…
Metabolism	Metabolism of cofactors and vitamins	Riboflavin metabolism	ko00740	214	Cluster-317147.0,Cluster-80459.0,Cluster-368221.2,Cluster-376086.1,Cluster-112102.0,Cluster-366255.0,Cluster-187410.0,Cluster-12645.0,Cluster-106310.0,Cluster-250516.0,Cluster-311242.0,Cluster-78758.1,Cluster-165537.0,Cluster-344649.24176,Cluster-376411.0,Cluster-38384.0,Cluster-344649.22012,Cluster-233685.0,Cluster-144451.0,Cluster-193419.0,Cluster-89790.0,Cluster-128537.2,Cluster-135186.0,Clust…
Metabolism	Metabolism of cofactors and vitamins	Thiamine metabolism	ko00730	262	Cluster-299465.0,Cluster-344649.20871,Cluster-175431.0,Cluster-226062.0,Cluster-311237.0,Cluster-138136.0,Cluster-344649.5450,Cluster-280054.0,Cluster-344649.7380,Cluster-126169.0,Cluster-203512.1,Cluster-254985.0,Cluster-141694.0,Cluster-344649.21699,Cluster-207671.0,Cluster-247218.0,Cluster-344649.19059,Cluster-353809.3,Cluster-230762.0,Cluster-233280.0,Cluster-177096.0,Cluster-226215.0,Cluster…
Metabolism	Metabolism of cofactors and vitamins	Ubiquinone and other terpenoid-quinone biosynthesis	ko00130	519	Cluster-35819.0,Cluster-27183.0,Cluster-343016.0,Cluster-336526.0,Cluster-87587.0,Cluster-299442.0,Cluster-290885.0,Cluster-257028.1,Cluster-30324.0,Cluster-344649.33376,Cluster-344649.2929,Cluster-344649.7679,Cluster-344649.19454,Cluster-119926.0,Cluster-335133.1,Cluster-127625.0,Cluster-184617.0,Cluster-376507.0,Cluster-364553.0,Cluster-41270.0,Cluster-344649.46963,Cluster-242561.0,Cluster-1195…
Metabolism	Metabolism of cofactors and vitamins	Vitamin B6 metabolism	ko00750	284	Cluster-279996.0,Cluster-298565.0,Cluster-361724.9,Cluster-89404.0,Cluster-203026.0,Cluster-338849.26,Cluster-338849.18,Cluster-227239.0,Cluster-304885.0,Cluster-338849.5,Cluster-223578.0,Cluster-70649.0,Cluster-206187.0,Cluster-338849.13,Cluster-278793.0,Cluster-338849.39,Cluster-338849.31,Cluster-217516.0,Cluster-154890.0,Cluster-326092.5,Cluster-338849.2,Cluster-42923.0,Cluster-164462.0,Cluste…
Metabolism	Metabolism of other amino acids	Cyanoamino acid metabolism	ko00460	544	Cluster-101898.0,Cluster-331010.0,Cluster-215391.0,Cluster-360068.0,Cluster-344649.22930,Cluster-344649.18761,Cluster-344649.23901,Cluster-344649.15318,Cluster-338422.0,Cluster-344649.38442,Cluster-360341.1,Cluster-346945.0,Cluster-344649.28638,Cluster-145375.0,Cluster-40560.0,Cluster-344649.6856,Cluster-2097.0,Cluster-344649.6849,Cluster-39204.0,Cluster-370419.3,Cluster-344649.6848,Cluster-24703…
Metabolism	Metabolism of other amino acids	Glutathione metabolism	ko00480	1532	Cluster-243173.0,Cluster-162692.0,Cluster-334088.0,Cluster-335764.0,Cluster-371207.0,Cluster-344649.62630,Cluster-296510.0,Cluster-371872.0,Cluster-31677.0,Cluster-200968.0,Cluster-215681.0,Cluster-291900.0,Cluster-326118.0,Cluster-253646.0,Cluster-231068.0,Cluster-344649.21132,Cluster-336379.0,Cluster-2350.0,Cluster-247060.0,Cluster-284156.0,Cluster-220049.1,Cluster-1772.0,Cluster-188983.0,Clust…
Metabolism	Metabolism of other amino acids	Selenocompound metabolism	ko00450	844	Cluster-207325.1,Cluster-79114.0,Cluster-250497.1,Cluster-344649.63127,Cluster-215102.0,Cluster-344649.15376,Cluster-276126.0,Cluster-105839.0,Cluster-298178.0,Cluster-156529.0,Cluster-2568.0,Cluster-258167.0,Cluster-227712.0,Cluster-164828.0,Cluster-344649.27194,Cluster-84227.0,Cluster-289972.0,Cluster-370920.2,Cluster-137895.0,Cluster-253491.0,Cluster-191528.0,Cluster-218775.0,Cluster-371914.0,…
Metabolism	Metabolism of other amino acids	Taurine and hypotaurine metabolism	ko00430	160	Cluster-344649.17886,Cluster-331925.0,Cluster-365272.8,Cluster-323493.0,Cluster-344649.34797,Cluster-344649.12589,Cluster-340248.0,Cluster-344649.34796,Cluster-344649.17883,Cluster-247990.0,Cluster-264030.3,Cluster-238123.0,Cluster-113376.0,Cluster-299992.0,Cluster-365272.2,Cluster-344649.17837,Cluster-344649.55035,Cluster-32454.0,Cluster-304404.0,Cluster-337954.0,Cluster-190159.0,Cluster-344649.…
Metabolism	Metabolism of other amino acids	beta-Alanine metabolism	ko00410	975	Cluster-212610.0,Cluster-14869.0,Cluster-344649.52439,Cluster-188005.1,Cluster-51387.0,Cluster-372722.0,Cluster-207879.0,Cluster-344649.13795,Cluster-344649.44472,Cluster-317851.2,Cluster-341396.0,Cluster-315646.0,Cluster-188197.0,Cluster-234440.0,Cluster-352927.0,Cluster-161037.0,Cluster-16395.0,Cluster-101501.0,Cluster-28795.0,Cluster-344649.46503,Cluster-83117.0,Cluster-184240.1,Cluster-17122.…
Metabolism	Metabolism of terpenoids and polyketides	Brassinosteroid biosynthesis	ko00905	64	Cluster-344649.38754,Cluster-335108.0,Cluster-337733.0,Cluster-347050.0,Cluster-344018.0,Cluster-81712.0,Cluster-366654.2,Cluster-82154.0,Cluster-344649.38745,Cluster-338142.1,Cluster-212856.0,Cluster-351358.0,Cluster-373527.0,Cluster-219368.0,Cluster-367638.0,Cluster-344649.7551,Cluster-44960.0,Cluster-355137.0,Cluster-353041.0,Cluster-42949.0,Cluster-344649.38760,Cluster-13156.0,Cluster-350622.…
Metabolism	Metabolism of terpenoids and polyketides	Carotenoid biosynthesis	ko00906	852	Cluster-260450.0,Cluster-189006.0,Cluster-245791.0,Cluster-191572.0,Cluster-36806.0,Cluster-363355.1,Cluster-344649.11378,Cluster-214896.0,Cluster-344649.8943,Cluster-353831.1,Cluster-220086.0,Cluster-25173.0,Cluster-62105.0,Cluster-34151.0,Cluster-344649.2592,Cluster-124153.0,Cluster-344649.20550,Cluster-244890.0,Cluster-15468.0,Cluster-103550.0,Cluster-333852.0,Cluster-39006.0,Cluster-18316.0,C…
Metabolism	Metabolism of terpenoids and polyketides	Diterpenoid biosynthesis	ko00904	75	Cluster-375667.0,Cluster-344649.15564,Cluster-375834.0,Cluster-376152.0,Cluster-344649.53929,Cluster-367696.1,Cluster-102512.0,Cluster-195569.0,Cluster-344649.53930,Cluster-351759.0,Cluster-373470.0,Cluster-354420.0,Cluster-357161.0,Cluster-368449.0,Cluster-346480.5,Cluster-338675.0,Cluster-342700.1,Cluster-367087.0,Cluster-368736.0,Cluster-156546.1,Cluster-18606.0,Cluster-346480.0,Cluster-352734…
Metabolism	Metabolism of terpenoids and polyketides	Limonene and pinene degradation	ko00903	313	Cluster-38140.0,Cluster-24838.0,Cluster-277835.0,Cluster-308664.0,Cluster-279209.0,Cluster-254305.1,Cluster-344649.39206,Cluster-240364.0,Cluster-344649.14754,Cluster-365361.2,Cluster-367824.3,Cluster-271992.1,Cluster-370494.0,Cluster-153467.2,Cluster-81187.0,Cluster-162703.0,Cluster-326770.0,Cluster-66713.0,Cluster-227475.0,Cluster-316520.0,Cluster-328937.0,Cluster-344649.63458,Cluster-344649.63…
Metabolism	Metabolism of terpenoids and polyketides	Monoterpenoid biosynthesis	ko00902	92	Cluster-344649.5995,Cluster-344649.54149,Cluster-344649.34843,Cluster-369510.1,Cluster-143541.0,Cluster-121240.0,Cluster-344649.29650,Cluster-324637.0,Cluster-371123.0,Cluster-344649.20752,Cluster-344649.20424,Cluster-344649.20751,Cluster-344649.31772,Cluster-256533.1,Cluster-338146.0,Cluster-121605.0,Cluster-344649.20760,Cluster-344649.51777,Cluster-344649.6000,Cluster-13382.0,Cluster-344649.296…
Metabolism	Metabolism of terpenoids and polyketides	Sesquiterpenoid and triterpenoid biosynthesis	ko00909	103	Cluster-95725.0,Cluster-15429.0,Cluster-196916.0,Cluster-160333.0,Cluster-77370.1,Cluster-344649.34731,Cluster-344649.19882,Cluster-181454.0,Cluster-365399.1,Cluster-63810.0,Cluster-90163.1,Cluster-168495.0,Cluster-344649.19883,Cluster-372557.1,Cluster-358228.0,Cluster-111815.0,Cluster-170225.1,Cluster-371489.0,Cluster-345743.0,Cluster-344649.39937,Cluster-138172.0,Cluster-344649.62913,Cluster-46…
Metabolism	Metabolism of terpenoids and polyketides	Terpenoid backbone biosynthesis	ko00900	853	Cluster-308261.0,Cluster-344649.34835,Cluster-20353.0,Cluster-351413.3,Cluster-358633.2,Cluster-177816.0,Cluster-340458.1,Cluster-100260.0,Cluster-267589.0,Cluster-212445.0,Cluster-354087.0,Cluster-344649.5996,Cluster-362547.0,Cluster-358713.1,Cluster-344649.6357,Cluster-344649.3166,Cluster-374582.0,Cluster-149876.0,Cluster-152092.0,Cluster-353809.1,Cluster-228294.0,Cluster-271924.0,Cluster-34464…
Metabolism	Metabolism of terpenoids and polyketides	Zeatin biosynthesis	ko00908	444	Cluster-344392.26,Cluster-136760.0,Cluster-364820.0,Cluster-375214.0,Cluster-212355.0,Cluster-60801.0,Cluster-285519.1,Cluster-344649.2157,Cluster-337608.1,Cluster-268880.0,Cluster-344649.62055,Cluster-344649.46104,Cluster-337608.2,Cluster-184240.2,Cluster-351503.0,Cluster-320141.0,Cluster-126293.0,Cluster-124672.2,Cluster-124672.0,Cluster-69860.0,Cluster-345200.0,Cluster-169009.0,Cluster-344649.…
Metabolism	Nucleotide metabolism	Purine metabolism	ko00230	3282	Cluster-138098.0,Cluster-344649.20823,Cluster-306838.0,Cluster-1601.0,Cluster-142185.0,Cluster-297533.0,Cluster-126960.0,Cluster-143734.0,Cluster-39796.0,Cluster-48260.2,Cluster-41895.0,Cluster-176871.0,Cluster-45481.0,Cluster-372062.1,Cluster-352958.1,Cluster-76617.0,Cluster-374866.0,Cluster-243667.0,Cluster-374425.6,Cluster-344649.42561,Cluster-22740.0,Cluster-158345.0,Cluster-222953.0,Cluster-…
Metabolism	Nucleotide metabolism	Pyrimidine metabolism	ko00240	2371	Cluster-28222.0,Cluster-100443.0,Cluster-72530.0,Cluster-344649.33385,Cluster-11763.0,Cluster-211105.0,Cluster-42931.0,Cluster-47394.0,Cluster-27663.0,Cluster-365799.0,Cluster-268755.0,Cluster-373730.3,Cluster-344649.59501,Cluster-109589.1,Cluster-197494.0,Cluster-357188.1,Cluster-154824.1,Cluster-254990.0,Cluster-270659.0,Cluster-73854.0,Cluster-284458.0,Cluster-53214.0,Cluster-210132.0,Cluster-…
Metabolism	Overview	2-Oxocarboxylic acid metabolism	ko01210	1556	Cluster-344649.21274,Cluster-223363.0,Cluster-339600.0,Cluster-177142.0,Cluster-44904.0,Cluster-156497.0,Cluster-82156.0,Cluster-375096.0,Cluster-344649.11645,Cluster-344649.31570,Cluster-264569.0,Cluster-314286.3,Cluster-130802.0,Cluster-361539.0,Cluster-174761.0,Cluster-303027.1,Cluster-245098.0,Cluster-228832.0,Cluster-63458.0,Cluster-1643.0,Cluster-344649.47759,Cluster-344649.31560,Cluster-25…
Metabolism	Overview	Biosynthesis of amino acids	ko01230	5638	Cluster-232317.1,Cluster-74070.0,Cluster-88502.0,Cluster-344649.44846,Cluster-48883.0,Cluster-269050.0,Cluster-17679.0,Cluster-277683.0,Cluster-30742.0,Cluster-295421.6,Cluster-227683.0,Cluster-240399.1,Cluster-298674.0,Cluster-190620.0,Cluster-101834.0,Cluster-341236.0,Cluster-272511.0,Cluster-266465.2,Cluster-305262.0,Cluster-3341.0,Cluster-316902.0,Cluster-307372.0,Cluster-344649.37897,Cluster…
Metabolism	Overview	Carbon metabolism	ko01200	6978	Cluster-330115.0,Cluster-57485.0,Cluster-160473.0,Cluster-144515.1,Cluster-116413.0,Cluster-215483.0,Cluster-369663.0,Cluster-80659.0,Cluster-18551.0,Cluster-313526.0,Cluster-89868.0,Cluster-282991.1,Cluster-6062.0,Cluster-315578.0,Cluster-211357.0,Cluster-272832.0,Cluster-180293.0,Cluster-212977.0,Cluster-165144.0,Cluster-222475.1,Cluster-89819.0,Cluster-319966.0,Cluster-304177.0,Cluster-228909.…
Metabolism	Overview	Degradation of aromatic compounds	ko01220	205	Cluster-236145.0,Cluster-291813.0,Cluster-256965.0,Cluster-371494.0,Cluster-330588.0,Cluster-197764.2,Cluster-364685.2,Cluster-288400.0,Cluster-155353.0,Cluster-185712.0,Cluster-56189.0,Cluster-196493.0,Cluster-289817.0,Cluster-158337.0,Cluster-217774.0,Cluster-44892.0,Cluster-320528.0,Cluster-360993.0,Cluster-250545.2,Cluster-146147.0,Cluster-155356.0,Cluster-147206.0,Cluster-248833.0,Cluster-32…
Metabolism	Overview	Fatty acid metabolism	ko01212	1725	Cluster-363139.1,Cluster-256470.3,Cluster-79537.0,Cluster-39472.0,Cluster-240186.1,Cluster-237914.0,Cluster-242883.0,Cluster-12545.0,Cluster-97765.0,Cluster-326031.3,Cluster-149855.0,Cluster-359843.3,Cluster-240785.0,Cluster-342438.0,Cluster-174986.0,Cluster-199417.1,Cluster-370226.0,Cluster-197601.0,Cluster-344649.42038,Cluster-344649.63765,Cluster-24562.1,Cluster-366949.1,Cluster-295568.0,Clust…
Organismal Systems	Environmental adaptation	Circadian rhythm - plant	ko04712	377	Cluster-363207.0,Cluster-142196.0,Cluster-72881.0,Cluster-102322.0,Cluster-274880.0,Cluster-300409.0,Cluster-344649.21798,Cluster-365995.0,Cluster-339561.0,Cluster-63278.0,Cluster-344649.22797,Cluster-133602.0,Cluster-182571.0,Cluster-344649.55824,Cluster-370806.0,Cluster-211.0,Cluster-53132.0,Cluster-344649.52322,Cluster-344649.46615,Cluster-289811.0,Cluster-352856.0,Cluster-223965.0,Cluster-344…
Organismal Systems	Environmental adaptation	Plant-pathogen interaction	ko04626	2734	Cluster-348811.1,Cluster-357850.4,Cluster-237684.0,Cluster-129850.0,Cluster-344649.21161,Cluster-330578.0,Cluster-267611.0,Cluster-344649.22806,Cluster-159926.0,Cluster-76861.0,Cluster-328479.0,Cluster-345593.0,Cluster-374703.1,Cluster-319622.9,Cluster-246486.1,Cluster-202252.0,Cluster-154799.0,Cluster-231479.0,Cluster-323753.1,Cluster-221738.0,Cluster-190302.5,Cluster-344649.21159,Cluster-23365.…
