# Supplementary material for: De novo transcriptome analysis of Lantana camara L. revealed candidate genes involved in phenylpropanoid biosynthesis pathway
Source: Sci Rep. 2020 Aug 13;10:13726. doi: 10.1038/s41598-020-70635-5 (PMC7426850; doi:10.1038/s41598-020-70635-5)
Supplement: Supplementary file 5 — Supplementary Information 5. [file 41598_2020_70635_MOESM5_ESM.xlsx]

## Sheet: Leaf-KO-Annotation
							Supplementary File 5: Leaf_KO-Annotation pathway enzyme classification
							De novo transcriptome analysis of Lantana camara L. revealed candidate genes involved in phenylpropanoid biosynthesis pathway
							Muzammil Shah1*, Hesham F. Alharby1, Khalid Rehman Hakeem1, Niaz Ali2*, Inayat Ur Rahman2,3*, Mohd Munawar1 and Yasir Anwar1
							1Department of Biological Sciences, Faculty of Science, King Abdulaziz University, Jeddah-21589, Saudi Arabia, 2Department of Botany, Hazara University, Mansehra-21300, KP, Pakistan, 3William L. Brown Center, Missouri Botanical Garden, P.O. Box 299, St. Louis, MO 63166-0299, USA
							*Corresponding authors e-mail: niazalitk25@gmail.com; muzammilshah100@outlook.com; hajibotanist@outlook.com
Gene ID	1st-level(pathway)	2nd-level(pathway)	3rd-level(pathway)	Pathway id	KO id	KO Description	EC
Cluster-8424.25934	Cellular Processes	Transport and catabolism	Regulation of autophagy	ko04140	K00914	phosphatidylinositol 3-kinase	2.7.1.137
Cluster-8424.14874	Cellular Processes	Transport and catabolism	Regulation of autophagy	ko04140	K00914	phosphatidylinositol 3-kinase	2.7.1.137
Cluster-8424.15847	Cellular Processes	Transport and catabolism	Regulation of autophagy	ko04140	K07198	5'-AMP-activated protein kinase, catalytic alpha subunit	2.7.11.11
Cluster-20652.1	Cellular Processes	Transport and catabolism	Regulation of autophagy	ko04140	K07198	5'-AMP-activated protein kinase, catalytic alpha subunit	2.7.11.11
Cluster-20652.0	Cellular Processes	Transport and catabolism	Regulation of autophagy	ko04140	K07198	5'-AMP-activated protein kinase, catalytic alpha subunit	2.7.11.11
Cluster-20652.2	Cellular Processes	Transport and catabolism	Regulation of autophagy	ko04140	K07198	5'-AMP-activated protein kinase, catalytic alpha subunit	2.7.11.11
Cluster-18135.0	Cellular Processes	Transport and catabolism	Regulation of autophagy	ko04140	K07198	5'-AMP-activated protein kinase, catalytic alpha subunit	2.7.11.11
Cluster-19598.4	Cellular Processes	Transport and catabolism	Regulation of autophagy	ko04140	K07198	5'-AMP-activated protein kinase, catalytic alpha subunit	2.7.11.11
Cluster-8424.24354	Cellular Processes	Transport and catabolism	Regulation of autophagy	ko04140	K07198	5'-AMP-activated protein kinase, catalytic alpha subunit	2.7.11.11
Cluster-8424.12486	Cellular Processes	Transport and catabolism	Regulation of autophagy	ko04140	K07198	5'-AMP-activated protein kinase, catalytic alpha subunit	2.7.11.11
Cluster-8424.12485	Cellular Processes	Transport and catabolism	Regulation of autophagy	ko04140	K07198	5'-AMP-activated protein kinase, catalytic alpha subunit	2.7.11.11
Cluster-8424.8298	Cellular Processes	Transport and catabolism	Regulation of autophagy	ko04140	K07198	5'-AMP-activated protein kinase, catalytic alpha subunit	2.7.11.11
Cluster-8424.8291	Cellular Processes	Transport and catabolism	Regulation of autophagy	ko04140	K07198	5'-AMP-activated protein kinase, catalytic alpha subunit	2.7.11.11
Cluster-8424.8292	Cellular Processes	Transport and catabolism	Regulation of autophagy	ko04140	K07198	5'-AMP-activated protein kinase, catalytic alpha subunit	2.7.11.11
Cluster-8424.8297	Cellular Processes	Transport and catabolism	Regulation of autophagy	ko04140	K07198	5'-AMP-activated protein kinase, catalytic alpha subunit	2.7.11.11
Cluster-7135.1	Cellular Processes	Transport and catabolism	Regulation of autophagy	ko04140	K07198	5'-AMP-activated protein kinase, catalytic alpha subunit	2.7.11.11
Cluster-7135.0	Cellular Processes	Transport and catabolism	Regulation of autophagy	ko04140	K07198	5'-AMP-activated protein kinase, catalytic alpha subunit	2.7.11.11
Cluster-22806.3	Cellular Processes	Transport and catabolism	Regulation of autophagy	ko04140	K07198	5'-AMP-activated protein kinase, catalytic alpha subunit	2.7.11.11
Cluster-22806.0	Cellular Processes	Transport and catabolism	Regulation of autophagy	ko04140	K07198	5'-AMP-activated protein kinase, catalytic alpha subunit	2.7.11.11
Cluster-8424.12558	Cellular Processes	Transport and catabolism	Regulation of autophagy	ko04140	K07198	5'-AMP-activated protein kinase, catalytic alpha subunit	2.7.11.11
Cluster-9926.0	Cellular Processes	Transport and catabolism	Regulation of autophagy	ko04140	K07198	5'-AMP-activated protein kinase, catalytic alpha subunit	2.7.11.11
Cluster-8743.1	Cellular Processes	Transport and catabolism	Regulation of autophagy	ko04140	K07198	5'-AMP-activated protein kinase, catalytic alpha subunit	2.7.11.11
Cluster-8424.704	Cellular Processes	Transport and catabolism	Regulation of autophagy	ko04140	K07198	5'-AMP-activated protein kinase, catalytic alpha subunit	2.7.11.11
Cluster-8424.705	Cellular Processes	Transport and catabolism	Regulation of autophagy	ko04140	K07198	5'-AMP-activated protein kinase, catalytic alpha subunit	2.7.11.11
Cluster-8424.706	Cellular Processes	Transport and catabolism	Regulation of autophagy	ko04140	K07198	5'-AMP-activated protein kinase, catalytic alpha subunit	2.7.11.11
Cluster-8424.707	Cellular Processes	Transport and catabolism	Regulation of autophagy	ko04140	K07198	5'-AMP-activated protein kinase, catalytic alpha subunit	2.7.11.11
Cluster-8424.701	Cellular Processes	Transport and catabolism	Regulation of autophagy	ko04140	K07198	5'-AMP-activated protein kinase, catalytic alpha subunit	2.7.11.11
Cluster-8424.702	Cellular Processes	Transport and catabolism	Regulation of autophagy	ko04140	K07198	5'-AMP-activated protein kinase, catalytic alpha subunit	2.7.11.11
Cluster-8424.703	Cellular Processes	Transport and catabolism	Regulation of autophagy	ko04140	K07198	5'-AMP-activated protein kinase, catalytic alpha subunit	2.7.11.11
Cluster-17949.0	Cellular Processes	Transport and catabolism	Regulation of autophagy	ko04140	K07198	5'-AMP-activated protein kinase, catalytic alpha subunit	2.7.11.11
Cluster-8424.25048	Cellular Processes	Transport and catabolism	Regulation of autophagy	ko04140	K07198	5'-AMP-activated protein kinase, catalytic alpha subunit	2.7.11.11
Cluster-8424.21276	Cellular Processes	Transport and catabolism	Regulation of autophagy	ko04140	K07198	5'-AMP-activated protein kinase, catalytic alpha subunit	2.7.11.11
Cluster-22806.2	Cellular Processes	Transport and catabolism	Regulation of autophagy	ko04140	K07198	5'-AMP-activated protein kinase, catalytic alpha subunit	2.7.11.11
Cluster-8424.26805	Cellular Processes	Transport and catabolism	Regulation of autophagy	ko04140	K07198	5'-AMP-activated protein kinase, catalytic alpha subunit	2.7.11.11
Cluster-8424.26807	Cellular Processes	Transport and catabolism	Regulation of autophagy	ko04140	K07198	5'-AMP-activated protein kinase, catalytic alpha subunit	2.7.11.11
Cluster-8424.26809	Cellular Processes	Transport and catabolism	Regulation of autophagy	ko04140	K07198	5'-AMP-activated protein kinase, catalytic alpha subunit	2.7.11.11
Cluster-8424.26808	Cellular Processes	Transport and catabolism	Regulation of autophagy	ko04140	K07198	5'-AMP-activated protein kinase, catalytic alpha subunit	2.7.11.11
Cluster-23264.1	Cellular Processes	Transport and catabolism	Regulation of autophagy	ko04140	K07198	5'-AMP-activated protein kinase, catalytic alpha subunit	2.7.11.11
Cluster-7135.2	Cellular Processes	Transport and catabolism	Regulation of autophagy	ko04140	K07198	5'-AMP-activated protein kinase, catalytic alpha subunit	2.7.11.11
Cluster-490.0	Cellular Processes	Transport and catabolism	Regulation of autophagy	ko04140	K07198	5'-AMP-activated protein kinase, catalytic alpha subunit	2.7.11.11
Cluster-19598.2	Cellular Processes	Transport and catabolism	Regulation of autophagy	ko04140	K07198	5'-AMP-activated protein kinase, catalytic alpha subunit	2.7.11.11
Cluster-8424.11102	Cellular Processes	Transport and catabolism	Regulation of autophagy	ko04140	K07198	5'-AMP-activated protein kinase, catalytic alpha subunit	2.7.11.11
Cluster-8424.11101	Cellular Processes	Transport and catabolism	Regulation of autophagy	ko04140	K07198	5'-AMP-activated protein kinase, catalytic alpha subunit	2.7.11.11
Cluster-8424.12560	Cellular Processes	Transport and catabolism	Regulation of autophagy	ko04140	K07198	5'-AMP-activated protein kinase, catalytic alpha subunit	2.7.11.11
Cluster-8424.15863	Cellular Processes	Transport and catabolism	Regulation of autophagy	ko04140	K07198	5'-AMP-activated protein kinase, catalytic alpha subunit	2.7.11.11
Cluster-8424.15862	Cellular Processes	Transport and catabolism	Regulation of autophagy	ko04140	K07198	5'-AMP-activated protein kinase, catalytic alpha subunit	2.7.11.11
Cluster-10435.1	Cellular Processes	Transport and catabolism	Regulation of autophagy	ko04140	K07198	5'-AMP-activated protein kinase, catalytic alpha subunit	2.7.11.11
Cluster-8424.23624	Cellular Processes	Transport and catabolism	Regulation of autophagy	ko04140	K07198	5'-AMP-activated protein kinase, catalytic alpha subunit	2.7.11.11
Cluster-8424.23623	Cellular Processes	Transport and catabolism	Regulation of autophagy	ko04140	K07198	5'-AMP-activated protein kinase, catalytic alpha subunit	2.7.11.11
Cluster-8424.16110	Cellular Processes	Transport and catabolism	Regulation of autophagy	ko04140	K07198	5'-AMP-activated protein kinase, catalytic alpha subunit	2.7.11.11
Cluster-8424.8288	Cellular Processes	Transport and catabolism	Regulation of autophagy	ko04140	K07198	5'-AMP-activated protein kinase, catalytic alpha subunit	2.7.11.11
Cluster-8424.8289	Cellular Processes	Transport and catabolism	Regulation of autophagy	ko04140	K07198	5'-AMP-activated protein kinase, catalytic alpha subunit	2.7.11.11
Cluster-22806.1	Cellular Processes	Transport and catabolism	Regulation of autophagy	ko04140	K07198	5'-AMP-activated protein kinase, catalytic alpha subunit	2.7.11.11
Cluster-19598.5	Cellular Processes	Transport and catabolism	Regulation of autophagy	ko04140	K07198	5'-AMP-activated protein kinase, catalytic alpha subunit	2.7.11.11
Cluster-23264.0	Cellular Processes	Transport and catabolism	Regulation of autophagy	ko04140	K07198	5'-AMP-activated protein kinase, catalytic alpha subunit	2.7.11.11
Cluster-8424.26810	Cellular Processes	Transport and catabolism	Regulation of autophagy	ko04140	K07198	5'-AMP-activated protein kinase, catalytic alpha subunit	2.7.11.11
Cluster-8424.16146	Cellular Processes	Transport and catabolism	Regulation of autophagy	ko04140	K07198	5'-AMP-activated protein kinase, catalytic alpha subunit	2.7.11.11
Cluster-15805.0	Cellular Processes	Transport and catabolism	Regulation of autophagy	ko04140	K07198	5'-AMP-activated protein kinase, catalytic alpha subunit	2.7.11.11
Cluster-19441.1	Cellular Processes	Transport and catabolism	Regulation of autophagy	ko04140	K08269	serine/threonine-protein kinase ULK/ATG1	2.7.11.1
Cluster-8424.23680	Cellular Processes	Transport and catabolism	Regulation of autophagy	ko04140	K08269	serine/threonine-protein kinase ULK/ATG1	2.7.11.1
Cluster-8424.23681	Cellular Processes	Transport and catabolism	Regulation of autophagy	ko04140	K08269	serine/threonine-protein kinase ULK/ATG1	2.7.11.1
Cluster-8424.8420	Cellular Processes	Transport and catabolism	Regulation of autophagy	ko04140	K08269	serine/threonine-protein kinase ULK/ATG1	2.7.11.1
Cluster-8424.2657	Cellular Processes	Transport and catabolism	Regulation of autophagy	ko04140	K08269	serine/threonine-protein kinase ULK/ATG1	2.7.11.1
Cluster-1327.0	Cellular Processes	Transport and catabolism	Regulation of autophagy	ko04140	K08269	serine/threonine-protein kinase ULK/ATG1	2.7.11.1
Cluster-8424.29850	Cellular Processes	Transport and catabolism	Regulation of autophagy	ko04140	K08269	serine/threonine-protein kinase ULK/ATG1	2.7.11.1
Cluster-23485.0	Cellular Processes	Transport and catabolism	Regulation of autophagy	ko04140	K08269	serine/threonine-protein kinase ULK/ATG1	2.7.11.1
Cluster-8424.13618	Cellular Processes	Transport and catabolism	Regulation of autophagy	ko04140	K08269	serine/threonine-protein kinase ULK/ATG1	2.7.11.1
Cluster-8424.13619	Cellular Processes	Transport and catabolism	Regulation of autophagy	ko04140	K08269	serine/threonine-protein kinase ULK/ATG1	2.7.11.1
Cluster-19441.0	Cellular Processes	Transport and catabolism	Regulation of autophagy	ko04140	K08269	serine/threonine-protein kinase ULK/ATG1	2.7.11.1
Cluster-8424.30944	Cellular Processes	Transport and catabolism	Regulation of autophagy	ko04140	K08269	serine/threonine-protein kinase ULK/ATG1	2.7.11.1
Cluster-8424.29848	Cellular Processes	Transport and catabolism	Regulation of autophagy	ko04140	K08269	serine/threonine-protein kinase ULK/ATG1	2.7.11.1
Cluster-8424.29849	Cellular Processes	Transport and catabolism	Regulation of autophagy	ko04140	K08269	serine/threonine-protein kinase ULK/ATG1	2.7.11.1
Cluster-8424.29844	Cellular Processes	Transport and catabolism	Regulation of autophagy	ko04140	K08269	serine/threonine-protein kinase ULK/ATG1	2.7.11.1
Cluster-8424.29845	Cellular Processes	Transport and catabolism	Regulation of autophagy	ko04140	K08269	serine/threonine-protein kinase ULK/ATG1	2.7.11.1
Cluster-8424.29846	Cellular Processes	Transport and catabolism	Regulation of autophagy	ko04140	K08269	serine/threonine-protein kinase ULK/ATG1	2.7.11.1
Cluster-8424.29847	Cellular Processes	Transport and catabolism	Regulation of autophagy	ko04140	K08269	serine/threonine-protein kinase ULK/ATG1	2.7.11.1
Cluster-8424.91	Cellular Processes	Transport and catabolism	Regulation of autophagy	ko04140	K08269	serine/threonine-protein kinase ULK/ATG1	2.7.11.1
Cluster-8424.31624	Cellular Processes	Transport and catabolism	Regulation of autophagy	ko04140	K08331	autophagy-related protein 13
Cluster-8424.30102	Cellular Processes	Transport and catabolism	Regulation of autophagy	ko04140	K08331	autophagy-related protein 13
Cluster-8424.30101	Cellular Processes	Transport and catabolism	Regulation of autophagy	ko04140	K08331	autophagy-related protein 13
Cluster-7406.0	Cellular Processes	Transport and catabolism	Regulation of autophagy	ko04140	K08331	autophagy-related protein 13
Cluster-7406.1	Cellular Processes	Transport and catabolism	Regulation of autophagy	ko04140	K08331	autophagy-related protein 13
Cluster-7406.2	Cellular Processes	Transport and catabolism	Regulation of autophagy	ko04140	K08331	autophagy-related protein 13
Cluster-8424.22081	Cellular Processes	Transport and catabolism	Regulation of autophagy	ko04140	K08332	vacuolar protein 8
Cluster-424.0	Cellular Processes	Transport and catabolism	Regulation of autophagy	ko04140	K08332	vacuolar protein 8
Cluster-7639.0	Cellular Processes	Transport and catabolism	Regulation of autophagy	ko04140	K08332	vacuolar protein 8
Cluster-12094.0	Cellular Processes	Transport and catabolism	Regulation of autophagy	ko04140	K08332	vacuolar protein 8
Cluster-8472.0	Cellular Processes	Transport and catabolism	Regulation of autophagy	ko04140	K08332	vacuolar protein 8
Cluster-10475.0	Cellular Processes	Transport and catabolism	Regulation of autophagy	ko04140	K08332	vacuolar protein 8
Cluster-8424.19678	Cellular Processes	Transport and catabolism	Regulation of autophagy	ko04140	K08333	phosphoinositide-3-kinase, regulatory subunit 4	2.7.11.1
Cluster-8424.19679	Cellular Processes	Transport and catabolism	Regulation of autophagy	ko04140	K08333	phosphoinositide-3-kinase, regulatory subunit 4	2.7.11.1
Cluster-8424.19674	Cellular Processes	Transport and catabolism	Regulation of autophagy	ko04140	K08333	phosphoinositide-3-kinase, regulatory subunit 4	2.7.11.1
Cluster-8424.19677	Cellular Processes	Transport and catabolism	Regulation of autophagy	ko04140	K08333	phosphoinositide-3-kinase, regulatory subunit 4	2.7.11.1
Cluster-8424.2534	Cellular Processes	Transport and catabolism	Regulation of autophagy	ko04140	K08333	phosphoinositide-3-kinase, regulatory subunit 4	2.7.11.1
Cluster-8424.19675	Cellular Processes	Transport and catabolism	Regulation of autophagy	ko04140	K08333	phosphoinositide-3-kinase, regulatory subunit 4	2.7.11.1
Cluster-8424.27939	Cellular Processes	Transport and catabolism	Regulation of autophagy	ko04140	K08333	phosphoinositide-3-kinase, regulatory subunit 4	2.7.11.1
Cluster-8424.4930	Cellular Processes	Transport and catabolism	Regulation of autophagy	ko04140	K08333	phosphoinositide-3-kinase, regulatory subunit 4	2.7.11.1
Cluster-8424.19688	Cellular Processes	Transport and catabolism	Regulation of autophagy	ko04140	K08333	phosphoinositide-3-kinase, regulatory subunit 4	2.7.11.1
Cluster-8424.13445	Cellular Processes	Transport and catabolism	Regulation of autophagy	ko04140	K08334	beclin 1
Cluster-8424.13444	Cellular Processes	Transport and catabolism	Regulation of autophagy	ko04140	K08334	beclin 1
Cluster-8424.13446	Cellular Processes	Transport and catabolism	Regulation of autophagy	ko04140	K08334	beclin 1
Cluster-8424.13443	Cellular Processes	Transport and catabolism	Regulation of autophagy	ko04140	K08334	beclin 1
Cluster-8424.13438	Cellular Processes	Transport and catabolism	Regulation of autophagy	ko04140	K08334	beclin 1
Cluster-8424.13456	Cellular Processes	Transport and catabolism	Regulation of autophagy	ko04140	K08334	beclin 1
Cluster-8424.13455	Cellular Processes	Transport and catabolism	Regulation of autophagy	ko04140	K08334	beclin 1
Cluster-8424.30198	Cellular Processes	Transport and catabolism	Regulation of autophagy	ko04140	K08336	ubiquitin-like protein ATG12
Cluster-8424.7896	Cellular Processes	Transport and catabolism	Regulation of autophagy	ko04140	K08336	ubiquitin-like protein ATG12
Cluster-4539.0	Cellular Processes	Transport and catabolism	Regulation of autophagy	ko04140	K08337	ubiquitin-like modifier-activating enzyme ATG7
Cluster-8424.23381	Cellular Processes	Transport and catabolism	Regulation of autophagy	ko04140	K08337	ubiquitin-like modifier-activating enzyme ATG7
Cluster-20680.0	Cellular Processes	Transport and catabolism	Regulation of autophagy	ko04140	K08337	ubiquitin-like modifier-activating enzyme ATG7
Cluster-20680.2	Cellular Processes	Transport and catabolism	Regulation of autophagy	ko04140	K08337	ubiquitin-like modifier-activating enzyme ATG7
Cluster-20680.1	Cellular Processes	Transport and catabolism	Regulation of autophagy	ko04140	K08337	ubiquitin-like modifier-activating enzyme ATG7
Cluster-20680.3	Cellular Processes	Transport and catabolism	Regulation of autophagy	ko04140	K08337	ubiquitin-like modifier-activating enzyme ATG7
Cluster-9793.0	Cellular Processes	Transport and catabolism	Regulation of autophagy	ko04140	K08337	ubiquitin-like modifier-activating enzyme ATG7
Cluster-21398.0	Cellular Processes	Transport and catabolism	Regulation of autophagy	ko04140	K08339	autophagy-related protein 5
Cluster-16075.3	Cellular Processes	Transport and catabolism	Regulation of autophagy	ko04140	K08339	autophagy-related protein 5
Cluster-16075.2	Cellular Processes	Transport and catabolism	Regulation of autophagy	ko04140	K08339	autophagy-related protein 5
Cluster-16075.1	Cellular Processes	Transport and catabolism	Regulation of autophagy	ko04140	K08339	autophagy-related protein 5
Cluster-16075.0	Cellular Processes	Transport and catabolism	Regulation of autophagy	ko04140	K08339	autophagy-related protein 5
Cluster-3197.0	Cellular Processes	Transport and catabolism	Regulation of autophagy	ko04140	K08341	GABA(A) receptor-associated protein
Cluster-17169.0	Cellular Processes	Transport and catabolism	Regulation of autophagy	ko04140	K08341	GABA(A) receptor-associated protein
Cluster-17169.1	Cellular Processes	Transport and catabolism	Regulation of autophagy	ko04140	K08341	GABA(A) receptor-associated protein
Cluster-8424.11061	Cellular Processes	Transport and catabolism	Regulation of autophagy	ko04140	K08341	GABA(A) receptor-associated protein
Cluster-8424.11062	Cellular Processes	Transport and catabolism	Regulation of autophagy	ko04140	K08341	GABA(A) receptor-associated protein
Cluster-8424.5261	Cellular Processes	Transport and catabolism	Regulation of autophagy	ko04140	K08341	GABA(A) receptor-associated protein
Cluster-8424.22917	Cellular Processes	Transport and catabolism	Regulation of autophagy	ko04140	K08341	GABA(A) receptor-associated protein
Cluster-8424.22915	Cellular Processes	Transport and catabolism	Regulation of autophagy	ko04140	K08341	GABA(A) receptor-associated protein
Cluster-8424.22914	Cellular Processes	Transport and catabolism	Regulation of autophagy	ko04140	K08341	GABA(A) receptor-associated protein
Cluster-8424.22919	Cellular Processes	Transport and catabolism	Regulation of autophagy	ko04140	K08341	GABA(A) receptor-associated protein
Cluster-8424.22920	Cellular Processes	Transport and catabolism	Regulation of autophagy	ko04140	K08341	GABA(A) receptor-associated protein
Cluster-8424.5259	Cellular Processes	Transport and catabolism	Regulation of autophagy	ko04140	K08341	GABA(A) receptor-associated protein
Cluster-8424.11058	Cellular Processes	Transport and catabolism	Regulation of autophagy	ko04140	K08341	GABA(A) receptor-associated protein
Cluster-22019.1	Cellular Processes	Transport and catabolism	Regulation of autophagy	ko04140	K08341	GABA(A) receptor-associated protein
Cluster-9105.0	Cellular Processes	Transport and catabolism	Regulation of autophagy	ko04140	K08341	GABA(A) receptor-associated protein
Cluster-8424.18234	Cellular Processes	Transport and catabolism	Regulation of autophagy	ko04140	K08341	GABA(A) receptor-associated protein
Cluster-8424.21268	Cellular Processes	Transport and catabolism	Regulation of autophagy	ko04140	K08342	cysteine protease ATG4	3.4.22.-
Cluster-8424.7128	Cellular Processes	Transport and catabolism	Regulation of autophagy	ko04140	K08343	ubiquitin-like-conjugating enzyme ATG3	6.3.2.19
Cluster-22945.0	Cellular Processes	Transport and catabolism	Regulation of autophagy	ko04140	K17888	ubiquitin-like-conjugating enzyme ATG10, animal type	6.3.2.19
Cluster-16683.0	Cellular Processes	Transport and catabolism	Regulation of autophagy	ko04140	K17890	autophagy-related protein 16, animal type
Cluster-16683.1	Cellular Processes	Transport and catabolism	Regulation of autophagy	ko04140	K17890	autophagy-related protein 16, animal type
Cluster-18386.0	Cellular Processes	Transport and catabolism	Endocytosis	ko04144	K00889	1-phosphatidylinositol-4-phosphate 5-kinase	2.7.1.68
Cluster-8424.26202	Cellular Processes	Transport and catabolism	Endocytosis	ko04144	K00889	1-phosphatidylinositol-4-phosphate 5-kinase	2.7.1.68
Cluster-8424.28115	Cellular Processes	Transport and catabolism	Endocytosis	ko04144	K00889	1-phosphatidylinositol-4-phosphate 5-kinase	2.7.1.68
Cluster-8424.28114	Cellular Processes	Transport and catabolism	Endocytosis	ko04144	K00889	1-phosphatidylinositol-4-phosphate 5-kinase	2.7.1.68
Cluster-4818.0	Cellular Processes	Transport and catabolism	Endocytosis	ko04144	K00889	1-phosphatidylinositol-4-phosphate 5-kinase	2.7.1.68
Cluster-8424.28112	Cellular Processes	Transport and catabolism	Endocytosis	ko04144	K00889	1-phosphatidylinositol-4-phosphate 5-kinase	2.7.1.68
Cluster-8424.24847	Cellular Processes	Transport and catabolism	Endocytosis	ko04144	K00889	1-phosphatidylinositol-4-phosphate 5-kinase	2.7.1.68
Cluster-8424.24848	Cellular Processes	Transport and catabolism	Endocytosis	ko04144	K00889	1-phosphatidylinositol-4-phosphate 5-kinase	2.7.1.68
Cluster-8424.6003	Cellular Processes	Transport and catabolism	Endocytosis	ko04144	K00889	1-phosphatidylinositol-4-phosphate 5-kinase	2.7.1.68
Cluster-8424.7847	Cellular Processes	Transport and catabolism	Endocytosis	ko04144	K00889	1-phosphatidylinositol-4-phosphate 5-kinase	2.7.1.68
Cluster-8424.18847	Cellular Processes	Transport and catabolism	Endocytosis	ko04144	K00889	1-phosphatidylinositol-4-phosphate 5-kinase	2.7.1.68
Cluster-6051.0	Cellular Processes	Transport and catabolism	Endocytosis	ko04144	K00889	1-phosphatidylinositol-4-phosphate 5-kinase	2.7.1.68
Cluster-8364.0	Cellular Processes	Transport and catabolism	Endocytosis	ko04144	K00889	1-phosphatidylinositol-4-phosphate 5-kinase	2.7.1.68
Cluster-8121.0	Cellular Processes	Transport and catabolism	Endocytosis	ko04144	K00889	1-phosphatidylinositol-4-phosphate 5-kinase	2.7.1.68
Cluster-9285.0	Cellular Processes	Transport and catabolism	Endocytosis	ko04144	K00889	1-phosphatidylinositol-4-phosphate 5-kinase	2.7.1.68
Cluster-8424.7943	Cellular Processes	Transport and catabolism	Endocytosis	ko04144	K00889	1-phosphatidylinositol-4-phosphate 5-kinase	2.7.1.68
Cluster-18386.1	Cellular Processes	Transport and catabolism	Endocytosis	ko04144	K00889	1-phosphatidylinositol-4-phosphate 5-kinase	2.7.1.68
Cluster-8424.18850	Cellular Processes	Transport and catabolism	Endocytosis	ko04144	K00889	1-phosphatidylinositol-4-phosphate 5-kinase	2.7.1.68
Cluster-8424.19828	Cellular Processes	Transport and catabolism	Endocytosis	ko04144	K00889	1-phosphatidylinositol-4-phosphate 5-kinase	2.7.1.68
Cluster-4890.0	Cellular Processes	Transport and catabolism	Endocytosis	ko04144	K01115	phospholipase D1/2	3.1.4.4
Cluster-4890.1	Cellular Processes	Transport and catabolism	Endocytosis	ko04144	K01115	phospholipase D1/2	3.1.4.4
Cluster-17615.2	Cellular Processes	Transport and catabolism	Endocytosis	ko04144	K01115	phospholipase D1/2	3.1.4.4
Cluster-24353.0	Cellular Processes	Transport and catabolism	Endocytosis	ko04144	K01115	phospholipase D1/2	3.1.4.4
Cluster-8424.33400	Cellular Processes	Transport and catabolism	Endocytosis	ko04144	K01115	phospholipase D1/2	3.1.4.4
Cluster-21477.0	Cellular Processes	Transport and catabolism	Endocytosis	ko04144	K01115	phospholipase D1/2	3.1.4.4
Cluster-8424.28964	Cellular Processes	Transport and catabolism	Endocytosis	ko04144	K01115	phospholipase D1/2	3.1.4.4
Cluster-8424.28963	Cellular Processes	Transport and catabolism	Endocytosis	ko04144	K01115	phospholipase D1/2	3.1.4.4
Cluster-8424.28965	Cellular Processes	Transport and catabolism	Endocytosis	ko04144	K01115	phospholipase D1/2	3.1.4.4
Cluster-8424.28966	Cellular Processes	Transport and catabolism	Endocytosis	ko04144	K01115	phospholipase D1/2	3.1.4.4
Cluster-8424.17694	Cellular Processes	Transport and catabolism	Endocytosis	ko04144	K01115	phospholipase D1/2	3.1.4.4
Cluster-8424.17696	Cellular Processes	Transport and catabolism	Endocytosis	ko04144	K01115	phospholipase D1/2	3.1.4.4
Cluster-21118.0	Cellular Processes	Transport and catabolism	Endocytosis	ko04144	K01115	phospholipase D1/2	3.1.4.4
Cluster-8424.10533	Cellular Processes	Transport and catabolism	Endocytosis	ko04144	K01115	phospholipase D1/2	3.1.4.4
Cluster-8424.18111	Cellular Processes	Transport and catabolism	Endocytosis	ko04144	K01115	phospholipase D1/2	3.1.4.4
Cluster-17615.0	Cellular Processes	Transport and catabolism	Endocytosis	ko04144	K01115	phospholipase D1/2	3.1.4.4
Cluster-3631.0	Cellular Processes	Transport and catabolism	Endocytosis	ko04144	K01115	phospholipase D1/2	3.1.4.4
Cluster-17615.1	Cellular Processes	Transport and catabolism	Endocytosis	ko04144	K01115	phospholipase D1/2	3.1.4.4
Cluster-8424.20438	Cellular Processes	Transport and catabolism	Endocytosis	ko04144	K01115	phospholipase D1/2	3.1.4.4
Cluster-8424.23908	Cellular Processes	Transport and catabolism	Endocytosis	ko04144	K01115	phospholipase D1/2	3.1.4.4
Cluster-8424.22203	Cellular Processes	Transport and catabolism	Endocytosis	ko04144	K01115	phospholipase D1/2	3.1.4.4
Cluster-8424.16709	Cellular Processes	Transport and catabolism	Endocytosis	ko04144	K01115	phospholipase D1/2	3.1.4.4
Cluster-24538.0	Cellular Processes	Transport and catabolism	Endocytosis	ko04144	K01115	phospholipase D1/2	3.1.4.4
Cluster-8424.23906	Cellular Processes	Transport and catabolism	Endocytosis	ko04144	K01115	phospholipase D1/2	3.1.4.4
Cluster-8424.14115	Cellular Processes	Transport and catabolism	Endocytosis	ko04144	K01115	phospholipase D1/2	3.1.4.4
Cluster-8424.18988	Cellular Processes	Transport and catabolism	Endocytosis	ko04144	K01115	phospholipase D1/2	3.1.4.4
Cluster-8424.20903	Cellular Processes	Transport and catabolism	Endocytosis	ko04144	K01115	phospholipase D1/2	3.1.4.4
Cluster-8878.0	Cellular Processes	Transport and catabolism	Endocytosis	ko04144	K01115	phospholipase D1/2	3.1.4.4
Cluster-23915.0	Cellular Processes	Transport and catabolism	Endocytosis	ko04144	K01115	phospholipase D1/2	3.1.4.4
Cluster-23915.1	Cellular Processes	Transport and catabolism	Endocytosis	ko04144	K01115	phospholipase D1/2	3.1.4.4
Cluster-8424.22204	Cellular Processes	Transport and catabolism	Endocytosis	ko04144	K01115	phospholipase D1/2	3.1.4.4
Cluster-4468.0	Cellular Processes	Transport and catabolism	Endocytosis	ko04144	K01528	dynamin GTPase	3.6.5.5
Cluster-8424.7740	Cellular Processes	Transport and catabolism	Endocytosis	ko04144	K01528	dynamin GTPase	3.6.5.5
Cluster-8424.7741	Cellular Processes	Transport and catabolism	Endocytosis	ko04144	K01528	dynamin GTPase	3.6.5.5
Cluster-8424.8055	Cellular Processes	Transport and catabolism	Endocytosis	ko04144	K01528	dynamin GTPase	3.6.5.5
Cluster-8424.3400	Cellular Processes	Transport and catabolism	Endocytosis	ko04144	K01528	dynamin GTPase	3.6.5.5
Cluster-8424.26131	Cellular Processes	Transport and catabolism	Endocytosis	ko04144	K01528	dynamin GTPase	3.6.5.5
Cluster-8424.26133	Cellular Processes	Transport and catabolism	Endocytosis	ko04144	K01528	dynamin GTPase	3.6.5.5
Cluster-8424.26139	Cellular Processes	Transport and catabolism	Endocytosis	ko04144	K01528	dynamin GTPase	3.6.5.5
Cluster-8424.16496	Cellular Processes	Transport and catabolism	Endocytosis	ko04144	K01528	dynamin GTPase	3.6.5.5
Cluster-8424.2415	Cellular Processes	Transport and catabolism	Endocytosis	ko04144	K01528	dynamin GTPase	3.6.5.5
Cluster-8424.2416	Cellular Processes	Transport and catabolism	Endocytosis	ko04144	K01528	dynamin GTPase	3.6.5.5
Cluster-8424.26141	Cellular Processes	Transport and catabolism	Endocytosis	ko04144	K01528	dynamin GTPase	3.6.5.5
Cluster-8424.26142	Cellular Processes	Transport and catabolism	Endocytosis	ko04144	K01528	dynamin GTPase	3.6.5.5
Cluster-8424.26143	Cellular Processes	Transport and catabolism	Endocytosis	ko04144	K01528	dynamin GTPase	3.6.5.5
Cluster-8424.26144	Cellular Processes	Transport and catabolism	Endocytosis	ko04144	K01528	dynamin GTPase	3.6.5.5
Cluster-8424.8905	Cellular Processes	Transport and catabolism	Endocytosis	ko04144	K01528	dynamin GTPase	3.6.5.5
Cluster-24071.0	Cellular Processes	Transport and catabolism	Endocytosis	ko04144	K01528	dynamin GTPase	3.6.5.5
Cluster-8424.22432	Cellular Processes	Transport and catabolism	Endocytosis	ko04144	K01528	dynamin GTPase	3.6.5.5
Cluster-22405.1	Cellular Processes	Transport and catabolism	Endocytosis	ko04144	K01528	dynamin GTPase	3.6.5.5
Cluster-8424.6653	Cellular Processes	Transport and catabolism	Endocytosis	ko04144	K03283	heat shock 70kDa protein 1/8
Cluster-18779.0	Cellular Processes	Transport and catabolism	Endocytosis	ko04144	K03283	heat shock 70kDa protein 1/8
Cluster-8424.12291	Cellular Processes	Transport and catabolism	Endocytosis	ko04144	K03283	heat shock 70kDa protein 1/8
Cluster-8424.33998	Cellular Processes	Transport and catabolism	Endocytosis	ko04144	K03283	heat shock 70kDa protein 1/8
Cluster-8424.7181	Cellular Processes	Transport and catabolism	Endocytosis	ko04144	K03283	heat shock 70kDa protein 1/8
Cluster-8424.16479	Cellular Processes	Transport and catabolism	Endocytosis	ko04144	K03283	heat shock 70kDa protein 1/8
Cluster-8424.22482	Cellular Processes	Transport and catabolism	Endocytosis	ko04144	K03283	heat shock 70kDa protein 1/8
Cluster-8424.11491	Cellular Processes	Transport and catabolism	Endocytosis	ko04144	K03283	heat shock 70kDa protein 1/8
Cluster-8424.11492	Cellular Processes	Transport and catabolism	Endocytosis	ko04144	K03283	heat shock 70kDa protein 1/8
Cluster-8424.17320	Cellular Processes	Transport and catabolism	Endocytosis	ko04144	K03283	heat shock 70kDa protein 1/8
Cluster-8424.17321	Cellular Processes	Transport and catabolism	Endocytosis	ko04144	K03283	heat shock 70kDa protein 1/8
Cluster-8424.25824	Cellular Processes	Transport and catabolism	Endocytosis	ko04144	K03283	heat shock 70kDa protein 1/8
Cluster-8424.23665	Cellular Processes	Transport and catabolism	Endocytosis	ko04144	K03283	heat shock 70kDa protein 1/8
Cluster-8424.16150	Cellular Processes	Transport and catabolism	Endocytosis	ko04144	K03283	heat shock 70kDa protein 1/8
Cluster-8424.1530	Cellular Processes	Transport and catabolism	Endocytosis	ko04144	K03283	heat shock 70kDa protein 1/8
Cluster-8424.10290	Cellular Processes	Transport and catabolism	Endocytosis	ko04144	K03283	heat shock 70kDa protein 1/8
Cluster-8424.16722	Cellular Processes	Transport and catabolism	Endocytosis	ko04144	K03283	heat shock 70kDa protein 1/8
Cluster-8424.11493	Cellular Processes	Transport and catabolism	Endocytosis	ko04144	K03283	heat shock 70kDa protein 1/8
Cluster-8424.17322	Cellular Processes	Transport and catabolism	Endocytosis	ko04144	K03283	heat shock 70kDa protein 1/8
Cluster-8424.8133	Cellular Processes	Transport and catabolism	Endocytosis	ko04144	K03283	heat shock 70kDa protein 1/8
Cluster-8424.12696	Cellular Processes	Transport and catabolism	Endocytosis	ko04144	K03283	heat shock 70kDa protein 1/8
Cluster-8424.12362	Cellular Processes	Transport and catabolism	Endocytosis	ko04144	K03283	heat shock 70kDa protein 1/8
Cluster-8424.12361	Cellular Processes	Transport and catabolism	Endocytosis	ko04144	K03283	heat shock 70kDa protein 1/8
Cluster-8424.12364	Cellular Processes	Transport and catabolism	Endocytosis	ko04144	K03283	heat shock 70kDa protein 1/8
Cluster-2865.0	Cellular Processes	Transport and catabolism	Endocytosis	ko04144	K03283	heat shock 70kDa protein 1/8
Cluster-8424.6476	Cellular Processes	Transport and catabolism	Endocytosis	ko04144	K03283	heat shock 70kDa protein 1/8
Cluster-8424.25826	Cellular Processes	Transport and catabolism	Endocytosis	ko04144	K03283	heat shock 70kDa protein 1/8
Cluster-8424.25821	Cellular Processes	Transport and catabolism	Endocytosis	ko04144	K03283	heat shock 70kDa protein 1/8
Cluster-8424.16547	Cellular Processes	Transport and catabolism	Endocytosis	ko04144	K03283	heat shock 70kDa protein 1/8
Cluster-8424.6958	Cellular Processes	Transport and catabolism	Endocytosis	ko04144	K03283	heat shock 70kDa protein 1/8
Cluster-8424.18319	Cellular Processes	Transport and catabolism	Endocytosis	ko04144	K03283	heat shock 70kDa protein 1/8
Cluster-8424.2660	Cellular Processes	Transport and catabolism	Endocytosis	ko04144	K03283	heat shock 70kDa protein 1/8
Cluster-8424.23610	Cellular Processes	Transport and catabolism	Endocytosis	ko04144	K03283	heat shock 70kDa protein 1/8
Cluster-8424.9733	Cellular Processes	Transport and catabolism	Endocytosis	ko04144	K03283	heat shock 70kDa protein 1/8
Cluster-8424.18318	Cellular Processes	Transport and catabolism	Endocytosis	ko04144	K03283	heat shock 70kDa protein 1/8
Cluster-8424.16262	Cellular Processes	Transport and catabolism	Endocytosis	ko04144	K03283	heat shock 70kDa protein 1/8
Cluster-8424.5110	Cellular Processes	Transport and catabolism	Endocytosis	ko04144	K03283	heat shock 70kDa protein 1/8
Cluster-8424.16480	Cellular Processes	Transport and catabolism	Endocytosis	ko04144	K03283	heat shock 70kDa protein 1/8
Cluster-8424.16481	Cellular Processes	Transport and catabolism	Endocytosis	ko04144	K03283	heat shock 70kDa protein 1/8
Cluster-7903.0	Cellular Processes	Transport and catabolism	Endocytosis	ko04144	K03283	heat shock 70kDa protein 1/8
Cluster-8424.25829	Cellular Processes	Transport and catabolism	Endocytosis	ko04144	K03283	heat shock 70kDa protein 1/8
Cluster-8424.16984	Cellular Processes	Transport and catabolism	Endocytosis	ko04144	K03283	heat shock 70kDa protein 1/8
Cluster-8424.16551	Cellular Processes	Transport and catabolism	Endocytosis	ko04144	K03283	heat shock 70kDa protein 1/8
Cluster-8424.1529	Cellular Processes	Transport and catabolism	Endocytosis	ko04144	K03283	heat shock 70kDa protein 1/8
Cluster-8424.17139	Cellular Processes	Transport and catabolism	Endocytosis	ko04144	K03283	heat shock 70kDa protein 1/8
Cluster-8424.26666	Cellular Processes	Transport and catabolism	Endocytosis	ko04144	K04646	clathrin heavy chain
Cluster-8424.15645	Cellular Processes	Transport and catabolism	Endocytosis	ko04144	K04646	clathrin heavy chain
Cluster-8424.15647	Cellular Processes	Transport and catabolism	Endocytosis	ko04144	K04646	clathrin heavy chain
Cluster-8424.15646	Cellular Processes	Transport and catabolism	Endocytosis	ko04144	K04646	clathrin heavy chain
Cluster-8424.16101	Cellular Processes	Transport and catabolism	Endocytosis	ko04144	K04646	clathrin heavy chain
Cluster-8424.14977	Cellular Processes	Transport and catabolism	Endocytosis	ko04144	K04646	clathrin heavy chain
Cluster-8424.16099	Cellular Processes	Transport and catabolism	Endocytosis	ko04144	K04646	clathrin heavy chain
Cluster-8424.16098	Cellular Processes	Transport and catabolism	Endocytosis	ko04144	K04646	clathrin heavy chain
Cluster-8424.14978	Cellular Processes	Transport and catabolism	Endocytosis	ko04144	K04646	clathrin heavy chain
Cluster-14542.0	Cellular Processes	Transport and catabolism	Endocytosis	ko04144	K04646	clathrin heavy chain
Cluster-9364.1	Cellular Processes	Transport and catabolism	Endocytosis	ko04144	K05754	actin related protein 2/3 complex, subunit 5
Cluster-9364.0	Cellular Processes	Transport and catabolism	Endocytosis	ko04144	K05754	actin related protein 2/3 complex, subunit 5
Cluster-16124.1	Cellular Processes	Transport and catabolism	Endocytosis	ko04144	K05754	actin related protein 2/3 complex, subunit 5
Cluster-8424.30359	Cellular Processes	Transport and catabolism	Endocytosis	ko04144	K05754	actin related protein 2/3 complex, subunit 5
Cluster-16124.0	Cellular Processes	Transport and catabolism	Endocytosis	ko04144	K05754	actin related protein 2/3 complex, subunit 5
Cluster-9924.2	Cellular Processes	Transport and catabolism	Endocytosis	ko04144	K05755	actin related protein 2/3 complex, subunit 4
Cluster-8424.31024	Cellular Processes	Transport and catabolism	Endocytosis	ko04144	K05756	actin related protein 2/3 complex, subunit 3
Cluster-8424.31023	Cellular Processes	Transport and catabolism	Endocytosis	ko04144	K05756	actin related protein 2/3 complex, subunit 3
Cluster-8424.31022	Cellular Processes	Transport and catabolism	Endocytosis	ko04144	K05756	actin related protein 2/3 complex, subunit 3
Cluster-8424.31026	Cellular Processes	Transport and catabolism	Endocytosis	ko04144	K05756	actin related protein 2/3 complex, subunit 3
Cluster-8424.4090	Cellular Processes	Transport and catabolism	Endocytosis	ko04144	K05757	actin related protein 2/3 complex, subunit 1A/1B
Cluster-8424.4089	Cellular Processes	Transport and catabolism	Endocytosis	ko04144	K05757	actin related protein 2/3 complex, subunit 1A/1B
Cluster-11278.0	Cellular Processes	Transport and catabolism	Endocytosis	ko04144	K05758	actin related protein 2/3 complex, subunit 2
Cluster-20363.1	Cellular Processes	Transport and catabolism	Endocytosis	ko04144	K05758	actin related protein 2/3 complex, subunit 2
Cluster-10028.3	Cellular Processes	Transport and catabolism	Endocytosis	ko04144	K05758	actin related protein 2/3 complex, subunit 2
Cluster-10028.2	Cellular Processes	Transport and catabolism	Endocytosis	ko04144	K05758	actin related protein 2/3 complex, subunit 2
Cluster-10028.1	Cellular Processes	Transport and catabolism	Endocytosis	ko04144	K05758	actin related protein 2/3 complex, subunit 2
Cluster-22510.0	Cellular Processes	Transport and catabolism	Endocytosis	ko04144	K05758	actin related protein 2/3 complex, subunit 2
Cluster-8424.15628	Cellular Processes	Transport and catabolism	Endocytosis	ko04144	K07889	Ras-related protein Rab-5C
Cluster-8424.29935	Cellular Processes	Transport and catabolism	Endocytosis	ko04144	K07889	Ras-related protein Rab-5C
Cluster-8424.5049	Cellular Processes	Transport and catabolism	Endocytosis	ko04144	K07889	Ras-related protein Rab-5C
Cluster-8424.5660	Cellular Processes	Transport and catabolism	Endocytosis	ko04144	K07889	Ras-related protein Rab-5C
Cluster-8424.29374	Cellular Processes	Transport and catabolism	Endocytosis	ko04144	K07889	Ras-related protein Rab-5C
Cluster-8424.29375	Cellular Processes	Transport and catabolism	Endocytosis	ko04144	K07889	Ras-related protein Rab-5C
Cluster-8424.22607	Cellular Processes	Transport and catabolism	Endocytosis	ko04144	K07889	Ras-related protein Rab-5C
Cluster-11164.4	Cellular Processes	Transport and catabolism	Endocytosis	ko04144	K07897	Ras-related protein Rab-7A
Cluster-11164.1	Cellular Processes	Transport and catabolism	Endocytosis	ko04144	K07897	Ras-related protein Rab-7A
Cluster-11164.3	Cellular Processes	Transport and catabolism	Endocytosis	ko04144	K07897	Ras-related protein Rab-7A
Cluster-11164.2	Cellular Processes	Transport and catabolism	Endocytosis	ko04144	K07897	Ras-related protein Rab-7A
Cluster-11164.9	Cellular Processes	Transport and catabolism	Endocytosis	ko04144	K07897	Ras-related protein Rab-7A
Cluster-11164.8	Cellular Processes	Transport and catabolism	Endocytosis	ko04144	K07897	Ras-related protein Rab-7A
Cluster-15314.0	Cellular Processes	Transport and catabolism	Endocytosis	ko04144	K07897	Ras-related protein Rab-7A
Cluster-15314.1	Cellular Processes	Transport and catabolism	Endocytosis	ko04144	K07897	Ras-related protein Rab-7A
Cluster-11164.6	Cellular Processes	Transport and catabolism	Endocytosis	ko04144	K07897	Ras-related protein Rab-7A
Cluster-10860.0	Cellular Processes	Transport and catabolism	Endocytosis	ko04144	K07897	Ras-related protein Rab-7A
Cluster-346.0	Cellular Processes	Transport and catabolism	Endocytosis	ko04144	K07897	Ras-related protein Rab-7A
Cluster-8424.7594	Cellular Processes	Transport and catabolism	Endocytosis	ko04144	K07897	Ras-related protein Rab-7A
Cluster-8424.7593	Cellular Processes	Transport and catabolism	Endocytosis	ko04144	K07897	Ras-related protein Rab-7A
Cluster-18980.0	Cellular Processes	Transport and catabolism	Endocytosis	ko04144	K07897	Ras-related protein Rab-7A
Cluster-18980.1	Cellular Processes	Transport and catabolism	Endocytosis	ko04144	K07897	Ras-related protein Rab-7A
Cluster-18980.2	Cellular Processes	Transport and catabolism	Endocytosis	ko04144	K07897	Ras-related protein Rab-7A
Cluster-18980.3	Cellular Processes	Transport and catabolism	Endocytosis	ko04144	K07897	Ras-related protein Rab-7A
Cluster-8424.12742	Cellular Processes	Transport and catabolism	Endocytosis	ko04144	K07897	Ras-related protein Rab-7A
Cluster-8424.3516	Cellular Processes	Transport and catabolism	Endocytosis	ko04144	K07897	Ras-related protein Rab-7A
Cluster-8424.22200	Cellular Processes	Transport and catabolism	Endocytosis	ko04144	K07897	Ras-related protein Rab-7A
Cluster-8424.26575	Cellular Processes	Transport and catabolism	Endocytosis	ko04144	K07901	Ras-related protein Rab-8A
Cluster-8424.22212	Cellular Processes	Transport and catabolism	Endocytosis	ko04144	K07901	Ras-related protein Rab-8A
Cluster-8424.22213	Cellular Processes	Transport and catabolism	Endocytosis	ko04144	K07901	Ras-related protein Rab-8A
Cluster-8424.27301	Cellular Processes	Transport and catabolism	Endocytosis	ko04144	K07901	Ras-related protein Rab-8A
Cluster-8424.27303	Cellular Processes	Transport and catabolism	Endocytosis	ko04144	K07901	Ras-related protein Rab-8A
Cluster-8424.27302	Cellular Processes	Transport and catabolism	Endocytosis	ko04144	K07901	Ras-related protein Rab-8A
Cluster-4723.0	Cellular Processes	Transport and catabolism	Endocytosis	ko04144	K07904	Ras-related protein Rab-11A
Cluster-12900.0	Cellular Processes	Transport and catabolism	Endocytosis	ko04144	K07904	Ras-related protein Rab-11A
Cluster-7142.0	Cellular Processes	Transport and catabolism	Endocytosis	ko04144	K07904	Ras-related protein Rab-11A
Cluster-8424.16027	Cellular Processes	Transport and catabolism	Endocytosis	ko04144	K07904	Ras-related protein Rab-11A
Cluster-3652.0	Cellular Processes	Transport and catabolism	Endocytosis	ko04144	K07904	Ras-related protein Rab-11A
Cluster-19393.0	Cellular Processes	Transport and catabolism	Endocytosis	ko04144	K07904	Ras-related protein Rab-11A
Cluster-18737.1	Cellular Processes	Transport and catabolism	Endocytosis	ko04144	K07904	Ras-related protein Rab-11A
Cluster-14609.0	Cellular Processes	Transport and catabolism	Endocytosis	ko04144	K07904	Ras-related protein Rab-11A
Cluster-22138.0	Cellular Processes	Transport and catabolism	Endocytosis	ko04144	K07904	Ras-related protein Rab-11A
Cluster-209.0	Cellular Processes	Transport and catabolism	Endocytosis	ko04144	K07904	Ras-related protein Rab-11A
Cluster-8424.3838	Cellular Processes	Transport and catabolism	Endocytosis	ko04144	K07904	Ras-related protein Rab-11A
Cluster-8424.3839	Cellular Processes	Transport and catabolism	Endocytosis	ko04144	K07904	Ras-related protein Rab-11A
Cluster-9171.0	Cellular Processes	Transport and catabolism	Endocytosis	ko04144	K07904	Ras-related protein Rab-11A
Cluster-8424.8910	Cellular Processes	Transport and catabolism	Endocytosis	ko04144	K07904	Ras-related protein Rab-11A
Cluster-24190.0	Cellular Processes	Transport and catabolism	Endocytosis	ko04144	K07904	Ras-related protein Rab-11A
Cluster-5492.0	Cellular Processes	Transport and catabolism	Endocytosis	ko04144	K07904	Ras-related protein Rab-11A
Cluster-24465.0	Cellular Processes	Transport and catabolism	Endocytosis	ko04144	K07904	Ras-related protein Rab-11A
Cluster-13375.0	Cellular Processes	Transport and catabolism	Endocytosis	ko04144	K07904	Ras-related protein Rab-11A
Cluster-13777.0	Cellular Processes	Transport and catabolism	Endocytosis	ko04144	K07904	Ras-related protein Rab-11A
Cluster-19487.1	Cellular Processes	Transport and catabolism	Endocytosis	ko04144	K07904	Ras-related protein Rab-11A
Cluster-8424.13408	Cellular Processes	Transport and catabolism	Endocytosis	ko04144	K07904	Ras-related protein Rab-11A
Cluster-8424.3659	Cellular Processes	Transport and catabolism	Endocytosis	ko04144	K07937	ADP-ribosylation factor 1
Cluster-18357.0	Cellular Processes	Transport and catabolism	Endocytosis	ko04144	K07937	ADP-ribosylation factor 1
Cluster-8424.22297	Cellular Processes	Transport and catabolism	Endocytosis	ko04144	K07937	ADP-ribosylation factor 1
Cluster-8424.22307	Cellular Processes	Transport and catabolism	Endocytosis	ko04144	K07937	ADP-ribosylation factor 1
Cluster-8424.7518	Cellular Processes	Transport and catabolism	Endocytosis	ko04144	K07937	ADP-ribosylation factor 1
Cluster-8424.16410	Cellular Processes	Transport and catabolism	Endocytosis	ko04144	K07937	ADP-ribosylation factor 1
Cluster-18631.0	Cellular Processes	Transport and catabolism	Endocytosis	ko04144	K07937	ADP-ribosylation factor 1
Cluster-8424.7780	Cellular Processes	Transport and catabolism	Endocytosis	ko04144	K07937	ADP-ribosylation factor 1
Cluster-8424.22298	Cellular Processes	Transport and catabolism	Endocytosis	ko04144	K07937	ADP-ribosylation factor 1
Cluster-8424.29955	Cellular Processes	Transport and catabolism	Endocytosis	ko04144	K07937	ADP-ribosylation factor 1
Cluster-8424.22309	Cellular Processes	Transport and catabolism	Endocytosis	ko04144	K07937	ADP-ribosylation factor 1
Cluster-8424.22300	Cellular Processes	Transport and catabolism	Endocytosis	ko04144	K07937	ADP-ribosylation factor 1
Cluster-8424.22306	Cellular Processes	Transport and catabolism	Endocytosis	ko04144	K07937	ADP-ribosylation factor 1
Cluster-8424.22304	Cellular Processes	Transport and catabolism	Endocytosis	ko04144	K07937	ADP-ribosylation factor 1
Cluster-8424.22305	Cellular Processes	Transport and catabolism	Endocytosis	ko04144	K07937	ADP-ribosylation factor 1
Cluster-8424.22308	Cellular Processes	Transport and catabolism	Endocytosis	ko04144	K07937	ADP-ribosylation factor 1
Cluster-8424.25726	Cellular Processes	Transport and catabolism	Endocytosis	ko04144	K10364	capping protein (actin filament) muscle Z-line, alpha
Cluster-8424.2393	Cellular Processes	Transport and catabolism	Endocytosis	ko04144	K10364	capping protein (actin filament) muscle Z-line, alpha
Cluster-8424.22701	Cellular Processes	Transport and catabolism	Endocytosis	ko04144	K10364	capping protein (actin filament) muscle Z-line, alpha
Cluster-11593.1	Cellular Processes	Transport and catabolism	Endocytosis	ko04144	K10365	capping protein (actin filament) muscle Z-line, beta
Cluster-11593.0	Cellular Processes	Transport and catabolism	Endocytosis	ko04144	K10365	capping protein (actin filament) muscle Z-line, beta
Cluster-8424.414	Cellular Processes	Transport and catabolism	Endocytosis	ko04144	K10591	E3 ubiquitin-protein ligase NEDD4	6.3.2.19
Cluster-8424.415	Cellular Processes	Transport and catabolism	Endocytosis	ko04144	K10591	E3 ubiquitin-protein ligase NEDD4	6.3.2.19
Cluster-23812.3	Cellular Processes	Transport and catabolism	Endocytosis	ko04144	K11824	AP-2 complex subunit alpha
Cluster-23812.2	Cellular Processes	Transport and catabolism	Endocytosis	ko04144	K11824	AP-2 complex subunit alpha
Cluster-23812.0	Cellular Processes	Transport and catabolism	Endocytosis	ko04144	K11824	AP-2 complex subunit alpha
Cluster-23812.1	Cellular Processes	Transport and catabolism	Endocytosis	ko04144	K11824	AP-2 complex subunit alpha
Cluster-23812.6	Cellular Processes	Transport and catabolism	Endocytosis	ko04144	K11824	AP-2 complex subunit alpha
Cluster-23812.4	Cellular Processes	Transport and catabolism	Endocytosis	ko04144	K11824	AP-2 complex subunit alpha
Cluster-23812.5	Cellular Processes	Transport and catabolism	Endocytosis	ko04144	K11824	AP-2 complex subunit alpha
Cluster-22008.0	Cellular Processes	Transport and catabolism	Endocytosis	ko04144	K11824	AP-2 complex subunit alpha
Cluster-8424.32970	Cellular Processes	Transport and catabolism	Endocytosis	ko04144	K11826	AP-2 complex subunit mu-1
Cluster-19831.0	Cellular Processes	Transport and catabolism	Endocytosis	ko04144	K11827	AP-2 complex subunit sigma-1
Cluster-23094.0	Cellular Processes	Transport and catabolism	Endocytosis	ko04144	K11866	STAM-binding protein	3.4.19.12
Cluster-8424.32996	Cellular Processes	Transport and catabolism	Endocytosis	ko04144	K11866	STAM-binding protein	3.4.19.12
Cluster-8424.32997	Cellular Processes	Transport and catabolism	Endocytosis	ko04144	K11866	STAM-binding protein	3.4.19.12
Cluster-8424.32999	Cellular Processes	Transport and catabolism	Endocytosis	ko04144	K11866	STAM-binding protein	3.4.19.12
Cluster-16395.0	Cellular Processes	Transport and catabolism	Endocytosis	ko04144	K11866	STAM-binding protein	3.4.19.12
Cluster-11889.3	Cellular Processes	Transport and catabolism	Endocytosis	ko04144	K11866	STAM-binding protein	3.4.19.12
Cluster-11889.2	Cellular Processes	Transport and catabolism	Endocytosis	ko04144	K11866	STAM-binding protein	3.4.19.12
Cluster-11889.0	Cellular Processes	Transport and catabolism	Endocytosis	ko04144	K11866	STAM-binding protein	3.4.19.12
Cluster-11889.5	Cellular Processes	Transport and catabolism	Endocytosis	ko04144	K11866	STAM-binding protein	3.4.19.12
Cluster-11889.4	Cellular Processes	Transport and catabolism	Endocytosis	ko04144	K11866	STAM-binding protein	3.4.19.12
Cluster-12895.0	Cellular Processes	Transport and catabolism	Endocytosis	ko04144	K12183	ESCRT-I complex subunit TSG101
Cluster-13001.0	Cellular Processes	Transport and catabolism	Endocytosis	ko04144	K12183	ESCRT-I complex subunit TSG101
Cluster-8424.3947	Cellular Processes	Transport and catabolism	Endocytosis	ko04144	K12184	ESCRT-I complex subunit VPS28
Cluster-8424.27388	Cellular Processes	Transport and catabolism	Endocytosis	ko04144	K12184	ESCRT-I complex subunit VPS28
Cluster-8424.29389	Cellular Processes	Transport and catabolism	Endocytosis	ko04144	K12184	ESCRT-I complex subunit VPS28
Cluster-8424.29320	Cellular Processes	Transport and catabolism	Endocytosis	ko04144	K12185	ESCRT-I complex subunit VPS37
Cluster-8424.21932	Cellular Processes	Transport and catabolism	Endocytosis	ko04144	K12185	ESCRT-I complex subunit VPS37
Cluster-1338.0	Cellular Processes	Transport and catabolism	Endocytosis	ko04144	K12188	ESCRT-II complex subunit VPS22
Cluster-8424.8058	Cellular Processes	Transport and catabolism	Endocytosis	ko04144	K12188	ESCRT-II complex subunit VPS22
Cluster-8424.8057	Cellular Processes	Transport and catabolism	Endocytosis	ko04144	K12188	ESCRT-II complex subunit VPS22
Cluster-8424.13855	Cellular Processes	Transport and catabolism	Endocytosis	ko04144	K12188	ESCRT-II complex subunit VPS22
Cluster-15282.1	Cellular Processes	Transport and catabolism	Endocytosis	ko04144	K12189	ESCRT-II complex subunit VPS25
Cluster-15282.2	Cellular Processes	Transport and catabolism	Endocytosis	ko04144	K12189	ESCRT-II complex subunit VPS25
Cluster-11328.1	Cellular Processes	Transport and catabolism	Endocytosis	ko04144	K12190	ESCRT-II complex subunit VPS36
Cluster-11328.0	Cellular Processes	Transport and catabolism	Endocytosis	ko04144	K12190	ESCRT-II complex subunit VPS36
Cluster-8424.21913	Cellular Processes	Transport and catabolism	Endocytosis	ko04144	K12191	charged multivesicular body protein 2A
Cluster-8424.10213	Cellular Processes	Transport and catabolism	Endocytosis	ko04144	K12191	charged multivesicular body protein 2A
Cluster-11124.0	Cellular Processes	Transport and catabolism	Endocytosis	ko04144	K12191	charged multivesicular body protein 2A
Cluster-11564.0	Cellular Processes	Transport and catabolism	Endocytosis	ko04144	K12191	charged multivesicular body protein 2A
Cluster-8424.30816	Cellular Processes	Transport and catabolism	Endocytosis	ko04144	K12191	charged multivesicular body protein 2A
Cluster-8424.1931	Cellular Processes	Transport and catabolism	Endocytosis	ko04144	K12192	charged multivesicular body protein 2B
Cluster-11057.1	Cellular Processes	Transport and catabolism	Endocytosis	ko04144	K12192	charged multivesicular body protein 2B
Cluster-8424.27951	Cellular Processes	Transport and catabolism	Endocytosis	ko04144	K12193	charged multivesicular body protein 3
Cluster-2604.1	Cellular Processes	Transport and catabolism	Endocytosis	ko04144	K12193	charged multivesicular body protein 3
Cluster-2604.0	Cellular Processes	Transport and catabolism	Endocytosis	ko04144	K12193	charged multivesicular body protein 3
Cluster-8424.16000	Cellular Processes	Transport and catabolism	Endocytosis	ko04144	K12194	charged multivesicular body protein 4
Cluster-8424.15202	Cellular Processes	Transport and catabolism	Endocytosis	ko04144	K12194	charged multivesicular body protein 4
Cluster-8424.15203	Cellular Processes	Transport and catabolism	Endocytosis	ko04144	K12194	charged multivesicular body protein 4
Cluster-8424.7287	Cellular Processes	Transport and catabolism	Endocytosis	ko04144	K12194	charged multivesicular body protein 4
Cluster-8424.898	Cellular Processes	Transport and catabolism	Endocytosis	ko04144	K12194	charged multivesicular body protein 4
Cluster-8424.31702	Cellular Processes	Transport and catabolism	Endocytosis	ko04144	K12194	charged multivesicular body protein 4
Cluster-8424.4401	Cellular Processes	Transport and catabolism	Endocytosis	ko04144	K12194	charged multivesicular body protein 4
Cluster-21151.0	Cellular Processes	Transport and catabolism	Endocytosis	ko04144	K12195	charged multivesicular body protein 6
Cluster-8424.10008	Cellular Processes	Transport and catabolism	Endocytosis	ko04144	K12196	vacuolar protein-sorting-associated protein 4
Cluster-8424.10009	Cellular Processes	Transport and catabolism	Endocytosis	ko04144	K12196	vacuolar protein-sorting-associated protein 4
Cluster-8424.10003	Cellular Processes	Transport and catabolism	Endocytosis	ko04144	K12196	vacuolar protein-sorting-associated protein 4
Cluster-8424.10006	Cellular Processes	Transport and catabolism	Endocytosis	ko04144	K12196	vacuolar protein-sorting-associated protein 4
Cluster-8424.10007	Cellular Processes	Transport and catabolism	Endocytosis	ko04144	K12196	vacuolar protein-sorting-associated protein 4
Cluster-8424.10011	Cellular Processes	Transport and catabolism	Endocytosis	ko04144	K12196	vacuolar protein-sorting-associated protein 4
Cluster-8424.10010	Cellular Processes	Transport and catabolism	Endocytosis	ko04144	K12196	vacuolar protein-sorting-associated protein 4
Cluster-8424.3349	Cellular Processes	Transport and catabolism	Endocytosis	ko04144	K12197	charged multivesicular body protein 1
Cluster-8424.3350	Cellular Processes	Transport and catabolism	Endocytosis	ko04144	K12197	charged multivesicular body protein 1
Cluster-8424.3352	Cellular Processes	Transport and catabolism	Endocytosis	ko04144	K12197	charged multivesicular body protein 1
Cluster-8424.8157	Cellular Processes	Transport and catabolism	Endocytosis	ko04144	K12198	charged multivesicular body protein 5
Cluster-8424.21909	Cellular Processes	Transport and catabolism	Endocytosis	ko04144	K12198	charged multivesicular body protein 5
Cluster-8424.21908	Cellular Processes	Transport and catabolism	Endocytosis	ko04144	K12198	charged multivesicular body protein 5
Cluster-8424.21910	Cellular Processes	Transport and catabolism	Endocytosis	ko04144	K12198	charged multivesicular body protein 5
Cluster-8424.21911	Cellular Processes	Transport and catabolism	Endocytosis	ko04144	K12198	charged multivesicular body protein 5
Cluster-8424.11074	Cellular Processes	Transport and catabolism	Endocytosis	ko04144	K12198	charged multivesicular body protein 5
Cluster-8424.8161	Cellular Processes	Transport and catabolism	Endocytosis	ko04144	K12198	charged multivesicular body protein 5
Cluster-8424.8160	Cellular Processes	Transport and catabolism	Endocytosis	ko04144	K12198	charged multivesicular body protein 5
Cluster-8424.15357	Cellular Processes	Transport and catabolism	Endocytosis	ko04144	K12199	vacuolar protein sorting-associated protein VTA1
Cluster-2557.0	Cellular Processes	Transport and catabolism	Endocytosis	ko04144	K12199	vacuolar protein sorting-associated protein VTA1
Cluster-10017.0	Cellular Processes	Transport and catabolism	Endocytosis	ko04144	K12199	vacuolar protein sorting-associated protein VTA1
Cluster-8424.18802	Cellular Processes	Transport and catabolism	Endocytosis	ko04144	K12199	vacuolar protein sorting-associated protein VTA1
Cluster-8424.14763	Cellular Processes	Transport and catabolism	Endocytosis	ko04144	K12199	vacuolar protein sorting-associated protein VTA1
Cluster-8424.16305	Cellular Processes	Transport and catabolism	Endocytosis	ko04144	K12199	vacuolar protein sorting-associated protein VTA1
Cluster-8424.16306	Cellular Processes	Transport and catabolism	Endocytosis	ko04144	K12199	vacuolar protein sorting-associated protein VTA1
Cluster-8424.15397	Cellular Processes	Transport and catabolism	Endocytosis	ko04144	K12199	vacuolar protein sorting-associated protein VTA1
Cluster-8424.15396	Cellular Processes	Transport and catabolism	Endocytosis	ko04144	K12199	vacuolar protein sorting-associated protein VTA1
Cluster-21042.0	Cellular Processes	Transport and catabolism	Endocytosis	ko04144	K12199	vacuolar protein sorting-associated protein VTA1
Cluster-8424.20796	Cellular Processes	Transport and catabolism	Endocytosis	ko04144	K12199	vacuolar protein sorting-associated protein VTA1
Cluster-8424.31527	Cellular Processes	Transport and catabolism	Endocytosis	ko04144	K12200	programmed cell death 6-interacting protein
Cluster-9493.0	Cellular Processes	Transport and catabolism	Endocytosis	ko04144	K12471	epsin
Cluster-9493.1	Cellular Processes	Transport and catabolism	Endocytosis	ko04144	K12471	epsin
Cluster-8424.11376	Cellular Processes	Transport and catabolism	Endocytosis	ko04144	K12471	epsin
Cluster-9493.5	Cellular Processes	Transport and catabolism	Endocytosis	ko04144	K12471	epsin
Cluster-8384.0	Cellular Processes	Transport and catabolism	Endocytosis	ko04144	K12471	epsin
Cluster-8384.1	Cellular Processes	Transport and catabolism	Endocytosis	ko04144	K12471	epsin
Cluster-8384.2	Cellular Processes	Transport and catabolism	Endocytosis	ko04144	K12471	epsin
Cluster-8384.3	Cellular Processes	Transport and catabolism	Endocytosis	ko04144	K12471	epsin
Cluster-8722.0	Cellular Processes	Transport and catabolism	Endocytosis	ko04144	K12471	epsin
Cluster-868.0	Cellular Processes	Transport and catabolism	Endocytosis	ko04144	K12471	epsin
Cluster-23148.1	Cellular Processes	Transport and catabolism	Endocytosis	ko04144	K12479	vacuolar protein sorting-associated protein 45
Cluster-23148.0	Cellular Processes	Transport and catabolism	Endocytosis	ko04144	K12479	vacuolar protein sorting-associated protein 45
Cluster-24396.0	Cellular Processes	Transport and catabolism	Endocytosis	ko04144	K12483	EH domain-containing protein 1
Cluster-8424.28516	Cellular Processes	Transport and catabolism	Endocytosis	ko04144	K12483	EH domain-containing protein 1
Cluster-7190.0	Cellular Processes	Transport and catabolism	Endocytosis	ko04144	K12483	EH domain-containing protein 1
Cluster-8424.13578	Cellular Processes	Transport and catabolism	Endocytosis	ko04144	K12483	EH domain-containing protein 1
Cluster-8424.5303	Cellular Processes	Transport and catabolism	Endocytosis	ko04144	K12483	EH domain-containing protein 1
Cluster-24069.0	Cellular Processes	Transport and catabolism	Endocytosis	ko04144	K12486	stromal membrane-associated protein
Cluster-8468.0	Cellular Processes	Transport and catabolism	Endocytosis	ko04144	K12486	stromal membrane-associated protein
Cluster-1822.0	Cellular Processes	Transport and catabolism	Endocytosis	ko04144	K12486	stromal membrane-associated protein
Cluster-8424.11168	Cellular Processes	Transport and catabolism	Endocytosis	ko04144	K12486	stromal membrane-associated protein
Cluster-8424.11169	Cellular Processes	Transport and catabolism	Endocytosis	ko04144	K12486	stromal membrane-associated protein
Cluster-8424.27380	Cellular Processes	Transport and catabolism	Endocytosis	ko04144	K12486	stromal membrane-associated protein
Cluster-24069.1	Cellular Processes	Transport and catabolism	Endocytosis	ko04144	K12486	stromal membrane-associated protein
Cluster-8424.24727	Cellular Processes	Transport and catabolism	Endocytosis	ko04144	K12486	stromal membrane-associated protein
Cluster-8424.24724	Cellular Processes	Transport and catabolism	Endocytosis	ko04144	K12486	stromal membrane-associated protein
Cluster-8424.24722	Cellular Processes	Transport and catabolism	Endocytosis	ko04144	K12486	stromal membrane-associated protein
Cluster-8424.24723	Cellular Processes	Transport and catabolism	Endocytosis	ko04144	K12486	stromal membrane-associated protein
Cluster-8424.24720	Cellular Processes	Transport and catabolism	Endocytosis	ko04144	K12486	stromal membrane-associated protein
Cluster-8424.22681	Cellular Processes	Transport and catabolism	Endocytosis	ko04144	K12486	stromal membrane-associated protein
Cluster-22037.0	Cellular Processes	Transport and catabolism	Endocytosis	ko04144	K12486	stromal membrane-associated protein
Cluster-11497.0	Cellular Processes	Transport and catabolism	Endocytosis	ko04144	K12489	Arf-GAP with coiled-coil, ANK repeat and PH domain-containing protein
Cluster-11497.1	Cellular Processes	Transport and catabolism	Endocytosis	ko04144	K12489	Arf-GAP with coiled-coil, ANK repeat and PH domain-containing protein
Cluster-9660.2	Cellular Processes	Transport and catabolism	Endocytosis	ko04144	K12489	Arf-GAP with coiled-coil, ANK repeat and PH domain-containing protein
Cluster-9660.3	Cellular Processes	Transport and catabolism	Endocytosis	ko04144	K12489	Arf-GAP with coiled-coil, ANK repeat and PH domain-containing protein
Cluster-8424.30099	Cellular Processes	Transport and catabolism	Endocytosis	ko04144	K12492	ADP-ribosylation factor GTPase-activating protein 1
Cluster-3523.0	Cellular Processes	Transport and catabolism	Endocytosis	ko04144	K12492	ADP-ribosylation factor GTPase-activating protein 1
Cluster-8424.16514	Cellular Processes	Transport and catabolism	Endocytosis	ko04144	K12492	ADP-ribosylation factor GTPase-activating protein 1
Cluster-8424.30100	Cellular Processes	Transport and catabolism	Endocytosis	ko04144	K12492	ADP-ribosylation factor GTPase-activating protein 1
Cluster-22659.0	Cellular Processes	Transport and catabolism	Endocytosis	ko04144	K12492	ADP-ribosylation factor GTPase-activating protein 1
Cluster-8424.12822	Cellular Processes	Transport and catabolism	Endocytosis	ko04144	K12493	ADP-ribosylation factor GTPase-activating protein 2/3
Cluster-13717.0	Cellular Processes	Transport and catabolism	Endocytosis	ko04144	K12493	ADP-ribosylation factor GTPase-activating protein 2/3
Cluster-8424.14054	Cellular Processes	Transport and catabolism	Endocytosis	ko04144	K15053	charged multivesicular body protein 7
Cluster-8424.20014	Cellular Processes	Transport and catabolism	Endocytosis	ko04144	K15053	charged multivesicular body protein 7
Cluster-8424.20016	Cellular Processes	Transport and catabolism	Endocytosis	ko04144	K15053	charged multivesicular body protein 7
Cluster-8424.20013	Cellular Processes	Transport and catabolism	Endocytosis	ko04144	K15053	charged multivesicular body protein 7
Cluster-8424.22553	Cellular Processes	Transport and catabolism	Endocytosis	ko04144	K17917	sorting nexin-1/2
Cluster-8424.1548	Cellular Processes	Transport and catabolism	Endocytosis	ko04144	K17917	sorting nexin-1/2
Cluster-8424.22109	Cellular Processes	Transport and catabolism	Endocytosis	ko04144	K17917	sorting nexin-1/2
Cluster-8424.22107	Cellular Processes	Transport and catabolism	Endocytosis	ko04144	K17917	sorting nexin-1/2
Cluster-8424.1549	Cellular Processes	Transport and catabolism	Endocytosis	ko04144	K17917	sorting nexin-1/2
Cluster-8424.22554	Cellular Processes	Transport and catabolism	Endocytosis	ko04144	K17917	sorting nexin-1/2
Cluster-8424.22112	Cellular Processes	Transport and catabolism	Endocytosis	ko04144	K17917	sorting nexin-1/2
Cluster-8424.22111	Cellular Processes	Transport and catabolism	Endocytosis	ko04144	K17917	sorting nexin-1/2
Cluster-8424.22110	Cellular Processes	Transport and catabolism	Endocytosis	ko04144	K17917	sorting nexin-1/2
Cluster-8424.24687	Cellular Processes	Transport and catabolism	Endocytosis	ko04144	K18442	brefeldin A-inhibited guanine nucleotide-exchange protein
Cluster-8424.23536	Cellular Processes	Transport and catabolism	Endocytosis	ko04144	K18442	brefeldin A-inhibited guanine nucleotide-exchange protein
Cluster-8424.23537	Cellular Processes	Transport and catabolism	Endocytosis	ko04144	K18442	brefeldin A-inhibited guanine nucleotide-exchange protein
Cluster-8033.0	Cellular Processes	Transport and catabolism	Endocytosis	ko04144	K18442	brefeldin A-inhibited guanine nucleotide-exchange protein
Cluster-23903.1	Cellular Processes	Transport and catabolism	Endocytosis	ko04144	K18442	brefeldin A-inhibited guanine nucleotide-exchange protein
Cluster-8424.18389	Cellular Processes	Transport and catabolism	Endocytosis	ko04144	K18442	brefeldin A-inhibited guanine nucleotide-exchange protein
Cluster-8424.4075	Cellular Processes	Transport and catabolism	Endocytosis	ko04144	K18442	brefeldin A-inhibited guanine nucleotide-exchange protein
Cluster-8424.14834	Cellular Processes	Transport and catabolism	Endocytosis	ko04144	K18442	brefeldin A-inhibited guanine nucleotide-exchange protein
Cluster-5948.0	Cellular Processes	Transport and catabolism	Endocytosis	ko04144	K18442	brefeldin A-inhibited guanine nucleotide-exchange protein
Cluster-17111.0	Cellular Processes	Transport and catabolism	Endocytosis	ko04144	K18442	brefeldin A-inhibited guanine nucleotide-exchange protein
Cluster-8424.14833	Cellular Processes	Transport and catabolism	Endocytosis	ko04144	K18442	brefeldin A-inhibited guanine nucleotide-exchange protein
Cluster-8424.32349	Cellular Processes	Transport and catabolism	Endocytosis	ko04144	K18442	brefeldin A-inhibited guanine nucleotide-exchange protein
Cluster-18709.1	Cellular Processes	Transport and catabolism	Endocytosis	ko04144	K18442	brefeldin A-inhibited guanine nucleotide-exchange protein
Cluster-18709.0	Cellular Processes	Transport and catabolism	Endocytosis	ko04144	K18442	brefeldin A-inhibited guanine nucleotide-exchange protein
Cluster-8424.29592	Cellular Processes	Transport and catabolism	Endocytosis	ko04144	K18442	brefeldin A-inhibited guanine nucleotide-exchange protein
Cluster-8424.29593	Cellular Processes	Transport and catabolism	Endocytosis	ko04144	K18442	brefeldin A-inhibited guanine nucleotide-exchange protein
Cluster-8424.29596	Cellular Processes	Transport and catabolism	Endocytosis	ko04144	K18442	brefeldin A-inhibited guanine nucleotide-exchange protein
Cluster-8424.29594	Cellular Processes	Transport and catabolism	Endocytosis	ko04144	K18442	brefeldin A-inhibited guanine nucleotide-exchange protein
Cluster-8424.29595	Cellular Processes	Transport and catabolism	Endocytosis	ko04144	K18442	brefeldin A-inhibited guanine nucleotide-exchange protein
Cluster-15025.0	Cellular Processes	Transport and catabolism	Endocytosis	ko04144	K18442	brefeldin A-inhibited guanine nucleotide-exchange protein
Cluster-12126.0	Cellular Processes	Transport and catabolism	Endocytosis	ko04144	K18442	brefeldin A-inhibited guanine nucleotide-exchange protein
Cluster-8424.23538	Cellular Processes	Transport and catabolism	Endocytosis	ko04144	K18442	brefeldin A-inhibited guanine nucleotide-exchange protein
Cluster-13166.0	Cellular Processes	Transport and catabolism	Endocytosis	ko04144	K18442	brefeldin A-inhibited guanine nucleotide-exchange protein
Cluster-9294.0	Cellular Processes	Transport and catabolism	Endocytosis	ko04144	K18442	brefeldin A-inhibited guanine nucleotide-exchange protein
Cluster-23903.0	Cellular Processes	Transport and catabolism	Endocytosis	ko04144	K18442	brefeldin A-inhibited guanine nucleotide-exchange protein
Cluster-23903.2	Cellular Processes	Transport and catabolism	Endocytosis	ko04144	K18442	brefeldin A-inhibited guanine nucleotide-exchange protein
Cluster-11775.1	Cellular Processes	Transport and catabolism	Endocytosis	ko04144	K18443	golgi-specific brefeldin A-resistance guanine nucleotide exchange factor 1
Cluster-19911.1	Cellular Processes	Transport and catabolism	Endocytosis	ko04144	K18443	golgi-specific brefeldin A-resistance guanine nucleotide exchange factor 1
Cluster-19911.0	Cellular Processes	Transport and catabolism	Endocytosis	ko04144	K18443	golgi-specific brefeldin A-resistance guanine nucleotide exchange factor 1
Cluster-8652.0	Cellular Processes	Transport and catabolism	Endocytosis	ko04144	K18443	golgi-specific brefeldin A-resistance guanine nucleotide exchange factor 1
Cluster-8652.1	Cellular Processes	Transport and catabolism	Endocytosis	ko04144	K18443	golgi-specific brefeldin A-resistance guanine nucleotide exchange factor 1
Cluster-8318.0	Cellular Processes	Transport and catabolism	Endocytosis	ko04144	K18443	golgi-specific brefeldin A-resistance guanine nucleotide exchange factor 1
Cluster-1320.0	Cellular Processes	Transport and catabolism	Endocytosis	ko04144	K18443	golgi-specific brefeldin A-resistance guanine nucleotide exchange factor 1
Cluster-19911.2	Cellular Processes	Transport and catabolism	Endocytosis	ko04144	K18443	golgi-specific brefeldin A-resistance guanine nucleotide exchange factor 1
Cluster-18841.0	Cellular Processes	Transport and catabolism	Endocytosis	ko04144	K18443	golgi-specific brefeldin A-resistance guanine nucleotide exchange factor 1
Cluster-10982.0	Cellular Processes	Transport and catabolism	Endocytosis	ko04144	K18443	golgi-specific brefeldin A-resistance guanine nucleotide exchange factor 1
Cluster-10982.1	Cellular Processes	Transport and catabolism	Endocytosis	ko04144	K18443	golgi-specific brefeldin A-resistance guanine nucleotide exchange factor 1
Cluster-11775.0	Cellular Processes	Transport and catabolism	Endocytosis	ko04144	K18443	golgi-specific brefeldin A-resistance guanine nucleotide exchange factor 1
Cluster-3705.0	Cellular Processes	Transport and catabolism	Endocytosis	ko04144	K18443	golgi-specific brefeldin A-resistance guanine nucleotide exchange factor 1
Cluster-15388.0	Cellular Processes	Transport and catabolism	Endocytosis	ko04144	K18443	golgi-specific brefeldin A-resistance guanine nucleotide exchange factor 1
Cluster-8424.16173	Cellular Processes	Transport and catabolism	Endocytosis	ko04144	K18466	vacuolar protein sorting-associated protein 26
Cluster-8424.31919	Cellular Processes	Transport and catabolism	Endocytosis	ko04144	K18466	vacuolar protein sorting-associated protein 26
Cluster-8424.31920	Cellular Processes	Transport and catabolism	Endocytosis	ko04144	K18466	vacuolar protein sorting-associated protein 26
Cluster-8424.2689	Cellular Processes	Transport and catabolism	Endocytosis	ko04144	K18466	vacuolar protein sorting-associated protein 26
Cluster-8424.11228	Cellular Processes	Transport and catabolism	Endocytosis	ko04144	K18466	vacuolar protein sorting-associated protein 26
Cluster-8424.16450	Cellular Processes	Transport and catabolism	Endocytosis	ko04144	K18466	vacuolar protein sorting-associated protein 26
Cluster-5631.0	Cellular Processes	Transport and catabolism	Endocytosis	ko04144	K18467	vacuolar protein sorting-associated protein 29
Cluster-8424.11137	Cellular Processes	Transport and catabolism	Endocytosis	ko04144	K18467	vacuolar protein sorting-associated protein 29
Cluster-23525.1	Cellular Processes	Transport and catabolism	Endocytosis	ko04144	K18468	vacuolar protein sorting-associated protein 35
Cluster-8424.21418	Cellular Processes	Transport and catabolism	Endocytosis	ko04144	K18468	vacuolar protein sorting-associated protein 35
Cluster-8424.4225	Cellular Processes	Transport and catabolism	Endocytosis	ko04144	K18468	vacuolar protein sorting-associated protein 35
Cluster-23525.0	Cellular Processes	Transport and catabolism	Endocytosis	ko04144	K18468	vacuolar protein sorting-associated protein 35
Cluster-8424.6065	Cellular Processes	Transport and catabolism	Endocytosis	ko04144	K19366	spartin
Cluster-8424.8801	Cellular Processes	Transport and catabolism	Endocytosis	ko04144	K19366	spartin
Cluster-8424.21341	Cellular Processes	Transport and catabolism	Endocytosis	ko04144	K19366	spartin
Cluster-23128.3	Cellular Processes	Transport and catabolism	Endocytosis	ko04144	K19367	maspardin
Cluster-22166.0	Cellular Processes	Transport and catabolism	Endocytosis	ko04144	K19476	vacuolar protein sorting-associated protein IST1
Cluster-21016.0	Cellular Processes	Transport and catabolism	Endocytosis	ko04144	K19476	vacuolar protein sorting-associated protein IST1
Cluster-8424.24403	Cellular Processes	Transport and catabolism	Endocytosis	ko04144	K19476	vacuolar protein sorting-associated protein IST1
Cluster-6256.0	Cellular Processes	Transport and catabolism	Endocytosis	ko04144	K19476	vacuolar protein sorting-associated protein IST1
Cluster-8424.23202	Cellular Processes	Transport and catabolism	Endocytosis	ko04144	K19476	vacuolar protein sorting-associated protein IST1
Cluster-18930.0	Cellular Processes	Transport and catabolism	Endocytosis	ko04144	K19476	vacuolar protein sorting-associated protein IST1
Cluster-6021.0	Cellular Processes	Transport and catabolism	Endocytosis	ko04144	K19476	vacuolar protein sorting-associated protein IST1
Cluster-8424.24404	Cellular Processes	Transport and catabolism	Endocytosis	ko04144	K19476	vacuolar protein sorting-associated protein IST1
Cluster-8424.3224	Cellular Processes	Transport and catabolism	Endocytosis	ko04144	K19476	vacuolar protein sorting-associated protein IST1
Cluster-7449.3	Cellular Processes	Transport and catabolism	Endocytosis	ko04144	K19476	vacuolar protein sorting-associated protein IST1
Cluster-7449.2	Cellular Processes	Transport and catabolism	Endocytosis	ko04144	K19476	vacuolar protein sorting-associated protein IST1
Cluster-7449.0	Cellular Processes	Transport and catabolism	Endocytosis	ko04144	K19476	vacuolar protein sorting-associated protein IST1
Cluster-8424.29121	Cellular Processes	Transport and catabolism	Endocytosis	ko04144	K19476	vacuolar protein sorting-associated protein IST1
Cluster-5013.0	Cellular Processes	Transport and catabolism	Endocytosis	ko04144	K19476	vacuolar protein sorting-associated protein IST1
Cluster-6700.0	Cellular Processes	Transport and catabolism	Endocytosis	ko04144	K19476	vacuolar protein sorting-associated protein IST1
Cluster-8424.25934	Cellular Processes	Transport and catabolism	Phagosome	ko04145	K00914	phosphatidylinositol 3-kinase	2.7.1.137
Cluster-8424.14874	Cellular Processes	Transport and catabolism	Phagosome	ko04145	K00914	phosphatidylinositol 3-kinase	2.7.1.137
Cluster-8424.9854	Cellular Processes	Transport and catabolism	Phagosome	ko04145	K00921	1-phosphatidylinositol-3-phosphate 5-kinase	2.7.1.150
Cluster-19194.3	Cellular Processes	Transport and catabolism	Phagosome	ko04145	K00921	1-phosphatidylinositol-3-phosphate 5-kinase	2.7.1.150
Cluster-18011.0	Cellular Processes	Transport and catabolism	Phagosome	ko04145	K00921	1-phosphatidylinositol-3-phosphate 5-kinase	2.7.1.150
Cluster-8038.0	Cellular Processes	Transport and catabolism	Phagosome	ko04145	K00921	1-phosphatidylinositol-3-phosphate 5-kinase	2.7.1.150
Cluster-8424.22182	Cellular Processes	Transport and catabolism	Phagosome	ko04145	K00921	1-phosphatidylinositol-3-phosphate 5-kinase	2.7.1.150
Cluster-8424.19249	Cellular Processes	Transport and catabolism	Phagosome	ko04145	K00921	1-phosphatidylinositol-3-phosphate 5-kinase	2.7.1.150
Cluster-8424.20663	Cellular Processes	Transport and catabolism	Phagosome	ko04145	K00921	1-phosphatidylinositol-3-phosphate 5-kinase	2.7.1.150
Cluster-8424.20664	Cellular Processes	Transport and catabolism	Phagosome	ko04145	K00921	1-phosphatidylinositol-3-phosphate 5-kinase	2.7.1.150
Cluster-8424.4444	Cellular Processes	Transport and catabolism	Phagosome	ko04145	K00921	1-phosphatidylinositol-3-phosphate 5-kinase	2.7.1.150
Cluster-8424.4905	Cellular Processes	Transport and catabolism	Phagosome	ko04145	K00921	1-phosphatidylinositol-3-phosphate 5-kinase	2.7.1.150
Cluster-8424.4906	Cellular Processes	Transport and catabolism	Phagosome	ko04145	K00921	1-phosphatidylinositol-3-phosphate 5-kinase	2.7.1.150
Cluster-8424.4904	Cellular Processes	Transport and catabolism	Phagosome	ko04145	K00921	1-phosphatidylinositol-3-phosphate 5-kinase	2.7.1.150
Cluster-19194.4	Cellular Processes	Transport and catabolism	Phagosome	ko04145	K00921	1-phosphatidylinositol-3-phosphate 5-kinase	2.7.1.150
Cluster-19194.5	Cellular Processes	Transport and catabolism	Phagosome	ko04145	K00921	1-phosphatidylinositol-3-phosphate 5-kinase	2.7.1.150
Cluster-19194.0	Cellular Processes	Transport and catabolism	Phagosome	ko04145	K00921	1-phosphatidylinositol-3-phosphate 5-kinase	2.7.1.150
Cluster-19194.1	Cellular Processes	Transport and catabolism	Phagosome	ko04145	K00921	1-phosphatidylinositol-3-phosphate 5-kinase	2.7.1.150
Cluster-19194.2	Cellular Processes	Transport and catabolism	Phagosome	ko04145	K00921	1-phosphatidylinositol-3-phosphate 5-kinase	2.7.1.150
Cluster-9550.0	Cellular Processes	Transport and catabolism	Phagosome	ko04145	K00921	1-phosphatidylinositol-3-phosphate 5-kinase	2.7.1.150
Cluster-13716.0	Cellular Processes	Transport and catabolism	Phagosome	ko04145	K00921	1-phosphatidylinositol-3-phosphate 5-kinase	2.7.1.150
Cluster-8424.25019	Cellular Processes	Transport and catabolism	Phagosome	ko04145	K00921	1-phosphatidylinositol-3-phosphate 5-kinase	2.7.1.150
Cluster-8424.20674	Cellular Processes	Transport and catabolism	Phagosome	ko04145	K00921	1-phosphatidylinositol-3-phosphate 5-kinase	2.7.1.150
Cluster-8424.20168	Cellular Processes	Transport and catabolism	Phagosome	ko04145	K00921	1-phosphatidylinositol-3-phosphate 5-kinase	2.7.1.150
Cluster-14912.0	Cellular Processes	Transport and catabolism	Phagosome	ko04145	K00921	1-phosphatidylinositol-3-phosphate 5-kinase	2.7.1.150
Cluster-8424.25020	Cellular Processes	Transport and catabolism	Phagosome	ko04145	K00921	1-phosphatidylinositol-3-phosphate 5-kinase	2.7.1.150
Cluster-8424.25021	Cellular Processes	Transport and catabolism	Phagosome	ko04145	K00921	1-phosphatidylinositol-3-phosphate 5-kinase	2.7.1.150
Cluster-14481.0	Cellular Processes	Transport and catabolism	Phagosome	ko04145	K00921	1-phosphatidylinositol-3-phosphate 5-kinase	2.7.1.150
Cluster-7125.0	Cellular Processes	Transport and catabolism	Phagosome	ko04145	K00921	1-phosphatidylinositol-3-phosphate 5-kinase	2.7.1.150
Cluster-10373.0	Cellular Processes	Transport and catabolism	Phagosome	ko04145	K00921	1-phosphatidylinositol-3-phosphate 5-kinase	2.7.1.150
Cluster-19510.3	Cellular Processes	Transport and catabolism	Phagosome	ko04145	K02144	V-type H+-transporting ATPase subunit H
Cluster-8424.16390	Cellular Processes	Transport and catabolism	Phagosome	ko04145	K02144	V-type H+-transporting ATPase subunit H
Cluster-8424.7781	Cellular Processes	Transport and catabolism	Phagosome	ko04145	K02144	V-type H+-transporting ATPase subunit H
Cluster-19510.1	Cellular Processes	Transport and catabolism	Phagosome	ko04145	K02144	V-type H+-transporting ATPase subunit H
Cluster-19510.2	Cellular Processes	Transport and catabolism	Phagosome	ko04145	K02144	V-type H+-transporting ATPase subunit H
Cluster-22944.0	Cellular Processes	Transport and catabolism	Phagosome	ko04145	K02144	V-type H+-transporting ATPase subunit H
Cluster-8424.18227	Cellular Processes	Transport and catabolism	Phagosome	ko04145	K02145	V-type H+-transporting ATPase subunit A	3.6.3.14
Cluster-8424.23090	Cellular Processes	Transport and catabolism	Phagosome	ko04145	K02145	V-type H+-transporting ATPase subunit A	3.6.3.14
Cluster-8424.19239	Cellular Processes	Transport and catabolism	Phagosome	ko04145	K02145	V-type H+-transporting ATPase subunit A	3.6.3.14
Cluster-8424.29798	Cellular Processes	Transport and catabolism	Phagosome	ko04145	K02146	V-type H+-transporting ATPase subunit d
Cluster-8424.29799	Cellular Processes	Transport and catabolism	Phagosome	ko04145	K02146	V-type H+-transporting ATPase subunit d
Cluster-8424.29792	Cellular Processes	Transport and catabolism	Phagosome	ko04145	K02146	V-type H+-transporting ATPase subunit d
Cluster-8424.29809	Cellular Processes	Transport and catabolism	Phagosome	ko04145	K02146	V-type H+-transporting ATPase subunit d
Cluster-8424.29804	Cellular Processes	Transport and catabolism	Phagosome	ko04145	K02146	V-type H+-transporting ATPase subunit d
Cluster-8424.29800	Cellular Processes	Transport and catabolism	Phagosome	ko04145	K02146	V-type H+-transporting ATPase subunit d
Cluster-8424.29801	Cellular Processes	Transport and catabolism	Phagosome	ko04145	K02146	V-type H+-transporting ATPase subunit d
Cluster-8424.29802	Cellular Processes	Transport and catabolism	Phagosome	ko04145	K02146	V-type H+-transporting ATPase subunit d
Cluster-8424.29803	Cellular Processes	Transport and catabolism	Phagosome	ko04145	K02146	V-type H+-transporting ATPase subunit d
Cluster-8424.34403	Cellular Processes	Transport and catabolism	Phagosome	ko04145	K02147	V-type H+-transporting ATPase subunit B
Cluster-8424.34401	Cellular Processes	Transport and catabolism	Phagosome	ko04145	K02147	V-type H+-transporting ATPase subunit B
Cluster-9233.0	Cellular Processes	Transport and catabolism	Phagosome	ko04145	K02147	V-type H+-transporting ATPase subunit B
Cluster-8424.9486	Cellular Processes	Transport and catabolism	Phagosome	ko04145	K02147	V-type H+-transporting ATPase subunit B
Cluster-8424.9489	Cellular Processes	Transport and catabolism	Phagosome	ko04145	K02147	V-type H+-transporting ATPase subunit B
Cluster-8424.9483	Cellular Processes	Transport and catabolism	Phagosome	ko04145	K02147	V-type H+-transporting ATPase subunit B
Cluster-8424.9481	Cellular Processes	Transport and catabolism	Phagosome	ko04145	K02147	V-type H+-transporting ATPase subunit B
Cluster-8424.9480	Cellular Processes	Transport and catabolism	Phagosome	ko04145	K02147	V-type H+-transporting ATPase subunit B
Cluster-8424.9485	Cellular Processes	Transport and catabolism	Phagosome	ko04145	K02147	V-type H+-transporting ATPase subunit B
Cluster-6738.0	Cellular Processes	Transport and catabolism	Phagosome	ko04145	K02147	V-type H+-transporting ATPase subunit B
Cluster-21067.0	Cellular Processes	Transport and catabolism	Phagosome	ko04145	K02148	V-type H+-transporting ATPase subunit C
Cluster-8424.23059	Cellular Processes	Transport and catabolism	Phagosome	ko04145	K02148	V-type H+-transporting ATPase subunit C
Cluster-8424.27262	Cellular Processes	Transport and catabolism	Phagosome	ko04145	K02149	V-type H+-transporting ATPase subunit D
Cluster-8424.6491	Cellular Processes	Transport and catabolism	Phagosome	ko04145	K02149	V-type H+-transporting ATPase subunit D
Cluster-21966.0	Cellular Processes	Transport and catabolism	Phagosome	ko04145	K02150	V-type H+-transporting ATPase subunit E
Cluster-8424.3966	Cellular Processes	Transport and catabolism	Phagosome	ko04145	K02150	V-type H+-transporting ATPase subunit E
Cluster-8424.3964	Cellular Processes	Transport and catabolism	Phagosome	ko04145	K02150	V-type H+-transporting ATPase subunit E
Cluster-8424.3965	Cellular Processes	Transport and catabolism	Phagosome	ko04145	K02150	V-type H+-transporting ATPase subunit E
Cluster-8424.6072	Cellular Processes	Transport and catabolism	Phagosome	ko04145	K02150	V-type H+-transporting ATPase subunit E
Cluster-8424.6071	Cellular Processes	Transport and catabolism	Phagosome	ko04145	K02150	V-type H+-transporting ATPase subunit E
Cluster-21350.0	Cellular Processes	Transport and catabolism	Phagosome	ko04145	K02151	V-type H+-transporting ATPase subunit F
Cluster-19166.0	Cellular Processes	Transport and catabolism	Phagosome	ko04145	K02151	V-type H+-transporting ATPase subunit F
Cluster-8424.27690	Cellular Processes	Transport and catabolism	Phagosome	ko04145	K02152	V-type H+-transporting ATPase subunit G
Cluster-11155.0	Cellular Processes	Transport and catabolism	Phagosome	ko04145	K02152	V-type H+-transporting ATPase subunit G
Cluster-8424.31259	Cellular Processes	Transport and catabolism	Phagosome	ko04145	K02152	V-type H+-transporting ATPase subunit G
Cluster-11712.0	Cellular Processes	Transport and catabolism	Phagosome	ko04145	K02153	V-type H+-transporting ATPase subunit e
Cluster-11712.1	Cellular Processes	Transport and catabolism	Phagosome	ko04145	K02153	V-type H+-transporting ATPase subunit e
Cluster-21934.2	Cellular Processes	Transport and catabolism	Phagosome	ko04145	K02153	V-type H+-transporting ATPase subunit e
Cluster-1015.0	Cellular Processes	Transport and catabolism	Phagosome	ko04145	K02153	V-type H+-transporting ATPase subunit e
Cluster-14951.2	Cellular Processes	Transport and catabolism	Phagosome	ko04145	K02154	V-type H+-transporting ATPase subunit a
Cluster-14951.1	Cellular Processes	Transport and catabolism	Phagosome	ko04145	K02154	V-type H+-transporting ATPase subunit a
Cluster-16175.0	Cellular Processes	Transport and catabolism	Phagosome	ko04145	K02154	V-type H+-transporting ATPase subunit a
Cluster-8424.5713	Cellular Processes	Transport and catabolism	Phagosome	ko04145	K02154	V-type H+-transporting ATPase subunit a
Cluster-8424.5712	Cellular Processes	Transport and catabolism	Phagosome	ko04145	K02154	V-type H+-transporting ATPase subunit a
Cluster-8424.5711	Cellular Processes	Transport and catabolism	Phagosome	ko04145	K02154	V-type H+-transporting ATPase subunit a
Cluster-8424.5717	Cellular Processes	Transport and catabolism	Phagosome	ko04145	K02154	V-type H+-transporting ATPase subunit a
Cluster-8424.5716	Cellular Processes	Transport and catabolism	Phagosome	ko04145	K02154	V-type H+-transporting ATPase subunit a
Cluster-8424.5715	Cellular Processes	Transport and catabolism	Phagosome	ko04145	K02154	V-type H+-transporting ATPase subunit a
Cluster-8424.5714	Cellular Processes	Transport and catabolism	Phagosome	ko04145	K02154	V-type H+-transporting ATPase subunit a
Cluster-8424.12591	Cellular Processes	Transport and catabolism	Phagosome	ko04145	K02154	V-type H+-transporting ATPase subunit a
Cluster-8424.4946	Cellular Processes	Transport and catabolism	Phagosome	ko04145	K02154	V-type H+-transporting ATPase subunit a
Cluster-8424.13364	Cellular Processes	Transport and catabolism	Phagosome	ko04145	K02154	V-type H+-transporting ATPase subunit a
Cluster-8424.11575	Cellular Processes	Transport and catabolism	Phagosome	ko04145	K02154	V-type H+-transporting ATPase subunit a
Cluster-8501.0	Cellular Processes	Transport and catabolism	Phagosome	ko04145	K02155	V-type H+-transporting ATPase 16kDa proteolipid subunit
Cluster-15470.0	Cellular Processes	Transport and catabolism	Phagosome	ko04145	K02155	V-type H+-transporting ATPase 16kDa proteolipid subunit
Cluster-8424.18308	Cellular Processes	Transport and catabolism	Phagosome	ko04145	K02155	V-type H+-transporting ATPase 16kDa proteolipid subunit
Cluster-8424.9654	Cellular Processes	Transport and catabolism	Phagosome	ko04145	K02155	V-type H+-transporting ATPase 16kDa proteolipid subunit
Cluster-8424.8356	Cellular Processes	Transport and catabolism	Phagosome	ko04145	K02155	V-type H+-transporting ATPase 16kDa proteolipid subunit
Cluster-8424.17654	Cellular Processes	Transport and catabolism	Phagosome	ko04145	K02155	V-type H+-transporting ATPase 16kDa proteolipid subunit
Cluster-15470.1	Cellular Processes	Transport and catabolism	Phagosome	ko04145	K02155	V-type H+-transporting ATPase 16kDa proteolipid subunit
Cluster-8424.24127	Cellular Processes	Transport and catabolism	Phagosome	ko04145	K02155	V-type H+-transporting ATPase 16kDa proteolipid subunit
Cluster-8424.1671	Cellular Processes	Transport and catabolism	Phagosome	ko04145	K02155	V-type H+-transporting ATPase 16kDa proteolipid subunit
Cluster-2900.0	Cellular Processes	Transport and catabolism	Phagosome	ko04145	K03661	V-type H+-transporting ATPase 21kDa proteolipid subunit
Cluster-8424.2858	Cellular Processes	Transport and catabolism	Phagosome	ko04145	K03661	V-type H+-transporting ATPase 21kDa proteolipid subunit
Cluster-8424.20734	Cellular Processes	Transport and catabolism	Phagosome	ko04145	K04392	Ras-related C3 botulinum toxin substrate 1
Cluster-9217.0	Cellular Processes	Transport and catabolism	Phagosome	ko04145	K04392	Ras-related C3 botulinum toxin substrate 1
Cluster-8424.18571	Cellular Processes	Transport and catabolism	Phagosome	ko04145	K04392	Ras-related C3 botulinum toxin substrate 1
Cluster-17140.2	Cellular Processes	Transport and catabolism	Phagosome	ko04145	K04392	Ras-related C3 botulinum toxin substrate 1
Cluster-8424.4448	Cellular Processes	Transport and catabolism	Phagosome	ko04145	K04392	Ras-related C3 botulinum toxin substrate 1
Cluster-8424.18520	Cellular Processes	Transport and catabolism	Phagosome	ko04145	K04392	Ras-related C3 botulinum toxin substrate 1
Cluster-17828.0	Cellular Processes	Transport and catabolism	Phagosome	ko04145	K04392	Ras-related C3 botulinum toxin substrate 1
Cluster-8424.26768	Cellular Processes	Transport and catabolism	Phagosome	ko04145	K04392	Ras-related C3 botulinum toxin substrate 1
Cluster-8424.20524	Cellular Processes	Transport and catabolism	Phagosome	ko04145	K04392	Ras-related C3 botulinum toxin substrate 1
Cluster-8866.0	Cellular Processes	Transport and catabolism	Phagosome	ko04145	K04392	Ras-related C3 botulinum toxin substrate 1
Cluster-8424.18541	Cellular Processes	Transport and catabolism	Phagosome	ko04145	K04392	Ras-related C3 botulinum toxin substrate 1
Cluster-17140.0	Cellular Processes	Transport and catabolism	Phagosome	ko04145	K04392	Ras-related C3 botulinum toxin substrate 1
Cluster-8573.0	Cellular Processes	Transport and catabolism	Phagosome	ko04145	K04392	Ras-related C3 botulinum toxin substrate 1
Cluster-8573.1	Cellular Processes	Transport and catabolism	Phagosome	ko04145	K04392	Ras-related C3 botulinum toxin substrate 1
Cluster-6146.0	Cellular Processes	Transport and catabolism	Phagosome	ko04145	K04392	Ras-related C3 botulinum toxin substrate 1
Cluster-6146.1	Cellular Processes	Transport and catabolism	Phagosome	ko04145	K04392	Ras-related C3 botulinum toxin substrate 1
Cluster-8424.22359	Cellular Processes	Transport and catabolism	Phagosome	ko04145	K04392	Ras-related C3 botulinum toxin substrate 1
Cluster-55.0	Cellular Processes	Transport and catabolism	Phagosome	ko04145	K04392	Ras-related C3 botulinum toxin substrate 1
Cluster-8424.27503	Cellular Processes	Transport and catabolism	Phagosome	ko04145	K07342	protein transport protein SEC61 subunit gamma and related proteins
Cluster-8424.32234	Cellular Processes	Transport and catabolism	Phagosome	ko04145	K07374	tubulin alpha
Cluster-8424.6763	Cellular Processes	Transport and catabolism	Phagosome	ko04145	K07374	tubulin alpha
Cluster-8424.5559	Cellular Processes	Transport and catabolism	Phagosome	ko04145	K07374	tubulin alpha
Cluster-18984.0	Cellular Processes	Transport and catabolism	Phagosome	ko04145	K07374	tubulin alpha
Cluster-8424.23633	Cellular Processes	Transport and catabolism	Phagosome	ko04145	K07374	tubulin alpha
Cluster-8424.13582	Cellular Processes	Transport and catabolism	Phagosome	ko04145	K07374	tubulin alpha
Cluster-8424.7486	Cellular Processes	Transport and catabolism	Phagosome	ko04145	K07374	tubulin alpha
Cluster-8424.29516	Cellular Processes	Transport and catabolism	Phagosome	ko04145	K07374	tubulin alpha
Cluster-8424.29514	Cellular Processes	Transport and catabolism	Phagosome	ko04145	K07374	tubulin alpha
Cluster-8424.29515	Cellular Processes	Transport and catabolism	Phagosome	ko04145	K07374	tubulin alpha
Cluster-8424.338	Cellular Processes	Transport and catabolism	Phagosome	ko04145	K07374	tubulin alpha
Cluster-19905.0	Cellular Processes	Transport and catabolism	Phagosome	ko04145	K07374	tubulin alpha
Cluster-8424.19111	Cellular Processes	Transport and catabolism	Phagosome	ko04145	K07374	tubulin alpha
Cluster-8588.0	Cellular Processes	Transport and catabolism	Phagosome	ko04145	K07374	tubulin alpha
Cluster-8424.4319	Cellular Processes	Transport and catabolism	Phagosome	ko04145	K07374	tubulin alpha
Cluster-8424.26384	Cellular Processes	Transport and catabolism	Phagosome	ko04145	K07374	tubulin alpha
Cluster-8424.26383	Cellular Processes	Transport and catabolism	Phagosome	ko04145	K07374	tubulin alpha
Cluster-8424.3600	Cellular Processes	Transport and catabolism	Phagosome	ko04145	K07374	tubulin alpha
Cluster-8424.12924	Cellular Processes	Transport and catabolism	Phagosome	ko04145	K07375	tubulin beta
Cluster-16645.0	Cellular Processes	Transport and catabolism	Phagosome	ko04145	K07375	tubulin beta
Cluster-8505.0	Cellular Processes	Transport and catabolism	Phagosome	ko04145	K07375	tubulin beta
Cluster-20548.0	Cellular Processes	Transport and catabolism	Phagosome	ko04145	K07375	tubulin beta
Cluster-8424.23226	Cellular Processes	Transport and catabolism	Phagosome	ko04145	K07375	tubulin beta
Cluster-8424.12927	Cellular Processes	Transport and catabolism	Phagosome	ko04145	K07375	tubulin beta
Cluster-8424.12923	Cellular Processes	Transport and catabolism	Phagosome	ko04145	K07375	tubulin beta
Cluster-23138.0	Cellular Processes	Transport and catabolism	Phagosome	ko04145	K07375	tubulin beta
Cluster-8424.16799	Cellular Processes	Transport and catabolism	Phagosome	ko04145	K07375	tubulin beta
Cluster-8424.1280	Cellular Processes	Transport and catabolism	Phagosome	ko04145	K07375	tubulin beta
Cluster-10113.0	Cellular Processes	Transport and catabolism	Phagosome	ko04145	K07375	tubulin beta
Cluster-10113.1	Cellular Processes	Transport and catabolism	Phagosome	ko04145	K07375	tubulin beta
Cluster-8424.21511	Cellular Processes	Transport and catabolism	Phagosome	ko04145	K07375	tubulin beta
Cluster-15372.0	Cellular Processes	Transport and catabolism	Phagosome	ko04145	K07375	tubulin beta
Cluster-8424.33981	Cellular Processes	Transport and catabolism	Phagosome	ko04145	K07375	tubulin beta
Cluster-5730.0	Cellular Processes	Transport and catabolism	Phagosome	ko04145	K07375	tubulin beta
Cluster-1463.0	Cellular Processes	Transport and catabolism	Phagosome	ko04145	K07375	tubulin beta
Cluster-20548.1	Cellular Processes	Transport and catabolism	Phagosome	ko04145	K07375	tubulin beta
Cluster-8424.3136	Cellular Processes	Transport and catabolism	Phagosome	ko04145	K07375	tubulin beta
Cluster-8424.29561	Cellular Processes	Transport and catabolism	Phagosome	ko04145	K07375	tubulin beta
Cluster-8424.7370	Cellular Processes	Transport and catabolism	Phagosome	ko04145	K07375	tubulin beta
Cluster-18021.0	Cellular Processes	Transport and catabolism	Phagosome	ko04145	K07375	tubulin beta
Cluster-17373.0	Cellular Processes	Transport and catabolism	Phagosome	ko04145	K07375	tubulin beta
Cluster-8424.33427	Cellular Processes	Transport and catabolism	Phagosome	ko04145	K07375	tubulin beta
Cluster-8424.15628	Cellular Processes	Transport and catabolism	Phagosome	ko04145	K07889	Ras-related protein Rab-5C
Cluster-8424.29935	Cellular Processes	Transport and catabolism	Phagosome	ko04145	K07889	Ras-related protein Rab-5C
Cluster-8424.5049	Cellular Processes	Transport and catabolism	Phagosome	ko04145	K07889	Ras-related protein Rab-5C
Cluster-8424.5660	Cellular Processes	Transport and catabolism	Phagosome	ko04145	K07889	Ras-related protein Rab-5C
Cluster-8424.29374	Cellular Processes	Transport and catabolism	Phagosome	ko04145	K07889	Ras-related protein Rab-5C
Cluster-8424.29375	Cellular Processes	Transport and catabolism	Phagosome	ko04145	K07889	Ras-related protein Rab-5C
Cluster-8424.22607	Cellular Processes	Transport and catabolism	Phagosome	ko04145	K07889	Ras-related protein Rab-5C
Cluster-11164.4	Cellular Processes	Transport and catabolism	Phagosome	ko04145	K07897	Ras-related protein Rab-7A
Cluster-11164.1	Cellular Processes	Transport and catabolism	Phagosome	ko04145	K07897	Ras-related protein Rab-7A
Cluster-11164.3	Cellular Processes	Transport and catabolism	Phagosome	ko04145	K07897	Ras-related protein Rab-7A
Cluster-11164.2	Cellular Processes	Transport and catabolism	Phagosome	ko04145	K07897	Ras-related protein Rab-7A
Cluster-11164.9	Cellular Processes	Transport and catabolism	Phagosome	ko04145	K07897	Ras-related protein Rab-7A
Cluster-11164.8	Cellular Processes	Transport and catabolism	Phagosome	ko04145	K07897	Ras-related protein Rab-7A
Cluster-15314.0	Cellular Processes	Transport and catabolism	Phagosome	ko04145	K07897	Ras-related protein Rab-7A
Cluster-15314.1	Cellular Processes	Transport and catabolism	Phagosome	ko04145	K07897	Ras-related protein Rab-7A
Cluster-11164.6	Cellular Processes	Transport and catabolism	Phagosome	ko04145	K07897	Ras-related protein Rab-7A
Cluster-10860.0	Cellular Processes	Transport and catabolism	Phagosome	ko04145	K07897	Ras-related protein Rab-7A
Cluster-346.0	Cellular Processes	Transport and catabolism	Phagosome	ko04145	K07897	Ras-related protein Rab-7A
Cluster-8424.7594	Cellular Processes	Transport and catabolism	Phagosome	ko04145	K07897	Ras-related protein Rab-7A
Cluster-8424.7593	Cellular Processes	Transport and catabolism	Phagosome	ko04145	K07897	Ras-related protein Rab-7A
Cluster-18980.0	Cellular Processes	Transport and catabolism	Phagosome	ko04145	K07897	Ras-related protein Rab-7A
Cluster-18980.1	Cellular Processes	Transport and catabolism	Phagosome	ko04145	K07897	Ras-related protein Rab-7A
Cluster-18980.2	Cellular Processes	Transport and catabolism	Phagosome	ko04145	K07897	Ras-related protein Rab-7A
Cluster-18980.3	Cellular Processes	Transport and catabolism	Phagosome	ko04145	K07897	Ras-related protein Rab-7A
Cluster-8424.12742	Cellular Processes	Transport and catabolism	Phagosome	ko04145	K07897	Ras-related protein Rab-7A
Cluster-8424.3516	Cellular Processes	Transport and catabolism	Phagosome	ko04145	K07897	Ras-related protein Rab-7A
Cluster-8424.22200	Cellular Processes	Transport and catabolism	Phagosome	ko04145	K07897	Ras-related protein Rab-7A
Cluster-8424.19545	Cellular Processes	Transport and catabolism	Phagosome	ko04145	K08054	calnexin
Cluster-22035.0	Cellular Processes	Transport and catabolism	Phagosome	ko04145	K08054	calnexin
Cluster-7146.0	Cellular Processes	Transport and catabolism	Phagosome	ko04145	K08054	calnexin
Cluster-364.0	Cellular Processes	Transport and catabolism	Phagosome	ko04145	K08057	calreticulin
Cluster-8424.13740	Cellular Processes	Transport and catabolism	Phagosome	ko04145	K08057	calreticulin
Cluster-8424.31615	Cellular Processes	Transport and catabolism	Phagosome	ko04145	K08057	calreticulin
Cluster-8424.29212	Cellular Processes	Transport and catabolism	Phagosome	ko04145	K08057	calreticulin
Cluster-8424.17010	Cellular Processes	Transport and catabolism	Phagosome	ko04145	K08057	calreticulin
Cluster-8424.16083	Cellular Processes	Transport and catabolism	Phagosome	ko04145	K08057	calreticulin
Cluster-8424.19048	Cellular Processes	Transport and catabolism	Phagosome	ko04145	K08057	calreticulin
Cluster-8424.8742	Cellular Processes	Transport and catabolism	Phagosome	ko04145	K08488	syntaxin 7
Cluster-8424.16070	Cellular Processes	Transport and catabolism	Phagosome	ko04145	K08488	syntaxin 7
Cluster-8424.24413	Cellular Processes	Transport and catabolism	Phagosome	ko04145	K08488	syntaxin 7
Cluster-3745.0	Cellular Processes	Transport and catabolism	Phagosome	ko04145	K08488	syntaxin 7
Cluster-3745.1	Cellular Processes	Transport and catabolism	Phagosome	ko04145	K08488	syntaxin 7
Cluster-8424.24411	Cellular Processes	Transport and catabolism	Phagosome	ko04145	K08488	syntaxin 7
Cluster-8424.24414	Cellular Processes	Transport and catabolism	Phagosome	ko04145	K08488	syntaxin 7
Cluster-8424.10642	Cellular Processes	Transport and catabolism	Phagosome	ko04145	K08492	syntaxin 18
Cluster-8424.10644	Cellular Processes	Transport and catabolism	Phagosome	ko04145	K08492	syntaxin 18
Cluster-2027.0	Cellular Processes	Transport and catabolism	Phagosome	ko04145	K08517	vesicle transport protein SEC22
Cluster-15262.5	Cellular Processes	Transport and catabolism	Phagosome	ko04145	K08517	vesicle transport protein SEC22
Cluster-24556.0	Cellular Processes	Transport and catabolism	Phagosome	ko04145	K08517	vesicle transport protein SEC22
Cluster-15262.12	Cellular Processes	Transport and catabolism	Phagosome	ko04145	K08517	vesicle transport protein SEC22
Cluster-15262.4	Cellular Processes	Transport and catabolism	Phagosome	ko04145	K08517	vesicle transport protein SEC22
Cluster-8359.0	Cellular Processes	Transport and catabolism	Phagosome	ko04145	K09481	protein transport protein SEC61 subunit beta
Cluster-8424.10934	Cellular Processes	Transport and catabolism	Phagosome	ko04145	K09481	protein transport protein SEC61 subunit beta
Cluster-8424.29619	Cellular Processes	Transport and catabolism	Phagosome	ko04145	K10956	protein transport protein SEC61 subunit alpha
Cluster-8424.14060	Cellular Processes	Transport and catabolism	Phagosome	ko04145	K10956	protein transport protein SEC61 subunit alpha
Cluster-15493.2	Cellular Processes	Transport and catabolism	Phagosome	ko04145	K10956	protein transport protein SEC61 subunit alpha
Cluster-8424.4267	Cellular Processes	Transport and catabolism	Phagosome	ko04145	K10956	protein transport protein SEC61 subunit alpha
Cluster-8424.4268	Cellular Processes	Transport and catabolism	Phagosome	ko04145	K10956	protein transport protein SEC61 subunit alpha
Cluster-15493.1	Cellular Processes	Transport and catabolism	Phagosome	ko04145	K10956	protein transport protein SEC61 subunit alpha
Cluster-8424.33468	Cellular Processes	Transport and catabolism	Phagosome	ko04145	K10956	protein transport protein SEC61 subunit alpha
Cluster-8424.14061	Cellular Processes	Transport and catabolism	Phagosome	ko04145	K10956	protein transport protein SEC61 subunit alpha
Cluster-15908.2	Cellular Processes	Transport and catabolism	Phagosome	ko04145	K10956	protein transport protein SEC61 subunit alpha
Cluster-15908.0	Cellular Processes	Transport and catabolism	Phagosome	ko04145	K10956	protein transport protein SEC61 subunit alpha
Cluster-6959.0	Cellular Processes	Transport and catabolism	Peroxisome	ko04146	K00031	isocitrate dehydrogenase	1.1.1.42
Cluster-6959.1	Cellular Processes	Transport and catabolism	Peroxisome	ko04146	K00031	isocitrate dehydrogenase	1.1.1.42
Cluster-8424.23553	Cellular Processes	Transport and catabolism	Peroxisome	ko04146	K00031	isocitrate dehydrogenase	1.1.1.42
Cluster-8424.18317	Cellular Processes	Transport and catabolism	Peroxisome	ko04146	K00031	isocitrate dehydrogenase	1.1.1.42
Cluster-8424.15305	Cellular Processes	Transport and catabolism	Peroxisome	ko04146	K00031	isocitrate dehydrogenase	1.1.1.42
Cluster-5016.0	Cellular Processes	Transport and catabolism	Peroxisome	ko04146	K00106	xanthine dehydrogenase/oxidase	1.17.1.4 1.17.3.2
Cluster-5112.0	Cellular Processes	Transport and catabolism	Peroxisome	ko04146	K00232	acyl-CoA oxidase	1.3.3.6
Cluster-24024.0	Cellular Processes	Transport and catabolism	Peroxisome	ko04146	K00232	acyl-CoA oxidase	1.3.3.6
Cluster-23065.0	Cellular Processes	Transport and catabolism	Peroxisome	ko04146	K00232	acyl-CoA oxidase	1.3.3.6
Cluster-8424.5574	Cellular Processes	Transport and catabolism	Peroxisome	ko04146	K00232	acyl-CoA oxidase	1.3.3.6
Cluster-8424.3070	Cellular Processes	Transport and catabolism	Peroxisome	ko04146	K00232	acyl-CoA oxidase	1.3.3.6
Cluster-9092.0	Cellular Processes	Transport and catabolism	Peroxisome	ko04146	K00232	acyl-CoA oxidase	1.3.3.6
Cluster-8424.3805	Cellular Processes	Transport and catabolism	Peroxisome	ko04146	K00232	acyl-CoA oxidase	1.3.3.6
Cluster-24024.1	Cellular Processes	Transport and catabolism	Peroxisome	ko04146	K00232	acyl-CoA oxidase	1.3.3.6
Cluster-8424.17416	Cellular Processes	Transport and catabolism	Peroxisome	ko04146	K00232	acyl-CoA oxidase	1.3.3.6
Cluster-8424.32379	Cellular Processes	Transport and catabolism	Peroxisome	ko04146	K00477	phytanoyl-CoA hydroxylase	1.14.11.18
Cluster-8424.18680	Cellular Processes	Transport and catabolism	Peroxisome	ko04146	K00830	alanine-glyoxylate transaminase / serine-glyoxylate transaminase / serine-pyruvate transaminase	2.6.1.44 2.6.1.45 2.6.1.51
Cluster-8424.10681	Cellular Processes	Transport and catabolism	Peroxisome	ko04146	K00830	alanine-glyoxylate transaminase / serine-glyoxylate transaminase / serine-pyruvate transaminase	2.6.1.44 2.6.1.45 2.6.1.51
Cluster-8424.15610	Cellular Processes	Transport and catabolism	Peroxisome	ko04146	K00869	mevalonate kinase	2.7.1.36
Cluster-8424.15663	Cellular Processes	Transport and catabolism	Peroxisome	ko04146	K00869	mevalonate kinase	2.7.1.36
Cluster-8424.25664	Cellular Processes	Transport and catabolism	Peroxisome	ko04146	K00869	mevalonate kinase	2.7.1.36
Cluster-8424.15944	Cellular Processes	Transport and catabolism	Peroxisome	ko04146	K00869	mevalonate kinase	2.7.1.36
Cluster-8424.15945	Cellular Processes	Transport and catabolism	Peroxisome	ko04146	K00869	mevalonate kinase	2.7.1.36
Cluster-8424.15942	Cellular Processes	Transport and catabolism	Peroxisome	ko04146	K00869	mevalonate kinase	2.7.1.36
Cluster-8424.15943	Cellular Processes	Transport and catabolism	Peroxisome	ko04146	K00869	mevalonate kinase	2.7.1.36
Cluster-8424.15941	Cellular Processes	Transport and catabolism	Peroxisome	ko04146	K00869	mevalonate kinase	2.7.1.36
Cluster-8424.20244	Cellular Processes	Transport and catabolism	Peroxisome	ko04146	K01578	malonyl-CoA decarboxylase	4.1.1.9
Cluster-8424.20247	Cellular Processes	Transport and catabolism	Peroxisome	ko04146	K01578	malonyl-CoA decarboxylase	4.1.1.9
Cluster-8424.20246	Cellular Processes	Transport and catabolism	Peroxisome	ko04146	K01578	malonyl-CoA decarboxylase	4.1.1.9
Cluster-8424.20242	Cellular Processes	Transport and catabolism	Peroxisome	ko04146	K01578	malonyl-CoA decarboxylase	4.1.1.9
Cluster-8424.20248	Cellular Processes	Transport and catabolism	Peroxisome	ko04146	K01578	malonyl-CoA decarboxylase	4.1.1.9
Cluster-8424.20245	Cellular Processes	Transport and catabolism	Peroxisome	ko04146	K01578	malonyl-CoA decarboxylase	4.1.1.9
Cluster-8424.14250	Cellular Processes	Transport and catabolism	Peroxisome	ko04146	K01578	malonyl-CoA decarboxylase	4.1.1.9
Cluster-8424.22468	Cellular Processes	Transport and catabolism	Peroxisome	ko04146	K01578	malonyl-CoA decarboxylase	4.1.1.9
Cluster-8424.17840	Cellular Processes	Transport and catabolism	Peroxisome	ko04146	K01578	malonyl-CoA decarboxylase	4.1.1.9
Cluster-8424.22467	Cellular Processes	Transport and catabolism	Peroxisome	ko04146	K01578	malonyl-CoA decarboxylase	4.1.1.9
Cluster-8424.15204	Cellular Processes	Transport and catabolism	Peroxisome	ko04146	K01640	hydroxymethylglutaryl-CoA lyase	4.1.3.4
Cluster-8424.33579	Cellular Processes	Transport and catabolism	Peroxisome	ko04146	K01640	hydroxymethylglutaryl-CoA lyase	4.1.3.4
Cluster-8424.26559	Cellular Processes	Transport and catabolism	Peroxisome	ko04146	K01640	hydroxymethylglutaryl-CoA lyase	4.1.3.4
Cluster-8424.10580	Cellular Processes	Transport and catabolism	Peroxisome	ko04146	K01640	hydroxymethylglutaryl-CoA lyase	4.1.3.4
Cluster-8424.10579	Cellular Processes	Transport and catabolism	Peroxisome	ko04146	K01640	hydroxymethylglutaryl-CoA lyase	4.1.3.4
Cluster-8424.10574	Cellular Processes	Transport and catabolism	Peroxisome	ko04146	K01640	hydroxymethylglutaryl-CoA lyase	4.1.3.4
Cluster-8424.10575	Cellular Processes	Transport and catabolism	Peroxisome	ko04146	K01640	hydroxymethylglutaryl-CoA lyase	4.1.3.4
Cluster-3455.0	Cellular Processes	Transport and catabolism	Peroxisome	ko04146	K01897	long-chain acyl-CoA synthetase	6.2.1.3
Cluster-8424.1650	Cellular Processes	Transport and catabolism	Peroxisome	ko04146	K01897	long-chain acyl-CoA synthetase	6.2.1.3
Cluster-8424.15288	Cellular Processes	Transport and catabolism	Peroxisome	ko04146	K01897	long-chain acyl-CoA synthetase	6.2.1.3
Cluster-8424.1408	Cellular Processes	Transport and catabolism	Peroxisome	ko04146	K01897	long-chain acyl-CoA synthetase	6.2.1.3
Cluster-13949.0	Cellular Processes	Transport and catabolism	Peroxisome	ko04146	K01897	long-chain acyl-CoA synthetase	6.2.1.3
Cluster-5626.0	Cellular Processes	Transport and catabolism	Peroxisome	ko04146	K01897	long-chain acyl-CoA synthetase	6.2.1.3
Cluster-8424.14881	Cellular Processes	Transport and catabolism	Peroxisome	ko04146	K01897	long-chain acyl-CoA synthetase	6.2.1.3
Cluster-7816.0	Cellular Processes	Transport and catabolism	Peroxisome	ko04146	K01897	long-chain acyl-CoA synthetase	6.2.1.3
Cluster-8424.13520	Cellular Processes	Transport and catabolism	Peroxisome	ko04146	K01897	long-chain acyl-CoA synthetase	6.2.1.3
Cluster-13363.2	Cellular Processes	Transport and catabolism	Peroxisome	ko04146	K01897	long-chain acyl-CoA synthetase	6.2.1.3
Cluster-8424.6730	Cellular Processes	Transport and catabolism	Peroxisome	ko04146	K01897	long-chain acyl-CoA synthetase	6.2.1.3
Cluster-13363.0	Cellular Processes	Transport and catabolism	Peroxisome	ko04146	K01897	long-chain acyl-CoA synthetase	6.2.1.3
Cluster-8424.32417	Cellular Processes	Transport and catabolism	Peroxisome	ko04146	K01897	long-chain acyl-CoA synthetase	6.2.1.3
Cluster-8424.1647	Cellular Processes	Transport and catabolism	Peroxisome	ko04146	K01897	long-chain acyl-CoA synthetase	6.2.1.3
Cluster-8424.1649	Cellular Processes	Transport and catabolism	Peroxisome	ko04146	K01897	long-chain acyl-CoA synthetase	6.2.1.3
Cluster-8424.1648	Cellular Processes	Transport and catabolism	Peroxisome	ko04146	K01897	long-chain acyl-CoA synthetase	6.2.1.3
Cluster-15148.0	Cellular Processes	Transport and catabolism	Peroxisome	ko04146	K01897	long-chain acyl-CoA synthetase	6.2.1.3
Cluster-20483.1	Cellular Processes	Transport and catabolism	Peroxisome	ko04146	K01897	long-chain acyl-CoA synthetase	6.2.1.3
Cluster-20443.1	Cellular Processes	Transport and catabolism	Peroxisome	ko04146	K01897	long-chain acyl-CoA synthetase	6.2.1.3
Cluster-20443.0	Cellular Processes	Transport and catabolism	Peroxisome	ko04146	K01897	long-chain acyl-CoA synthetase	6.2.1.3
Cluster-13363.3	Cellular Processes	Transport and catabolism	Peroxisome	ko04146	K01897	long-chain acyl-CoA synthetase	6.2.1.3
Cluster-13363.1	Cellular Processes	Transport and catabolism	Peroxisome	ko04146	K01897	long-chain acyl-CoA synthetase	6.2.1.3
Cluster-8424.5455	Cellular Processes	Transport and catabolism	Peroxisome	ko04146	K01897	long-chain acyl-CoA synthetase	6.2.1.3
Cluster-8424.5456	Cellular Processes	Transport and catabolism	Peroxisome	ko04146	K01897	long-chain acyl-CoA synthetase	6.2.1.3
Cluster-8424.5457	Cellular Processes	Transport and catabolism	Peroxisome	ko04146	K01897	long-chain acyl-CoA synthetase	6.2.1.3
Cluster-1507.0	Cellular Processes	Transport and catabolism	Peroxisome	ko04146	K01897	long-chain acyl-CoA synthetase	6.2.1.3
Cluster-13910.4	Cellular Processes	Transport and catabolism	Peroxisome	ko04146	K01897	long-chain acyl-CoA synthetase	6.2.1.3
Cluster-13910.1	Cellular Processes	Transport and catabolism	Peroxisome	ko04146	K01897	long-chain acyl-CoA synthetase	6.2.1.3
Cluster-8424.10189	Cellular Processes	Transport and catabolism	Peroxisome	ko04146	K01897	long-chain acyl-CoA synthetase	6.2.1.3
Cluster-21610.3	Cellular Processes	Transport and catabolism	Peroxisome	ko04146	K01897	long-chain acyl-CoA synthetase	6.2.1.3
Cluster-8424.29519	Cellular Processes	Transport and catabolism	Peroxisome	ko04146	K01897	long-chain acyl-CoA synthetase	6.2.1.3
Cluster-8424.6729	Cellular Processes	Transport and catabolism	Peroxisome	ko04146	K01897	long-chain acyl-CoA synthetase	6.2.1.3
Cluster-9388.2	Cellular Processes	Transport and catabolism	Peroxisome	ko04146	K01897	long-chain acyl-CoA synthetase	6.2.1.3
Cluster-21610.4	Cellular Processes	Transport and catabolism	Peroxisome	ko04146	K01897	long-chain acyl-CoA synthetase	6.2.1.3
Cluster-13910.0	Cellular Processes	Transport and catabolism	Peroxisome	ko04146	K01897	long-chain acyl-CoA synthetase	6.2.1.3
Cluster-8424.8442	Cellular Processes	Transport and catabolism	Peroxisome	ko04146	K01897	long-chain acyl-CoA synthetase	6.2.1.3
Cluster-13910.2	Cellular Processes	Transport and catabolism	Peroxisome	ko04146	K01897	long-chain acyl-CoA synthetase	6.2.1.3
Cluster-13910.3	Cellular Processes	Transport and catabolism	Peroxisome	ko04146	K01897	long-chain acyl-CoA synthetase	6.2.1.3
Cluster-8424.10190	Cellular Processes	Transport and catabolism	Peroxisome	ko04146	K01897	long-chain acyl-CoA synthetase	6.2.1.3
Cluster-13949.1	Cellular Processes	Transport and catabolism	Peroxisome	ko04146	K01897	long-chain acyl-CoA synthetase	6.2.1.3
Cluster-8424.23543	Cellular Processes	Transport and catabolism	Peroxisome	ko04146	K03426	NAD+ diphosphatase	3.6.1.22
Cluster-8424.23542	Cellular Processes	Transport and catabolism	Peroxisome	ko04146	K03426	NAD+ diphosphatase	3.6.1.22
Cluster-8424.23545	Cellular Processes	Transport and catabolism	Peroxisome	ko04146	K03426	NAD+ diphosphatase	3.6.1.22
Cluster-8424.23544	Cellular Processes	Transport and catabolism	Peroxisome	ko04146	K03426	NAD+ diphosphatase	3.6.1.22
Cluster-8424.23546	Cellular Processes	Transport and catabolism	Peroxisome	ko04146	K03426	NAD+ diphosphatase	3.6.1.22
Cluster-8424.23554	Cellular Processes	Transport and catabolism	Peroxisome	ko04146	K03426	NAD+ diphosphatase	3.6.1.22
Cluster-8424.23550	Cellular Processes	Transport and catabolism	Peroxisome	ko04146	K03426	NAD+ diphosphatase	3.6.1.22
Cluster-8424.23549	Cellular Processes	Transport and catabolism	Peroxisome	ko04146	K03426	NAD+ diphosphatase	3.6.1.22
Cluster-8424.438	Cellular Processes	Transport and catabolism	Peroxisome	ko04146	K03426	NAD+ diphosphatase	3.6.1.22
Cluster-8424.13123	Cellular Processes	Transport and catabolism	Peroxisome	ko04146	K03781	catalase	1.11.1.6
Cluster-8424.13121	Cellular Processes	Transport and catabolism	Peroxisome	ko04146	K03781	catalase	1.11.1.6
Cluster-8424.13125	Cellular Processes	Transport and catabolism	Peroxisome	ko04146	K03781	catalase	1.11.1.6
Cluster-8424.15465	Cellular Processes	Transport and catabolism	Peroxisome	ko04146	K03781	catalase	1.11.1.6
Cluster-8424.21242	Cellular Processes	Transport and catabolism	Peroxisome	ko04146	K03781	catalase	1.11.1.6
Cluster-8424.11444	Cellular Processes	Transport and catabolism	Peroxisome	ko04146	K03781	catalase	1.11.1.6
Cluster-8424.15054	Cellular Processes	Transport and catabolism	Peroxisome	ko04146	K03781	catalase	1.11.1.6
Cluster-8424.15055	Cellular Processes	Transport and catabolism	Peroxisome	ko04146	K03781	catalase	1.11.1.6
Cluster-8424.19354	Cellular Processes	Transport and catabolism	Peroxisome	ko04146	K03781	catalase	1.11.1.6
Cluster-8424.19353	Cellular Processes	Transport and catabolism	Peroxisome	ko04146	K03781	catalase	1.11.1.6
Cluster-8424.16698	Cellular Processes	Transport and catabolism	Peroxisome	ko04146	K03781	catalase	1.11.1.6
Cluster-8424.16228	Cellular Processes	Transport and catabolism	Peroxisome	ko04146	K04564	superoxide dismutase, Fe-Mn family	1.15.1.1
Cluster-2515.0	Cellular Processes	Transport and catabolism	Peroxisome	ko04146	K04564	superoxide dismutase, Fe-Mn family	1.15.1.1
Cluster-7892.0	Cellular Processes	Transport and catabolism	Peroxisome	ko04146	K04564	superoxide dismutase, Fe-Mn family	1.15.1.1
Cluster-11881.1	Cellular Processes	Transport and catabolism	Peroxisome	ko04146	K04565	superoxide dismutase, Cu-Zn family	1.15.1.1
Cluster-8424.2011	Cellular Processes	Transport and catabolism	Peroxisome	ko04146	K04565	superoxide dismutase, Cu-Zn family	1.15.1.1
Cluster-8424.23144	Cellular Processes	Transport and catabolism	Peroxisome	ko04146	K04565	superoxide dismutase, Cu-Zn family	1.15.1.1
Cluster-11881.0	Cellular Processes	Transport and catabolism	Peroxisome	ko04146	K04565	superoxide dismutase, Cu-Zn family	1.15.1.1
Cluster-8424.30079	Cellular Processes	Transport and catabolism	Peroxisome	ko04146	K04565	superoxide dismutase, Cu-Zn family	1.15.1.1
Cluster-8424.30078	Cellular Processes	Transport and catabolism	Peroxisome	ko04146	K04565	superoxide dismutase, Cu-Zn family	1.15.1.1
Cluster-8424.23444	Cellular Processes	Transport and catabolism	Peroxisome	ko04146	K04565	superoxide dismutase, Cu-Zn family	1.15.1.1
Cluster-23506.1	Cellular Processes	Transport and catabolism	Peroxisome	ko04146	K06664	peroxin-2
Cluster-23506.0	Cellular Processes	Transport and catabolism	Peroxisome	ko04146	K06664	peroxin-2
Cluster-8424.1352	Cellular Processes	Transport and catabolism	Peroxisome	ko04146	K07513	acetyl-CoA acyltransferase 1	2.3.1.16
Cluster-22915.7	Cellular Processes	Transport and catabolism	Peroxisome	ko04146	K07513	acetyl-CoA acyltransferase 1	2.3.1.16
Cluster-22915.6	Cellular Processes	Transport and catabolism	Peroxisome	ko04146	K07513	acetyl-CoA acyltransferase 1	2.3.1.16
Cluster-22915.5	Cellular Processes	Transport and catabolism	Peroxisome	ko04146	K07513	acetyl-CoA acyltransferase 1	2.3.1.16
Cluster-22915.4	Cellular Processes	Transport and catabolism	Peroxisome	ko04146	K07513	acetyl-CoA acyltransferase 1	2.3.1.16
Cluster-22915.3	Cellular Processes	Transport and catabolism	Peroxisome	ko04146	K07513	acetyl-CoA acyltransferase 1	2.3.1.16
Cluster-22915.2	Cellular Processes	Transport and catabolism	Peroxisome	ko04146	K07513	acetyl-CoA acyltransferase 1	2.3.1.16
Cluster-22915.1	Cellular Processes	Transport and catabolism	Peroxisome	ko04146	K07513	acetyl-CoA acyltransferase 1	2.3.1.16
Cluster-22915.0	Cellular Processes	Transport and catabolism	Peroxisome	ko04146	K07513	acetyl-CoA acyltransferase 1	2.3.1.16
Cluster-8424.27742	Cellular Processes	Transport and catabolism	Peroxisome	ko04146	K07513	acetyl-CoA acyltransferase 1	2.3.1.16
Cluster-1599.0	Cellular Processes	Transport and catabolism	Peroxisome	ko04146	K07513	acetyl-CoA acyltransferase 1	2.3.1.16
Cluster-13775.0	Cellular Processes	Transport and catabolism	Peroxisome	ko04146	K07513	acetyl-CoA acyltransferase 1	2.3.1.16
Cluster-12117.4	Cellular Processes	Transport and catabolism	Peroxisome	ko04146	K07513	acetyl-CoA acyltransferase 1	2.3.1.16
Cluster-12117.2	Cellular Processes	Transport and catabolism	Peroxisome	ko04146	K07513	acetyl-CoA acyltransferase 1	2.3.1.16
Cluster-12117.3	Cellular Processes	Transport and catabolism	Peroxisome	ko04146	K07513	acetyl-CoA acyltransferase 1	2.3.1.16
Cluster-12117.0	Cellular Processes	Transport and catabolism	Peroxisome	ko04146	K07513	acetyl-CoA acyltransferase 1	2.3.1.16
Cluster-12117.1	Cellular Processes	Transport and catabolism	Peroxisome	ko04146	K07513	acetyl-CoA acyltransferase 1	2.3.1.16
Cluster-10314.0	Cellular Processes	Transport and catabolism	Peroxisome	ko04146	K07513	acetyl-CoA acyltransferase 1	2.3.1.16
Cluster-13557.0	Cellular Processes	Transport and catabolism	Peroxisome	ko04146	K11147	dehydrogenase/reductase SDR family member 4	1.1.-.-
Cluster-8424.13637	Cellular Processes	Transport and catabolism	Peroxisome	ko04146	K11147	dehydrogenase/reductase SDR family member 4	1.1.-.-
Cluster-8424.24057	Cellular Processes	Transport and catabolism	Peroxisome	ko04146	K11517	(S)-2-hydroxy-acid oxidase	1.1.3.15
Cluster-8424.16358	Cellular Processes	Transport and catabolism	Peroxisome	ko04146	K11517	(S)-2-hydroxy-acid oxidase	1.1.3.15
Cluster-10555.1	Cellular Processes	Transport and catabolism	Peroxisome	ko04146	K11517	(S)-2-hydroxy-acid oxidase	1.1.3.15
Cluster-14521.0	Cellular Processes	Transport and catabolism	Peroxisome	ko04146	K11517	(S)-2-hydroxy-acid oxidase	1.1.3.15
Cluster-8424.15233	Cellular Processes	Transport and catabolism	Peroxisome	ko04146	K11517	(S)-2-hydroxy-acid oxidase	1.1.3.15
Cluster-12555.0	Cellular Processes	Transport and catabolism	Peroxisome	ko04146	K11517	(S)-2-hydroxy-acid oxidase	1.1.3.15
Cluster-5784.0	Cellular Processes	Transport and catabolism	Peroxisome	ko04146	K12261	2-hydroxyacyl-CoA lyase 1	4.1.-.-
Cluster-8424.23447	Cellular Processes	Transport and catabolism	Peroxisome	ko04146	K12261	2-hydroxyacyl-CoA lyase 1	4.1.-.-
Cluster-14005.0	Cellular Processes	Transport and catabolism	Peroxisome	ko04146	K12261	2-hydroxyacyl-CoA lyase 1	4.1.-.-
Cluster-8424.10364	Cellular Processes	Transport and catabolism	Peroxisome	ko04146	K12663	delta(3,5)-Delta(2,4)-dienoyl-CoA isomerase	5.3.3.-
Cluster-8424.18834	Cellular Processes	Transport and catabolism	Peroxisome	ko04146	K13237	peroxisomal 2,4-dienoyl-CoA reductase	1.3.1.34
Cluster-8424.5997	Cellular Processes	Transport and catabolism	Peroxisome	ko04146	K13237	peroxisomal 2,4-dienoyl-CoA reductase	1.3.1.34
Cluster-22359.5	Cellular Processes	Transport and catabolism	Peroxisome	ko04146	K13237	peroxisomal 2,4-dienoyl-CoA reductase	1.3.1.34
Cluster-13623.3	Cellular Processes	Transport and catabolism	Peroxisome	ko04146	K13335	peroxin-16
Cluster-13623.2	Cellular Processes	Transport and catabolism	Peroxisome	ko04146	K13335	peroxin-16
Cluster-13623.1	Cellular Processes	Transport and catabolism	Peroxisome	ko04146	K13335	peroxin-16
Cluster-13623.0	Cellular Processes	Transport and catabolism	Peroxisome	ko04146	K13335	peroxin-16
Cluster-7910.0	Cellular Processes	Transport and catabolism	Peroxisome	ko04146	K13335	peroxin-16
Cluster-23657.0	Cellular Processes	Transport and catabolism	Peroxisome	ko04146	K13336	peroxin-3
Cluster-24370.0	Cellular Processes	Transport and catabolism	Peroxisome	ko04146	K13337	peroxin-19
Cluster-24370.2	Cellular Processes	Transport and catabolism	Peroxisome	ko04146	K13337	peroxin-19
Cluster-8424.121	Cellular Processes	Transport and catabolism	Peroxisome	ko04146	K13338	peroxin-1
Cluster-8424.7221	Cellular Processes	Transport and catabolism	Peroxisome	ko04146	K13339	peroxin-6
Cluster-8424.7220	Cellular Processes	Transport and catabolism	Peroxisome	ko04146	K13339	peroxin-6
Cluster-8424.7218	Cellular Processes	Transport and catabolism	Peroxisome	ko04146	K13339	peroxin-6
Cluster-8424.7219	Cellular Processes	Transport and catabolism	Peroxisome	ko04146	K13339	peroxin-6
Cluster-8424.7216	Cellular Processes	Transport and catabolism	Peroxisome	ko04146	K13339	peroxin-6
Cluster-8424.21712	Cellular Processes	Transport and catabolism	Peroxisome	ko04146	K13341	peroxin-7
Cluster-8424.19157	Cellular Processes	Transport and catabolism	Peroxisome	ko04146	K13341	peroxin-7
Cluster-8424.15388	Cellular Processes	Transport and catabolism	Peroxisome	ko04146	K13341	peroxin-7
Cluster-8424.26537	Cellular Processes	Transport and catabolism	Peroxisome	ko04146	K13342	peroxin-5
Cluster-8424.25843	Cellular Processes	Transport and catabolism	Peroxisome	ko04146	K13343	peroxin-14
Cluster-8424.6672	Cellular Processes	Transport and catabolism	Peroxisome	ko04146	K13343	peroxin-14
Cluster-8424.6678	Cellular Processes	Transport and catabolism	Peroxisome	ko04146	K13343	peroxin-14
Cluster-8424.6582	Cellular Processes	Transport and catabolism	Peroxisome	ko04146	K13344	peroxin-13
Cluster-8424.6581	Cellular Processes	Transport and catabolism	Peroxisome	ko04146	K13344	peroxin-13
Cluster-1003.0	Cellular Processes	Transport and catabolism	Peroxisome	ko04146	K13344	peroxin-13
Cluster-23766.0	Cellular Processes	Transport and catabolism	Peroxisome	ko04146	K13344	peroxin-13
Cluster-8424.6577	Cellular Processes	Transport and catabolism	Peroxisome	ko04146	K13344	peroxin-13
Cluster-3906.1	Cellular Processes	Transport and catabolism	Peroxisome	ko04146	K13345	peroxin-12
Cluster-3906.0	Cellular Processes	Transport and catabolism	Peroxisome	ko04146	K13345	peroxin-12
Cluster-8424.15477	Cellular Processes	Transport and catabolism	Peroxisome	ko04146	K13345	peroxin-12
Cluster-8424.6439	Cellular Processes	Transport and catabolism	Peroxisome	ko04146	K13346	peroxin-10
Cluster-8424.6438	Cellular Processes	Transport and catabolism	Peroxisome	ko04146	K13346	peroxin-10
Cluster-8424.6436	Cellular Processes	Transport and catabolism	Peroxisome	ko04146	K13346	peroxin-10
Cluster-8424.6434	Cellular Processes	Transport and catabolism	Peroxisome	ko04146	K13346	peroxin-10
Cluster-8424.6431	Cellular Processes	Transport and catabolism	Peroxisome	ko04146	K13346	peroxin-10
Cluster-8424.6430	Cellular Processes	Transport and catabolism	Peroxisome	ko04146	K13346	peroxin-10
Cluster-8424.6437	Cellular Processes	Transport and catabolism	Peroxisome	ko04146	K13346	peroxin-10
Cluster-8424.6435	Cellular Processes	Transport and catabolism	Peroxisome	ko04146	K13346	peroxin-10
Cluster-8424.6433	Cellular Processes	Transport and catabolism	Peroxisome	ko04146	K13346	peroxin-10
Cluster-8424.6432	Cellular Processes	Transport and catabolism	Peroxisome	ko04146	K13346	peroxin-10
Cluster-8424.6423	Cellular Processes	Transport and catabolism	Peroxisome	ko04146	K13346	peroxin-10
Cluster-8424.6424	Cellular Processes	Transport and catabolism	Peroxisome	ko04146	K13346	peroxin-10
Cluster-8424.6425	Cellular Processes	Transport and catabolism	Peroxisome	ko04146	K13346	peroxin-10
Cluster-8424.6426	Cellular Processes	Transport and catabolism	Peroxisome	ko04146	K13346	peroxin-10
Cluster-8424.6427	Cellular Processes	Transport and catabolism	Peroxisome	ko04146	K13346	peroxin-10
Cluster-8424.6428	Cellular Processes	Transport and catabolism	Peroxisome	ko04146	K13346	peroxin-10
Cluster-8424.6429	Cellular Processes	Transport and catabolism	Peroxisome	ko04146	K13346	peroxin-10
Cluster-8424.436	Cellular Processes	Transport and catabolism	Peroxisome	ko04146	K13346	peroxin-10
Cluster-19682.0	Cellular Processes	Transport and catabolism	Peroxisome	ko04146	K13347	peroxisomal membrane protein 2
Cluster-5414.0	Cellular Processes	Transport and catabolism	Peroxisome	ko04146	K13347	peroxisomal membrane protein 2
Cluster-8338.0	Cellular Processes	Transport and catabolism	Peroxisome	ko04146	K13347	peroxisomal membrane protein 2
Cluster-8424.27219	Cellular Processes	Transport and catabolism	Peroxisome	ko04146	K13347	peroxisomal membrane protein 2
Cluster-16619.0	Cellular Processes	Transport and catabolism	Peroxisome	ko04146	K13347	peroxisomal membrane protein 2
Cluster-418.0	Cellular Processes	Transport and catabolism	Peroxisome	ko04146	K13347	peroxisomal membrane protein 2
Cluster-19682.1	Cellular Processes	Transport and catabolism	Peroxisome	ko04146	K13347	peroxisomal membrane protein 2
Cluster-6366.0	Cellular Processes	Transport and catabolism	Peroxisome	ko04146	K13347	peroxisomal membrane protein 2
Cluster-6366.1	Cellular Processes	Transport and catabolism	Peroxisome	ko04146	K13347	peroxisomal membrane protein 2
Cluster-7945.2	Cellular Processes	Transport and catabolism	Peroxisome	ko04146	K13348	protein Mpv17
Cluster-7945.3	Cellular Processes	Transport and catabolism	Peroxisome	ko04146	K13348	protein Mpv17
Cluster-7945.0	Cellular Processes	Transport and catabolism	Peroxisome	ko04146	K13348	protein Mpv17
Cluster-7945.1	Cellular Processes	Transport and catabolism	Peroxisome	ko04146	K13348	protein Mpv17
Cluster-16416.0	Cellular Processes	Transport and catabolism	Peroxisome	ko04146	K13348	protein Mpv17
Cluster-4700.0	Cellular Processes	Transport and catabolism	Peroxisome	ko04146	K13348	protein Mpv17
Cluster-11169.0	Cellular Processes	Transport and catabolism	Peroxisome	ko04146	K13348	protein Mpv17
Cluster-19226.0	Cellular Processes	Transport and catabolism	Peroxisome	ko04146	K13348	protein Mpv17
Cluster-8424.29632	Cellular Processes	Transport and catabolism	Peroxisome	ko04146	K13348	protein Mpv17
Cluster-7003.0	Cellular Processes	Transport and catabolism	Peroxisome	ko04146	K13348	protein Mpv17
Cluster-8959.0	Cellular Processes	Transport and catabolism	Peroxisome	ko04146	K13348	protein Mpv17
Cluster-21706.0	Cellular Processes	Transport and catabolism	Peroxisome	ko04146	K13348	protein Mpv17
Cluster-12120.0	Cellular Processes	Transport and catabolism	Peroxisome	ko04146	K13348	protein Mpv17
Cluster-12120.1	Cellular Processes	Transport and catabolism	Peroxisome	ko04146	K13348	protein Mpv17
Cluster-1824.0	Cellular Processes	Transport and catabolism	Peroxisome	ko04146	K13348	protein Mpv17
Cluster-8424.16049	Cellular Processes	Transport and catabolism	Peroxisome	ko04146	K13348	protein Mpv17
Cluster-8424.9726	Cellular Processes	Transport and catabolism	Peroxisome	ko04146	K13354	solute carrier family 25 (peroxisomal adenine nucleotide transporter), member 17
Cluster-13012.1	Cellular Processes	Transport and catabolism	Peroxisome	ko04146	K13354	solute carrier family 25 (peroxisomal adenine nucleotide transporter), member 17
Cluster-13012.3	Cellular Processes	Transport and catabolism	Peroxisome	ko04146	K13354	solute carrier family 25 (peroxisomal adenine nucleotide transporter), member 17
Cluster-13012.2	Cellular Processes	Transport and catabolism	Peroxisome	ko04146	K13354	solute carrier family 25 (peroxisomal adenine nucleotide transporter), member 17
Cluster-8424.9731	Cellular Processes	Transport and catabolism	Peroxisome	ko04146	K13354	solute carrier family 25 (peroxisomal adenine nucleotide transporter), member 17
Cluster-8424.9730	Cellular Processes	Transport and catabolism	Peroxisome	ko04146	K13354	solute carrier family 25 (peroxisomal adenine nucleotide transporter), member 17
Cluster-20610.0	Cellular Processes	Transport and catabolism	Peroxisome	ko04146	K13356	fatty acyl-CoA reductase	1.2.1.-
Cluster-4341.0	Cellular Processes	Transport and catabolism	Peroxisome	ko04146	K13356	fatty acyl-CoA reductase	1.2.1.-
Cluster-10516.0	Cellular Processes	Transport and catabolism	Peroxisome	ko04146	K13356	fatty acyl-CoA reductase	1.2.1.-
Cluster-2892.0	Cellular Processes	Transport and catabolism	Peroxisome	ko04146	K13356	fatty acyl-CoA reductase	1.2.1.-
Cluster-4029.0	Cellular Processes	Transport and catabolism	Peroxisome	ko04146	K13356	fatty acyl-CoA reductase	1.2.1.-
Cluster-4029.1	Cellular Processes	Transport and catabolism	Peroxisome	ko04146	K13356	fatty acyl-CoA reductase	1.2.1.-
Cluster-13952.0	Cellular Processes	Transport and catabolism	Peroxisome	ko04146	K13356	fatty acyl-CoA reductase	1.2.1.-
Cluster-13952.1	Cellular Processes	Transport and catabolism	Peroxisome	ko04146	K13356	fatty acyl-CoA reductase	1.2.1.-
Cluster-12473.0	Cellular Processes	Transport and catabolism	Peroxisome	ko04146	K13356	fatty acyl-CoA reductase	1.2.1.-
Cluster-23761.0	Cellular Processes	Transport and catabolism	Peroxisome	ko04146	K13356	fatty acyl-CoA reductase	1.2.1.-
Cluster-4916.0	Cellular Processes	Transport and catabolism	Peroxisome	ko04146	K13356	fatty acyl-CoA reductase	1.2.1.-
Cluster-22469.0	Cellular Processes	Transport and catabolism	Peroxisome	ko04146	K13356	fatty acyl-CoA reductase	1.2.1.-
Cluster-13101.0	Cellular Processes	Transport and catabolism	Peroxisome	ko04146	K17879	peroxisomal coenzyme A diphosphatase NUDT7	3.6.1.-
Cluster-8424.15847	Cellular Processes	Transport and catabolism	Peroxisome	ko04146	K07198	5'-AMP-activated protein kinase, catalytic alpha subunit	2.7.11.11
Cluster-20652.1	Cellular Processes	Transport and catabolism	Peroxisome	ko04146	K07198	5'-AMP-activated protein kinase, catalytic alpha subunit	2.7.11.11
Cluster-20652.0	Cellular Processes	Transport and catabolism	Peroxisome	ko04146	K07198	5'-AMP-activated protein kinase, catalytic alpha subunit	2.7.11.11
Cluster-20652.2	Cellular Processes	Transport and catabolism	Peroxisome	ko04146	K07198	5'-AMP-activated protein kinase, catalytic alpha subunit	2.7.11.11
Cluster-18135.0	Cellular Processes	Transport and catabolism	Peroxisome	ko04146	K07198	5'-AMP-activated protein kinase, catalytic alpha subunit	2.7.11.11
Cluster-19598.4	Cellular Processes	Transport and catabolism	Peroxisome	ko04146	K07198	5'-AMP-activated protein kinase, catalytic alpha subunit	2.7.11.11
Cluster-8424.24354	Cellular Processes	Transport and catabolism	Peroxisome	ko04146	K07198	5'-AMP-activated protein kinase, catalytic alpha subunit	2.7.11.11
Cluster-8424.12486	Cellular Processes	Transport and catabolism	Peroxisome	ko04146	K07198	5'-AMP-activated protein kinase, catalytic alpha subunit	2.7.11.11
Cluster-8424.12485	Cellular Processes	Transport and catabolism	Peroxisome	ko04146	K07198	5'-AMP-activated protein kinase, catalytic alpha subunit	2.7.11.11
Cluster-8424.8298	Cellular Processes	Transport and catabolism	Peroxisome	ko04146	K07198	5'-AMP-activated protein kinase, catalytic alpha subunit	2.7.11.11
Cluster-8424.8291	Cellular Processes	Transport and catabolism	Peroxisome	ko04146	K07198	5'-AMP-activated protein kinase, catalytic alpha subunit	2.7.11.11
Cluster-8424.8292	Cellular Processes	Transport and catabolism	Peroxisome	ko04146	K07198	5'-AMP-activated protein kinase, catalytic alpha subunit	2.7.11.11
Cluster-8424.8297	Cellular Processes	Transport and catabolism	Peroxisome	ko04146	K07198	5'-AMP-activated protein kinase, catalytic alpha subunit	2.7.11.11
Cluster-7135.1	Cellular Processes	Transport and catabolism	Peroxisome	ko04146	K07198	5'-AMP-activated protein kinase, catalytic alpha subunit	2.7.11.11
Cluster-7135.0	Cellular Processes	Transport and catabolism	Peroxisome	ko04146	K07198	5'-AMP-activated protein kinase, catalytic alpha subunit	2.7.11.11
Cluster-22806.3	Cellular Processes	Transport and catabolism	Peroxisome	ko04146	K07198	5'-AMP-activated protein kinase, catalytic alpha subunit	2.7.11.11
Cluster-22806.0	Cellular Processes	Transport and catabolism	Peroxisome	ko04146	K07198	5'-AMP-activated protein kinase, catalytic alpha subunit	2.7.11.11
Cluster-8424.12558	Cellular Processes	Transport and catabolism	Peroxisome	ko04146	K07198	5'-AMP-activated protein kinase, catalytic alpha subunit	2.7.11.11
Cluster-9926.0	Cellular Processes	Transport and catabolism	Peroxisome	ko04146	K07198	5'-AMP-activated protein kinase, catalytic alpha subunit	2.7.11.11
Cluster-8743.1	Cellular Processes	Transport and catabolism	Peroxisome	ko04146	K07198	5'-AMP-activated protein kinase, catalytic alpha subunit	2.7.11.11
Cluster-8424.704	Cellular Processes	Transport and catabolism	Peroxisome	ko04146	K07198	5'-AMP-activated protein kinase, catalytic alpha subunit	2.7.11.11
Cluster-8424.705	Cellular Processes	Transport and catabolism	Peroxisome	ko04146	K07198	5'-AMP-activated protein kinase, catalytic alpha subunit	2.7.11.11
Cluster-8424.706	Cellular Processes	Transport and catabolism	Peroxisome	ko04146	K07198	5'-AMP-activated protein kinase, catalytic alpha subunit	2.7.11.11
Cluster-8424.707	Cellular Processes	Transport and catabolism	Peroxisome	ko04146	K07198	5'-AMP-activated protein kinase, catalytic alpha subunit	2.7.11.11
Cluster-8424.701	Cellular Processes	Transport and catabolism	Peroxisome	ko04146	K07198	5'-AMP-activated protein kinase, catalytic alpha subunit	2.7.11.11
Cluster-8424.702	Cellular Processes	Transport and catabolism	Peroxisome	ko04146	K07198	5'-AMP-activated protein kinase, catalytic alpha subunit	2.7.11.11
Cluster-8424.703	Cellular Processes	Transport and catabolism	Peroxisome	ko04146	K07198	5'-AMP-activated protein kinase, catalytic alpha subunit	2.7.11.11
Cluster-17949.0	Cellular Processes	Transport and catabolism	Peroxisome	ko04146	K07198	5'-AMP-activated protein kinase, catalytic alpha subunit	2.7.11.11
Cluster-8424.25048	Cellular Processes	Transport and catabolism	Peroxisome	ko04146	K07198	5'-AMP-activated protein kinase, catalytic alpha subunit	2.7.11.11
Cluster-8424.21276	Cellular Processes	Transport and catabolism	Peroxisome	ko04146	K07198	5'-AMP-activated protein kinase, catalytic alpha subunit	2.7.11.11
Cluster-22806.2	Cellular Processes	Transport and catabolism	Peroxisome	ko04146	K07198	5'-AMP-activated protein kinase, catalytic alpha subunit	2.7.11.11
Cluster-8424.26805	Cellular Processes	Transport and catabolism	Peroxisome	ko04146	K07198	5'-AMP-activated protein kinase, catalytic alpha subunit	2.7.11.11
Cluster-8424.26807	Cellular Processes	Transport and catabolism	Peroxisome	ko04146	K07198	5'-AMP-activated protein kinase, catalytic alpha subunit	2.7.11.11
Cluster-8424.26809	Cellular Processes	Transport and catabolism	Peroxisome	ko04146	K07198	5'-AMP-activated protein kinase, catalytic alpha subunit	2.7.11.11
Cluster-8424.26808	Cellular Processes	Transport and catabolism	Peroxisome	ko04146	K07198	5'-AMP-activated protein kinase, catalytic alpha subunit	2.7.11.11
Cluster-23264.1	Cellular Processes	Transport and catabolism	Peroxisome	ko04146	K07198	5'-AMP-activated protein kinase, catalytic alpha subunit	2.7.11.11
Cluster-7135.2	Cellular Processes	Transport and catabolism	Peroxisome	ko04146	K07198	5'-AMP-activated protein kinase, catalytic alpha subunit	2.7.11.11
Cluster-490.0	Cellular Processes	Transport and catabolism	Peroxisome	ko04146	K07198	5'-AMP-activated protein kinase, catalytic alpha subunit	2.7.11.11
Cluster-19598.2	Cellular Processes	Transport and catabolism	Peroxisome	ko04146	K07198	5'-AMP-activated protein kinase, catalytic alpha subunit	2.7.11.11
Cluster-8424.11102	Cellular Processes	Transport and catabolism	Peroxisome	ko04146	K07198	5'-AMP-activated protein kinase, catalytic alpha subunit	2.7.11.11
Cluster-8424.11101	Cellular Processes	Transport and catabolism	Peroxisome	ko04146	K07198	5'-AMP-activated protein kinase, catalytic alpha subunit	2.7.11.11
Cluster-8424.12560	Cellular Processes	Transport and catabolism	Peroxisome	ko04146	K07198	5'-AMP-activated protein kinase, catalytic alpha subunit	2.7.11.11
Cluster-8424.15863	Cellular Processes	Transport and catabolism	Peroxisome	ko04146	K07198	5'-AMP-activated protein kinase, catalytic alpha subunit	2.7.11.11
Cluster-8424.15862	Cellular Processes	Transport and catabolism	Peroxisome	ko04146	K07198	5'-AMP-activated protein kinase, catalytic alpha subunit	2.7.11.11
Cluster-10435.1	Cellular Processes	Transport and catabolism	Peroxisome	ko04146	K07198	5'-AMP-activated protein kinase, catalytic alpha subunit	2.7.11.11
Cluster-8424.23624	Cellular Processes	Transport and catabolism	Peroxisome	ko04146	K07198	5'-AMP-activated protein kinase, catalytic alpha subunit	2.7.11.11
Cluster-8424.23623	Cellular Processes	Transport and catabolism	Peroxisome	ko04146	K07198	5'-AMP-activated protein kinase, catalytic alpha subunit	2.7.11.11
Cluster-8424.16110	Cellular Processes	Transport and catabolism	Peroxisome	ko04146	K07198	5'-AMP-activated protein kinase, catalytic alpha subunit	2.7.11.11
Cluster-8424.8288	Cellular Processes	Transport and catabolism	Peroxisome	ko04146	K07198	5'-AMP-activated protein kinase, catalytic alpha subunit	2.7.11.11
Cluster-8424.8289	Cellular Processes	Transport and catabolism	Peroxisome	ko04146	K07198	5'-AMP-activated protein kinase, catalytic alpha subunit	2.7.11.11
Cluster-22806.1	Cellular Processes	Transport and catabolism	Peroxisome	ko04146	K07198	5'-AMP-activated protein kinase, catalytic alpha subunit	2.7.11.11
Cluster-19598.5	Cellular Processes	Transport and catabolism	Peroxisome	ko04146	K07198	5'-AMP-activated protein kinase, catalytic alpha subunit	2.7.11.11
Cluster-23264.0	Cellular Processes	Transport and catabolism	Peroxisome	ko04146	K07198	5'-AMP-activated protein kinase, catalytic alpha subunit	2.7.11.11
Cluster-8424.26810	Cellular Processes	Transport and catabolism	Peroxisome	ko04146	K07198	5'-AMP-activated protein kinase, catalytic alpha subunit	2.7.11.11
Cluster-8424.16146	Cellular Processes	Transport and catabolism	Peroxisome	ko04146	K07198	5'-AMP-activated protein kinase, catalytic alpha subunit	2.7.11.11
Cluster-15805.0	Cellular Processes	Transport and catabolism	Peroxisome	ko04146	K07198	5'-AMP-activated protein kinase, catalytic alpha subunit	2.7.11.11
Cluster-8424.14267	Environmental Information Processing	Membrane transport	ABC transporters	ko02010	K05643	ATP-binding cassette, subfamily A (ABC1), member 3
Cluster-8424.14268	Environmental Information Processing	Membrane transport	ABC transporters	ko02010	K05643	ATP-binding cassette, subfamily A (ABC1), member 3
Cluster-8424.22801	Environmental Information Processing	Membrane transport	ABC transporters	ko02010	K05643	ATP-binding cassette, subfamily A (ABC1), member 3
Cluster-8424.22800	Environmental Information Processing	Membrane transport	ABC transporters	ko02010	K05643	ATP-binding cassette, subfamily A (ABC1), member 3
Cluster-8424.25276	Environmental Information Processing	Membrane transport	ABC transporters	ko02010	K05643	ATP-binding cassette, subfamily A (ABC1), member 3
Cluster-8424.14280	Environmental Information Processing	Membrane transport	ABC transporters	ko02010	K05643	ATP-binding cassette, subfamily A (ABC1), member 3
Cluster-8424.27621	Environmental Information Processing	Membrane transport	ABC transporters	ko02010	K05655	ATP-binding cassette, subfamily B (MDR/TAP), member 8
Cluster-8424.27624	Environmental Information Processing	Membrane transport	ABC transporters	ko02010	K05655	ATP-binding cassette, subfamily B (MDR/TAP), member 8
Cluster-8424.27623	Environmental Information Processing	Membrane transport	ABC transporters	ko02010	K05655	ATP-binding cassette, subfamily B (MDR/TAP), member 8
Cluster-8424.27620	Environmental Information Processing	Membrane transport	ABC transporters	ko02010	K05655	ATP-binding cassette, subfamily B (MDR/TAP), member 8
Cluster-8424.27618	Environmental Information Processing	Membrane transport	ABC transporters	ko02010	K05655	ATP-binding cassette, subfamily B (MDR/TAP), member 8
Cluster-10624.5	Environmental Information Processing	Membrane transport	ABC transporters	ko02010	K05656	ATP-binding cassette, subfamily B (MDR/TAP), member 9
Cluster-10624.4	Environmental Information Processing	Membrane transport	ABC transporters	ko02010	K05656	ATP-binding cassette, subfamily B (MDR/TAP), member 9
Cluster-10624.0	Environmental Information Processing	Membrane transport	ABC transporters	ko02010	K05656	ATP-binding cassette, subfamily B (MDR/TAP), member 9
Cluster-10624.3	Environmental Information Processing	Membrane transport	ABC transporters	ko02010	K05656	ATP-binding cassette, subfamily B (MDR/TAP), member 9
Cluster-10624.2	Environmental Information Processing	Membrane transport	ABC transporters	ko02010	K05656	ATP-binding cassette, subfamily B (MDR/TAP), member 9
Cluster-8424.28599	Environmental Information Processing	Membrane transport	ABC transporters	ko02010	K05656	ATP-binding cassette, subfamily B (MDR/TAP), member 9
Cluster-19612.0	Environmental Information Processing	Membrane transport	ABC transporters	ko02010	K05656	ATP-binding cassette, subfamily B (MDR/TAP), member 9
Cluster-8424.28630	Environmental Information Processing	Membrane transport	ABC transporters	ko02010	K05656	ATP-binding cassette, subfamily B (MDR/TAP), member 9
Cluster-8424.28634	Environmental Information Processing	Membrane transport	ABC transporters	ko02010	K05656	ATP-binding cassette, subfamily B (MDR/TAP), member 9
Cluster-8424.28588	Environmental Information Processing	Membrane transport	ABC transporters	ko02010	K05656	ATP-binding cassette, subfamily B (MDR/TAP), member 9
Cluster-10624.6	Environmental Information Processing	Membrane transport	ABC transporters	ko02010	K05656	ATP-binding cassette, subfamily B (MDR/TAP), member 9
Cluster-10624.1	Environmental Information Processing	Membrane transport	ABC transporters	ko02010	K05656	ATP-binding cassette, subfamily B (MDR/TAP), member 9
Cluster-8424.28632	Environmental Information Processing	Membrane transport	ABC transporters	ko02010	K05656	ATP-binding cassette, subfamily B (MDR/TAP), member 9
Cluster-14606.0	Environmental Information Processing	Membrane transport	ABC transporters	ko02010	K05656	ATP-binding cassette, subfamily B (MDR/TAP), member 9
Cluster-935.0	Environmental Information Processing	Membrane transport	ABC transporters	ko02010	K05656	ATP-binding cassette, subfamily B (MDR/TAP), member 9
Cluster-8424.28633	Environmental Information Processing	Membrane transport	ABC transporters	ko02010	K05656	ATP-binding cassette, subfamily B (MDR/TAP), member 9
Cluster-20620.0	Environmental Information Processing	Membrane transport	ABC transporters	ko02010	K05656	ATP-binding cassette, subfamily B (MDR/TAP), member 9
Cluster-8424.28605	Environmental Information Processing	Membrane transport	ABC transporters	ko02010	K05656	ATP-binding cassette, subfamily B (MDR/TAP), member 9
Cluster-8424.28604	Environmental Information Processing	Membrane transport	ABC transporters	ko02010	K05656	ATP-binding cassette, subfamily B (MDR/TAP), member 9
Cluster-8424.28600	Environmental Information Processing	Membrane transport	ABC transporters	ko02010	K05656	ATP-binding cassette, subfamily B (MDR/TAP), member 9
Cluster-8424.28603	Environmental Information Processing	Membrane transport	ABC transporters	ko02010	K05656	ATP-binding cassette, subfamily B (MDR/TAP), member 9
Cluster-8424.28628	Environmental Information Processing	Membrane transport	ABC transporters	ko02010	K05656	ATP-binding cassette, subfamily B (MDR/TAP), member 9
Cluster-8424.28626	Environmental Information Processing	Membrane transport	ABC transporters	ko02010	K05656	ATP-binding cassette, subfamily B (MDR/TAP), member 9
Cluster-14346.0	Environmental Information Processing	Membrane transport	ABC transporters	ko02010	K05656	ATP-binding cassette, subfamily B (MDR/TAP), member 9
Cluster-8424.28627	Environmental Information Processing	Membrane transport	ABC transporters	ko02010	K05656	ATP-binding cassette, subfamily B (MDR/TAP), member 9
Cluster-8424.28625	Environmental Information Processing	Membrane transport	ABC transporters	ko02010	K05656	ATP-binding cassette, subfamily B (MDR/TAP), member 9
Cluster-4421.0	Environmental Information Processing	Membrane transport	ABC transporters	ko02010	K05656	ATP-binding cassette, subfamily B (MDR/TAP), member 9
Cluster-8424.28618	Environmental Information Processing	Membrane transport	ABC transporters	ko02010	K05656	ATP-binding cassette, subfamily B (MDR/TAP), member 9
Cluster-6813.0	Environmental Information Processing	Membrane transport	ABC transporters	ko02010	K05658	ATP-binding cassette, subfamily B (MDR/TAP), member 1	3.6.3.44
Cluster-20006.0	Environmental Information Processing	Membrane transport	ABC transporters	ko02010	K05658	ATP-binding cassette, subfamily B (MDR/TAP), member 1	3.6.3.44
Cluster-18589.1	Environmental Information Processing	Membrane transport	ABC transporters	ko02010	K05658	ATP-binding cassette, subfamily B (MDR/TAP), member 1	3.6.3.44
Cluster-18589.0	Environmental Information Processing	Membrane transport	ABC transporters	ko02010	K05658	ATP-binding cassette, subfamily B (MDR/TAP), member 1	3.6.3.44
Cluster-8424.11417	Environmental Information Processing	Membrane transport	ABC transporters	ko02010	K05658	ATP-binding cassette, subfamily B (MDR/TAP), member 1	3.6.3.44
Cluster-22515.0	Environmental Information Processing	Membrane transport	ABC transporters	ko02010	K05658	ATP-binding cassette, subfamily B (MDR/TAP), member 1	3.6.3.44
Cluster-4644.0	Environmental Information Processing	Membrane transport	ABC transporters	ko02010	K05658	ATP-binding cassette, subfamily B (MDR/TAP), member 1	3.6.3.44
Cluster-20594.0	Environmental Information Processing	Membrane transport	ABC transporters	ko02010	K05658	ATP-binding cassette, subfamily B (MDR/TAP), member 1	3.6.3.44
Cluster-20594.1	Environmental Information Processing	Membrane transport	ABC transporters	ko02010	K05658	ATP-binding cassette, subfamily B (MDR/TAP), member 1	3.6.3.44
Cluster-23938.0	Environmental Information Processing	Membrane transport	ABC transporters	ko02010	K05658	ATP-binding cassette, subfamily B (MDR/TAP), member 1	3.6.3.44
Cluster-23938.2	Environmental Information Processing	Membrane transport	ABC transporters	ko02010	K05658	ATP-binding cassette, subfamily B (MDR/TAP), member 1	3.6.3.44
Cluster-23938.1	Environmental Information Processing	Membrane transport	ABC transporters	ko02010	K05658	ATP-binding cassette, subfamily B (MDR/TAP), member 1	3.6.3.44
Cluster-14103.0	Environmental Information Processing	Membrane transport	ABC transporters	ko02010	K05658	ATP-binding cassette, subfamily B (MDR/TAP), member 1	3.6.3.44
Cluster-21804.0	Environmental Information Processing	Membrane transport	ABC transporters	ko02010	K05658	ATP-binding cassette, subfamily B (MDR/TAP), member 1	3.6.3.44
Cluster-23080.0	Environmental Information Processing	Membrane transport	ABC transporters	ko02010	K05658	ATP-binding cassette, subfamily B (MDR/TAP), member 1	3.6.3.44
Cluster-8921.0	Environmental Information Processing	Membrane transport	ABC transporters	ko02010	K05658	ATP-binding cassette, subfamily B (MDR/TAP), member 1	3.6.3.44
Cluster-8424.23951	Environmental Information Processing	Membrane transport	ABC transporters	ko02010	K05658	ATP-binding cassette, subfamily B (MDR/TAP), member 1	3.6.3.44
Cluster-8424.23952	Environmental Information Processing	Membrane transport	ABC transporters	ko02010	K05658	ATP-binding cassette, subfamily B (MDR/TAP), member 1	3.6.3.44
Cluster-8424.33595	Environmental Information Processing	Membrane transport	ABC transporters	ko02010	K05658	ATP-binding cassette, subfamily B (MDR/TAP), member 1	3.6.3.44
Cluster-9737.1	Environmental Information Processing	Membrane transport	ABC transporters	ko02010	K05658	ATP-binding cassette, subfamily B (MDR/TAP), member 1	3.6.3.44
Cluster-9737.0	Environmental Information Processing	Membrane transport	ABC transporters	ko02010	K05658	ATP-binding cassette, subfamily B (MDR/TAP), member 1	3.6.3.44
Cluster-18346.0	Environmental Information Processing	Membrane transport	ABC transporters	ko02010	K05658	ATP-binding cassette, subfamily B (MDR/TAP), member 1	3.6.3.44
Cluster-18655.0	Environmental Information Processing	Membrane transport	ABC transporters	ko02010	K05658	ATP-binding cassette, subfamily B (MDR/TAP), member 1	3.6.3.44
Cluster-20024.0	Environmental Information Processing	Membrane transport	ABC transporters	ko02010	K05658	ATP-binding cassette, subfamily B (MDR/TAP), member 1	3.6.3.44
Cluster-12753.0	Environmental Information Processing	Membrane transport	ABC transporters	ko02010	K05658	ATP-binding cassette, subfamily B (MDR/TAP), member 1	3.6.3.44
Cluster-17971.0	Environmental Information Processing	Membrane transport	ABC transporters	ko02010	K05658	ATP-binding cassette, subfamily B (MDR/TAP), member 1	3.6.3.44
Cluster-12991.0	Environmental Information Processing	Membrane transport	ABC transporters	ko02010	K05658	ATP-binding cassette, subfamily B (MDR/TAP), member 1	3.6.3.44
Cluster-8424.21645	Environmental Information Processing	Membrane transport	ABC transporters	ko02010	K05663	mitochondrial ABC transporter ATM
Cluster-8424.16424	Environmental Information Processing	Membrane transport	ABC transporters	ko02010	K05663	mitochondrial ABC transporter ATM
Cluster-8424.10769	Environmental Information Processing	Membrane transport	ABC transporters	ko02010	K05663	mitochondrial ABC transporter ATM
Cluster-8424.10767	Environmental Information Processing	Membrane transport	ABC transporters	ko02010	K05663	mitochondrial ABC transporter ATM
Cluster-8424.19787	Environmental Information Processing	Membrane transport	ABC transporters	ko02010	K05663	mitochondrial ABC transporter ATM
Cluster-8424.18470	Environmental Information Processing	Membrane transport	ABC transporters	ko02010	K05663	mitochondrial ABC transporter ATM
Cluster-8424.14386	Environmental Information Processing	Membrane transport	ABC transporters	ko02010	K05663	mitochondrial ABC transporter ATM
Cluster-8424.17611	Environmental Information Processing	Membrane transport	ABC transporters	ko02010	K05663	mitochondrial ABC transporter ATM
Cluster-13769.0	Environmental Information Processing	Membrane transport	ABC transporters	ko02010	K05665	ATP-binding cassette, subfamily C (CFTR/MRP), member 1
Cluster-10677.0	Environmental Information Processing	Membrane transport	ABC transporters	ko02010	K05665	ATP-binding cassette, subfamily C (CFTR/MRP), member 1
Cluster-20245.1	Environmental Information Processing	Membrane transport	ABC transporters	ko02010	K05665	ATP-binding cassette, subfamily C (CFTR/MRP), member 1
Cluster-20245.0	Environmental Information Processing	Membrane transport	ABC transporters	ko02010	K05665	ATP-binding cassette, subfamily C (CFTR/MRP), member 1
Cluster-20245.2	Environmental Information Processing	Membrane transport	ABC transporters	ko02010	K05665	ATP-binding cassette, subfamily C (CFTR/MRP), member 1
Cluster-20245.3	Environmental Information Processing	Membrane transport	ABC transporters	ko02010	K05665	ATP-binding cassette, subfamily C (CFTR/MRP), member 1
Cluster-8424.17829	Environmental Information Processing	Membrane transport	ABC transporters	ko02010	K05674	ATP-binding cassette, subfamily C (CFTR/MRP), member 10
Cluster-8424.17834	Environmental Information Processing	Membrane transport	ABC transporters	ko02010	K05674	ATP-binding cassette, subfamily C (CFTR/MRP), member 10
Cluster-8424.12711	Environmental Information Processing	Membrane transport	ABC transporters	ko02010	K05674	ATP-binding cassette, subfamily C (CFTR/MRP), member 10
Cluster-8424.17897	Environmental Information Processing	Membrane transport	ABC transporters	ko02010	K05674	ATP-binding cassette, subfamily C (CFTR/MRP), member 10
Cluster-8424.17828	Environmental Information Processing	Membrane transport	ABC transporters	ko02010	K05674	ATP-binding cassette, subfamily C (CFTR/MRP), member 10
Cluster-8424.15392	Environmental Information Processing	Membrane transport	ABC transporters	ko02010	K05674	ATP-binding cassette, subfamily C (CFTR/MRP), member 10
Cluster-8424.19301	Environmental Information Processing	Membrane transport	ABC transporters	ko02010	K05674	ATP-binding cassette, subfamily C (CFTR/MRP), member 10
Cluster-8424.12656	Environmental Information Processing	Membrane transport	ABC transporters	ko02010	K05674	ATP-binding cassette, subfamily C (CFTR/MRP), member 10
Cluster-8424.17812	Environmental Information Processing	Membrane transport	ABC transporters	ko02010	K05674	ATP-binding cassette, subfamily C (CFTR/MRP), member 10
Cluster-8424.17813	Environmental Information Processing	Membrane transport	ABC transporters	ko02010	K05674	ATP-binding cassette, subfamily C (CFTR/MRP), member 10
Cluster-8424.17810	Environmental Information Processing	Membrane transport	ABC transporters	ko02010	K05674	ATP-binding cassette, subfamily C (CFTR/MRP), member 10
Cluster-8424.17811	Environmental Information Processing	Membrane transport	ABC transporters	ko02010	K05674	ATP-binding cassette, subfamily C (CFTR/MRP), member 10
Cluster-13071.2	Environmental Information Processing	Signal transduction	Phosphatidylinositol signaling system	ko04070	K00888	phosphatidylinositol 4-kinase	2.7.1.67
Cluster-8424.4125	Environmental Information Processing	Signal transduction	Phosphatidylinositol signaling system	ko04070	K00888	phosphatidylinositol 4-kinase	2.7.1.67
Cluster-8424.13332	Environmental Information Processing	Signal transduction	Phosphatidylinositol signaling system	ko04070	K00888	phosphatidylinositol 4-kinase	2.7.1.67
Cluster-8424.13331	Environmental Information Processing	Signal transduction	Phosphatidylinositol signaling system	ko04070	K00888	phosphatidylinositol 4-kinase	2.7.1.67
Cluster-13071.1	Environmental Information Processing	Signal transduction	Phosphatidylinositol signaling system	ko04070	K00888	phosphatidylinositol 4-kinase	2.7.1.67
Cluster-13071.3	Environmental Information Processing	Signal transduction	Phosphatidylinositol signaling system	ko04070	K00888	phosphatidylinositol 4-kinase	2.7.1.67
Cluster-8424.4124	Environmental Information Processing	Signal transduction	Phosphatidylinositol signaling system	ko04070	K00888	phosphatidylinositol 4-kinase	2.7.1.67
Cluster-18386.0	Environmental Information Processing	Signal transduction	Phosphatidylinositol signaling system	ko04070	K00889	1-phosphatidylinositol-4-phosphate 5-kinase	2.7.1.68
Cluster-8424.26202	Environmental Information Processing	Signal transduction	Phosphatidylinositol signaling system	ko04070	K00889	1-phosphatidylinositol-4-phosphate 5-kinase	2.7.1.68
Cluster-8424.28115	Environmental Information Processing	Signal transduction	Phosphatidylinositol signaling system	ko04070	K00889	1-phosphatidylinositol-4-phosphate 5-kinase	2.7.1.68
Cluster-8424.28114	Environmental Information Processing	Signal transduction	Phosphatidylinositol signaling system	ko04070	K00889	1-phosphatidylinositol-4-phosphate 5-kinase	2.7.1.68
Cluster-4818.0	Environmental Information Processing	Signal transduction	Phosphatidylinositol signaling system	ko04070	K00889	1-phosphatidylinositol-4-phosphate 5-kinase	2.7.1.68
Cluster-8424.28112	Environmental Information Processing	Signal transduction	Phosphatidylinositol signaling system	ko04070	K00889	1-phosphatidylinositol-4-phosphate 5-kinase	2.7.1.68
Cluster-8424.24847	Environmental Information Processing	Signal transduction	Phosphatidylinositol signaling system	ko04070	K00889	1-phosphatidylinositol-4-phosphate 5-kinase	2.7.1.68
Cluster-8424.24848	Environmental Information Processing	Signal transduction	Phosphatidylinositol signaling system	ko04070	K00889	1-phosphatidylinositol-4-phosphate 5-kinase	2.7.1.68
Cluster-8424.6003	Environmental Information Processing	Signal transduction	Phosphatidylinositol signaling system	ko04070	K00889	1-phosphatidylinositol-4-phosphate 5-kinase	2.7.1.68
Cluster-8424.7847	Environmental Information Processing	Signal transduction	Phosphatidylinositol signaling system	ko04070	K00889	1-phosphatidylinositol-4-phosphate 5-kinase	2.7.1.68
Cluster-8424.18847	Environmental Information Processing	Signal transduction	Phosphatidylinositol signaling system	ko04070	K00889	1-phosphatidylinositol-4-phosphate 5-kinase	2.7.1.68
Cluster-6051.0	Environmental Information Processing	Signal transduction	Phosphatidylinositol signaling system	ko04070	K00889	1-phosphatidylinositol-4-phosphate 5-kinase	2.7.1.68
Cluster-8364.0	Environmental Information Processing	Signal transduction	Phosphatidylinositol signaling system	ko04070	K00889	1-phosphatidylinositol-4-phosphate 5-kinase	2.7.1.68
Cluster-8121.0	Environmental Information Processing	Signal transduction	Phosphatidylinositol signaling system	ko04070	K00889	1-phosphatidylinositol-4-phosphate 5-kinase	2.7.1.68
Cluster-9285.0	Environmental Information Processing	Signal transduction	Phosphatidylinositol signaling system	ko04070	K00889	1-phosphatidylinositol-4-phosphate 5-kinase	2.7.1.68
Cluster-8424.7943	Environmental Information Processing	Signal transduction	Phosphatidylinositol signaling system	ko04070	K00889	1-phosphatidylinositol-4-phosphate 5-kinase	2.7.1.68
Cluster-18386.1	Environmental Information Processing	Signal transduction	Phosphatidylinositol signaling system	ko04070	K00889	1-phosphatidylinositol-4-phosphate 5-kinase	2.7.1.68
Cluster-8424.18850	Environmental Information Processing	Signal transduction	Phosphatidylinositol signaling system	ko04070	K00889	1-phosphatidylinositol-4-phosphate 5-kinase	2.7.1.68
Cluster-8424.19828	Environmental Information Processing	Signal transduction	Phosphatidylinositol signaling system	ko04070	K00889	1-phosphatidylinositol-4-phosphate 5-kinase	2.7.1.68
Cluster-8424.3261	Environmental Information Processing	Signal transduction	Phosphatidylinositol signaling system	ko04070	K00901	diacylglycerol kinase (ATP)	2.7.1.107
Cluster-8424.3263	Environmental Information Processing	Signal transduction	Phosphatidylinositol signaling system	ko04070	K00901	diacylglycerol kinase (ATP)	2.7.1.107
Cluster-8424.3262	Environmental Information Processing	Signal transduction	Phosphatidylinositol signaling system	ko04070	K00901	diacylglycerol kinase (ATP)	2.7.1.107
Cluster-1567.0	Environmental Information Processing	Signal transduction	Phosphatidylinositol signaling system	ko04070	K00901	diacylglycerol kinase (ATP)	2.7.1.107
Cluster-8424.1282	Environmental Information Processing	Signal transduction	Phosphatidylinositol signaling system	ko04070	K00901	diacylglycerol kinase (ATP)	2.7.1.107
Cluster-8424.22105	Environmental Information Processing	Signal transduction	Phosphatidylinositol signaling system	ko04070	K00901	diacylglycerol kinase (ATP)	2.7.1.107
Cluster-8424.22106	Environmental Information Processing	Signal transduction	Phosphatidylinositol signaling system	ko04070	K00901	diacylglycerol kinase (ATP)	2.7.1.107
Cluster-8424.3264	Environmental Information Processing	Signal transduction	Phosphatidylinositol signaling system	ko04070	K00901	diacylglycerol kinase (ATP)	2.7.1.107
Cluster-8424.12317	Environmental Information Processing	Signal transduction	Phosphatidylinositol signaling system	ko04070	K00901	diacylglycerol kinase (ATP)	2.7.1.107
Cluster-8424.18637	Environmental Information Processing	Signal transduction	Phosphatidylinositol signaling system	ko04070	K00901	diacylglycerol kinase (ATP)	2.7.1.107
Cluster-8424.26715	Environmental Information Processing	Signal transduction	Phosphatidylinositol signaling system	ko04070	K00901	diacylglycerol kinase (ATP)	2.7.1.107
Cluster-8424.26714	Environmental Information Processing	Signal transduction	Phosphatidylinositol signaling system	ko04070	K00901	diacylglycerol kinase (ATP)	2.7.1.107
Cluster-8424.26717	Environmental Information Processing	Signal transduction	Phosphatidylinositol signaling system	ko04070	K00901	diacylglycerol kinase (ATP)	2.7.1.107
Cluster-8424.26716	Environmental Information Processing	Signal transduction	Phosphatidylinositol signaling system	ko04070	K00901	diacylglycerol kinase (ATP)	2.7.1.107
Cluster-8424.32909	Environmental Information Processing	Signal transduction	Phosphatidylinositol signaling system	ko04070	K00901	diacylglycerol kinase (ATP)	2.7.1.107
Cluster-8424.32908	Environmental Information Processing	Signal transduction	Phosphatidylinositol signaling system	ko04070	K00901	diacylglycerol kinase (ATP)	2.7.1.107
Cluster-8424.1303	Environmental Information Processing	Signal transduction	Phosphatidylinositol signaling system	ko04070	K00901	diacylglycerol kinase (ATP)	2.7.1.107
Cluster-8424.12321	Environmental Information Processing	Signal transduction	Phosphatidylinositol signaling system	ko04070	K00901	diacylglycerol kinase (ATP)	2.7.1.107
Cluster-8424.8330	Environmental Information Processing	Signal transduction	Phosphatidylinositol signaling system	ko04070	K00913	inositol-1,3,4-trisphosphate 5/6-kinase / inositol-tetrakisphosphate 1-kinase	2.7.1.159 2.7.1.134
Cluster-8424.13658	Environmental Information Processing	Signal transduction	Phosphatidylinositol signaling system	ko04070	K00913	inositol-1,3,4-trisphosphate 5/6-kinase / inositol-tetrakisphosphate 1-kinase	2.7.1.159 2.7.1.134
Cluster-18059.0	Environmental Information Processing	Signal transduction	Phosphatidylinositol signaling system	ko04070	K00913	inositol-1,3,4-trisphosphate 5/6-kinase / inositol-tetrakisphosphate 1-kinase	2.7.1.159 2.7.1.134
Cluster-8424.14511	Environmental Information Processing	Signal transduction	Phosphatidylinositol signaling system	ko04070	K00913	inositol-1,3,4-trisphosphate 5/6-kinase / inositol-tetrakisphosphate 1-kinase	2.7.1.159 2.7.1.134
Cluster-8424.18543	Environmental Information Processing	Signal transduction	Phosphatidylinositol signaling system	ko04070	K00913	inositol-1,3,4-trisphosphate 5/6-kinase / inositol-tetrakisphosphate 1-kinase	2.7.1.159 2.7.1.134
Cluster-8424.18542	Environmental Information Processing	Signal transduction	Phosphatidylinositol signaling system	ko04070	K00913	inositol-1,3,4-trisphosphate 5/6-kinase / inositol-tetrakisphosphate 1-kinase	2.7.1.159 2.7.1.134
Cluster-8424.18544	Environmental Information Processing	Signal transduction	Phosphatidylinositol signaling system	ko04070	K00913	inositol-1,3,4-trisphosphate 5/6-kinase / inositol-tetrakisphosphate 1-kinase	2.7.1.159 2.7.1.134
Cluster-8424.18547	Environmental Information Processing	Signal transduction	Phosphatidylinositol signaling system	ko04070	K00913	inositol-1,3,4-trisphosphate 5/6-kinase / inositol-tetrakisphosphate 1-kinase	2.7.1.159 2.7.1.134
Cluster-8424.18548	Environmental Information Processing	Signal transduction	Phosphatidylinositol signaling system	ko04070	K00913	inositol-1,3,4-trisphosphate 5/6-kinase / inositol-tetrakisphosphate 1-kinase	2.7.1.159 2.7.1.134
Cluster-3740.0	Environmental Information Processing	Signal transduction	Phosphatidylinositol signaling system	ko04070	K00913	inositol-1,3,4-trisphosphate 5/6-kinase / inositol-tetrakisphosphate 1-kinase	2.7.1.159 2.7.1.134
Cluster-8424.26325	Environmental Information Processing	Signal transduction	Phosphatidylinositol signaling system	ko04070	K00913	inositol-1,3,4-trisphosphate 5/6-kinase / inositol-tetrakisphosphate 1-kinase	2.7.1.159 2.7.1.134
Cluster-8424.18553	Environmental Information Processing	Signal transduction	Phosphatidylinositol signaling system	ko04070	K00913	inositol-1,3,4-trisphosphate 5/6-kinase / inositol-tetrakisphosphate 1-kinase	2.7.1.159 2.7.1.134
Cluster-8424.18550	Environmental Information Processing	Signal transduction	Phosphatidylinositol signaling system	ko04070	K00913	inositol-1,3,4-trisphosphate 5/6-kinase / inositol-tetrakisphosphate 1-kinase	2.7.1.159 2.7.1.134
Cluster-8424.18556	Environmental Information Processing	Signal transduction	Phosphatidylinositol signaling system	ko04070	K00913	inositol-1,3,4-trisphosphate 5/6-kinase / inositol-tetrakisphosphate 1-kinase	2.7.1.159 2.7.1.134
Cluster-8424.18554	Environmental Information Processing	Signal transduction	Phosphatidylinositol signaling system	ko04070	K00913	inositol-1,3,4-trisphosphate 5/6-kinase / inositol-tetrakisphosphate 1-kinase	2.7.1.159 2.7.1.134
Cluster-8424.18555	Environmental Information Processing	Signal transduction	Phosphatidylinositol signaling system	ko04070	K00913	inositol-1,3,4-trisphosphate 5/6-kinase / inositol-tetrakisphosphate 1-kinase	2.7.1.159 2.7.1.134
Cluster-8424.25934	Environmental Information Processing	Signal transduction	Phosphatidylinositol signaling system	ko04070	K00914	phosphatidylinositol 3-kinase	2.7.1.137
Cluster-8424.14874	Environmental Information Processing	Signal transduction	Phosphatidylinositol signaling system	ko04070	K00914	phosphatidylinositol 3-kinase	2.7.1.137
Cluster-16664.0	Environmental Information Processing	Signal transduction	Phosphatidylinositol signaling system	ko04070	K00915	inositol-polyphosphate multikinase	2.7.1.140 2.7.1.151
Cluster-8424.10310	Environmental Information Processing	Signal transduction	Phosphatidylinositol signaling system	ko04070	K00915	inositol-polyphosphate multikinase	2.7.1.140 2.7.1.151
Cluster-8424.20110	Environmental Information Processing	Signal transduction	Phosphatidylinositol signaling system	ko04070	K00915	inositol-polyphosphate multikinase	2.7.1.140 2.7.1.151
Cluster-8424.20108	Environmental Information Processing	Signal transduction	Phosphatidylinositol signaling system	ko04070	K00915	inositol-polyphosphate multikinase	2.7.1.140 2.7.1.151
Cluster-8424.20109	Environmental Information Processing	Signal transduction	Phosphatidylinositol signaling system	ko04070	K00915	inositol-polyphosphate multikinase	2.7.1.140 2.7.1.151
Cluster-8424.9854	Environmental Information Processing	Signal transduction	Phosphatidylinositol signaling system	ko04070	K00921	1-phosphatidylinositol-3-phosphate 5-kinase	2.7.1.150
Cluster-19194.3	Environmental Information Processing	Signal transduction	Phosphatidylinositol signaling system	ko04070	K00921	1-phosphatidylinositol-3-phosphate 5-kinase	2.7.1.150
Cluster-18011.0	Environmental Information Processing	Signal transduction	Phosphatidylinositol signaling system	ko04070	K00921	1-phosphatidylinositol-3-phosphate 5-kinase	2.7.1.150
Cluster-8038.0	Environmental Information Processing	Signal transduction	Phosphatidylinositol signaling system	ko04070	K00921	1-phosphatidylinositol-3-phosphate 5-kinase	2.7.1.150
Cluster-8424.22182	Environmental Information Processing	Signal transduction	Phosphatidylinositol signaling system	ko04070	K00921	1-phosphatidylinositol-3-phosphate 5-kinase	2.7.1.150
Cluster-8424.19249	Environmental Information Processing	Signal transduction	Phosphatidylinositol signaling system	ko04070	K00921	1-phosphatidylinositol-3-phosphate 5-kinase	2.7.1.150
Cluster-8424.20663	Environmental Information Processing	Signal transduction	Phosphatidylinositol signaling system	ko04070	K00921	1-phosphatidylinositol-3-phosphate 5-kinase	2.7.1.150
Cluster-8424.20664	Environmental Information Processing	Signal transduction	Phosphatidylinositol signaling system	ko04070	K00921	1-phosphatidylinositol-3-phosphate 5-kinase	2.7.1.150
Cluster-8424.4444	Environmental Information Processing	Signal transduction	Phosphatidylinositol signaling system	ko04070	K00921	1-phosphatidylinositol-3-phosphate 5-kinase	2.7.1.150
Cluster-8424.4905	Environmental Information Processing	Signal transduction	Phosphatidylinositol signaling system	ko04070	K00921	1-phosphatidylinositol-3-phosphate 5-kinase	2.7.1.150
Cluster-8424.4906	Environmental Information Processing	Signal transduction	Phosphatidylinositol signaling system	ko04070	K00921	1-phosphatidylinositol-3-phosphate 5-kinase	2.7.1.150
Cluster-8424.4904	Environmental Information Processing	Signal transduction	Phosphatidylinositol signaling system	ko04070	K00921	1-phosphatidylinositol-3-phosphate 5-kinase	2.7.1.150
Cluster-19194.4	Environmental Information Processing	Signal transduction	Phosphatidylinositol signaling system	ko04070	K00921	1-phosphatidylinositol-3-phosphate 5-kinase	2.7.1.150
Cluster-19194.5	Environmental Information Processing	Signal transduction	Phosphatidylinositol signaling system	ko04070	K00921	1-phosphatidylinositol-3-phosphate 5-kinase	2.7.1.150
Cluster-19194.0	Environmental Information Processing	Signal transduction	Phosphatidylinositol signaling system	ko04070	K00921	1-phosphatidylinositol-3-phosphate 5-kinase	2.7.1.150
Cluster-19194.1	Environmental Information Processing	Signal transduction	Phosphatidylinositol signaling system	ko04070	K00921	1-phosphatidylinositol-3-phosphate 5-kinase	2.7.1.150
Cluster-19194.2	Environmental Information Processing	Signal transduction	Phosphatidylinositol signaling system	ko04070	K00921	1-phosphatidylinositol-3-phosphate 5-kinase	2.7.1.150
Cluster-9550.0	Environmental Information Processing	Signal transduction	Phosphatidylinositol signaling system	ko04070	K00921	1-phosphatidylinositol-3-phosphate 5-kinase	2.7.1.150
Cluster-13716.0	Environmental Information Processing	Signal transduction	Phosphatidylinositol signaling system	ko04070	K00921	1-phosphatidylinositol-3-phosphate 5-kinase	2.7.1.150
Cluster-8424.25019	Environmental Information Processing	Signal transduction	Phosphatidylinositol signaling system	ko04070	K00921	1-phosphatidylinositol-3-phosphate 5-kinase	2.7.1.150
Cluster-8424.20674	Environmental Information Processing	Signal transduction	Phosphatidylinositol signaling system	ko04070	K00921	1-phosphatidylinositol-3-phosphate 5-kinase	2.7.1.150
Cluster-8424.20168	Environmental Information Processing	Signal transduction	Phosphatidylinositol signaling system	ko04070	K00921	1-phosphatidylinositol-3-phosphate 5-kinase	2.7.1.150
Cluster-14912.0	Environmental Information Processing	Signal transduction	Phosphatidylinositol signaling system	ko04070	K00921	1-phosphatidylinositol-3-phosphate 5-kinase	2.7.1.150
Cluster-8424.25020	Environmental Information Processing	Signal transduction	Phosphatidylinositol signaling system	ko04070	K00921	1-phosphatidylinositol-3-phosphate 5-kinase	2.7.1.150
Cluster-8424.25021	Environmental Information Processing	Signal transduction	Phosphatidylinositol signaling system	ko04070	K00921	1-phosphatidylinositol-3-phosphate 5-kinase	2.7.1.150
Cluster-14481.0	Environmental Information Processing	Signal transduction	Phosphatidylinositol signaling system	ko04070	K00921	1-phosphatidylinositol-3-phosphate 5-kinase	2.7.1.150
Cluster-7125.0	Environmental Information Processing	Signal transduction	Phosphatidylinositol signaling system	ko04070	K00921	1-phosphatidylinositol-3-phosphate 5-kinase	2.7.1.150
Cluster-10373.0	Environmental Information Processing	Signal transduction	Phosphatidylinositol signaling system	ko04070	K00921	1-phosphatidylinositol-3-phosphate 5-kinase	2.7.1.150
Cluster-8424.25769	Environmental Information Processing	Signal transduction	Phosphatidylinositol signaling system	ko04070	K00981	phosphatidate cytidylyltransferase	2.7.7.41
Cluster-8424.18933	Environmental Information Processing	Signal transduction	Phosphatidylinositol signaling system	ko04070	K00981	phosphatidate cytidylyltransferase	2.7.7.41
Cluster-8424.16106	Environmental Information Processing	Signal transduction	Phosphatidylinositol signaling system	ko04070	K00981	phosphatidate cytidylyltransferase	2.7.7.41
Cluster-8424.11810	Environmental Information Processing	Signal transduction	Phosphatidylinositol signaling system	ko04070	K00981	phosphatidate cytidylyltransferase	2.7.7.41
Cluster-8424.11811	Environmental Information Processing	Signal transduction	Phosphatidylinositol signaling system	ko04070	K00981	phosphatidate cytidylyltransferase	2.7.7.41
Cluster-8424.12269	Environmental Information Processing	Signal transduction	Phosphatidylinositol signaling system	ko04070	K00981	phosphatidate cytidylyltransferase	2.7.7.41
Cluster-8424.25723	Environmental Information Processing	Signal transduction	Phosphatidylinositol signaling system	ko04070	K00981	phosphatidate cytidylyltransferase	2.7.7.41
Cluster-8424.32910	Environmental Information Processing	Signal transduction	Phosphatidylinositol signaling system	ko04070	K00999	CDP-diacylglycerol--inositol 3-phosphatidyltransferase	2.7.8.11
Cluster-8424.32911	Environmental Information Processing	Signal transduction	Phosphatidylinositol signaling system	ko04070	K00999	CDP-diacylglycerol--inositol 3-phosphatidyltransferase	2.7.8.11
Cluster-8424.16100	Environmental Information Processing	Signal transduction	Phosphatidylinositol signaling system	ko04070	K01092	myo-inositol-1(or 4)-monophosphatase	3.1.3.25
Cluster-21994.1	Environmental Information Processing	Signal transduction	Phosphatidylinositol signaling system	ko04070	K01099	phosphatidylinositol-bisphosphatase	3.1.3.36
Cluster-4768.0	Environmental Information Processing	Signal transduction	Phosphatidylinositol signaling system	ko04070	K01106	inositol-1,4,5-trisphosphate 5-phosphatase	3.1.3.56
Cluster-5939.0	Environmental Information Processing	Signal transduction	Phosphatidylinositol signaling system	ko04070	K01110	phosphatidylinositol-3,4,5-trisphosphate 3-phosphatase and dual-specificity protein phosphatase PTEN	3.1.3.16 3.1.3.48 3.1.3.67
Cluster-24283.0	Environmental Information Processing	Signal transduction	Phosphatidylinositol signaling system	ko04070	K01110	phosphatidylinositol-3,4,5-trisphosphate 3-phosphatase and dual-specificity protein phosphatase PTEN	3.1.3.16 3.1.3.48 3.1.3.67
Cluster-18093.1	Environmental Information Processing	Signal transduction	Phosphatidylinositol signaling system	ko04070	K01110	phosphatidylinositol-3,4,5-trisphosphate 3-phosphatase and dual-specificity protein phosphatase PTEN	3.1.3.16 3.1.3.48 3.1.3.67
Cluster-18093.0	Environmental Information Processing	Signal transduction	Phosphatidylinositol signaling system	ko04070	K01110	phosphatidylinositol-3,4,5-trisphosphate 3-phosphatase and dual-specificity protein phosphatase PTEN	3.1.3.16 3.1.3.48 3.1.3.67
Cluster-4140.0	Environmental Information Processing	Signal transduction	Phosphatidylinositol signaling system	ko04070	K01110	phosphatidylinositol-3,4,5-trisphosphate 3-phosphatase and dual-specificity protein phosphatase PTEN	3.1.3.16 3.1.3.48 3.1.3.67
Cluster-4140.1	Environmental Information Processing	Signal transduction	Phosphatidylinositol signaling system	ko04070	K01110	phosphatidylinositol-3,4,5-trisphosphate 3-phosphatase and dual-specificity protein phosphatase PTEN	3.1.3.16 3.1.3.48 3.1.3.67
Cluster-19843.0	Environmental Information Processing	Signal transduction	Phosphatidylinositol signaling system	ko04070	K02183	calmodulin
Cluster-17015.0	Environmental Information Processing	Signal transduction	Phosphatidylinositol signaling system	ko04070	K02183	calmodulin
Cluster-8424.1788	Environmental Information Processing	Signal transduction	Phosphatidylinositol signaling system	ko04070	K02183	calmodulin
Cluster-8424.1789	Environmental Information Processing	Signal transduction	Phosphatidylinositol signaling system	ko04070	K02183	calmodulin
Cluster-8424.1787	Environmental Information Processing	Signal transduction	Phosphatidylinositol signaling system	ko04070	K02183	calmodulin
Cluster-2107.0	Environmental Information Processing	Signal transduction	Phosphatidylinositol signaling system	ko04070	K02183	calmodulin
Cluster-17819.0	Environmental Information Processing	Signal transduction	Phosphatidylinositol signaling system	ko04070	K02183	calmodulin
Cluster-21907.0	Environmental Information Processing	Signal transduction	Phosphatidylinositol signaling system	ko04070	K02183	calmodulin
Cluster-18473.0	Environmental Information Processing	Signal transduction	Phosphatidylinositol signaling system	ko04070	K02183	calmodulin
Cluster-8424.18444	Environmental Information Processing	Signal transduction	Phosphatidylinositol signaling system	ko04070	K02183	calmodulin
Cluster-8424.17863	Environmental Information Processing	Signal transduction	Phosphatidylinositol signaling system	ko04070	K02183	calmodulin
Cluster-8424.34217	Environmental Information Processing	Signal transduction	Phosphatidylinositol signaling system	ko04070	K02183	calmodulin
Cluster-8424.14616	Environmental Information Processing	Signal transduction	Phosphatidylinositol signaling system	ko04070	K02183	calmodulin
Cluster-13933.0	Environmental Information Processing	Signal transduction	Phosphatidylinositol signaling system	ko04070	K02183	calmodulin
Cluster-8424.11990	Environmental Information Processing	Signal transduction	Phosphatidylinositol signaling system	ko04070	K02183	calmodulin
Cluster-8424.1790	Environmental Information Processing	Signal transduction	Phosphatidylinositol signaling system	ko04070	K02183	calmodulin
Cluster-8827.0	Environmental Information Processing	Signal transduction	Phosphatidylinositol signaling system	ko04070	K02183	calmodulin
Cluster-4232.0	Environmental Information Processing	Signal transduction	Phosphatidylinositol signaling system	ko04070	K02183	calmodulin
Cluster-14345.0	Environmental Information Processing	Signal transduction	Phosphatidylinositol signaling system	ko04070	K02183	calmodulin
Cluster-8424.33885	Environmental Information Processing	Signal transduction	Phosphatidylinositol signaling system	ko04070	K02183	calmodulin
Cluster-8424.6517	Environmental Information Processing	Signal transduction	Phosphatidylinositol signaling system	ko04070	K02183	calmodulin
Cluster-3660.0	Environmental Information Processing	Signal transduction	Phosphatidylinositol signaling system	ko04070	K02183	calmodulin
Cluster-8424.528	Environmental Information Processing	Signal transduction	Phosphatidylinositol signaling system	ko04070	K02183	calmodulin
Cluster-16838.0	Environmental Information Processing	Signal transduction	Phosphatidylinositol signaling system	ko04070	K02183	calmodulin
Cluster-2589.0	Environmental Information Processing	Signal transduction	Phosphatidylinositol signaling system	ko04070	K02183	calmodulin
Cluster-8424.18237	Environmental Information Processing	Signal transduction	Phosphatidylinositol signaling system	ko04070	K02183	calmodulin
Cluster-22158.0	Environmental Information Processing	Signal transduction	Phosphatidylinositol signaling system	ko04070	K05857	phosphatidylinositol phospholipase C, delta	3.1.4.11
Cluster-10578.0	Environmental Information Processing	Signal transduction	Phosphatidylinositol signaling system	ko04070	K05857	phosphatidylinositol phospholipase C, delta	3.1.4.11
Cluster-10578.3	Environmental Information Processing	Signal transduction	Phosphatidylinositol signaling system	ko04070	K05857	phosphatidylinositol phospholipase C, delta	3.1.4.11
Cluster-10578.4	Environmental Information Processing	Signal transduction	Phosphatidylinositol signaling system	ko04070	K05857	phosphatidylinositol phospholipase C, delta	3.1.4.11
Cluster-10578.7	Environmental Information Processing	Signal transduction	Phosphatidylinositol signaling system	ko04070	K05857	phosphatidylinositol phospholipase C, delta	3.1.4.11
Cluster-22144.0	Environmental Information Processing	Signal transduction	Phosphatidylinositol signaling system	ko04070	K05857	phosphatidylinositol phospholipase C, delta	3.1.4.11
Cluster-18456.0	Environmental Information Processing	Signal transduction	Phosphatidylinositol signaling system	ko04070	K05857	phosphatidylinositol phospholipase C, delta	3.1.4.11
Cluster-18456.1	Environmental Information Processing	Signal transduction	Phosphatidylinositol signaling system	ko04070	K05857	phosphatidylinositol phospholipase C, delta	3.1.4.11
Cluster-18456.2	Environmental Information Processing	Signal transduction	Phosphatidylinositol signaling system	ko04070	K05857	phosphatidylinositol phospholipase C, delta	3.1.4.11
Cluster-21431.0	Environmental Information Processing	Signal transduction	Phosphatidylinositol signaling system	ko04070	K05857	phosphatidylinositol phospholipase C, delta	3.1.4.11
Cluster-8424.17318	Environmental Information Processing	Signal transduction	Phosphatidylinositol signaling system	ko04070	K05857	phosphatidylinositol phospholipase C, delta	3.1.4.11
Cluster-8424.2394	Environmental Information Processing	Signal transduction	Phosphatidylinositol signaling system	ko04070	K05857	phosphatidylinositol phospholipase C, delta	3.1.4.11
Cluster-20147.0	Environmental Information Processing	Signal transduction	Phosphatidylinositol signaling system	ko04070	K05857	phosphatidylinositol phospholipase C, delta	3.1.4.11
Cluster-22144.1	Environmental Information Processing	Signal transduction	Phosphatidylinositol signaling system	ko04070	K05857	phosphatidylinositol phospholipase C, delta	3.1.4.11
Cluster-22102.0	Environmental Information Processing	Signal transduction	Phosphatidylinositol signaling system	ko04070	K05857	phosphatidylinositol phospholipase C, delta	3.1.4.11
Cluster-8424.30980	Environmental Information Processing	Signal transduction	Phosphatidylinositol signaling system	ko04070	K10047	inositol-phosphate phosphatase / L-galactose 1-phosphate phosphatase	3.1.3.25 3.1.3.93
Cluster-10406.2	Environmental Information Processing	Signal transduction	Phosphatidylinositol signaling system	ko04070	K10047	inositol-phosphate phosphatase / L-galactose 1-phosphate phosphatase	3.1.3.25 3.1.3.93
Cluster-8424.30991	Environmental Information Processing	Signal transduction	Phosphatidylinositol signaling system	ko04070	K10047	inositol-phosphate phosphatase / L-galactose 1-phosphate phosphatase	3.1.3.25 3.1.3.93
Cluster-19452.0	Environmental Information Processing	Signal transduction	Phosphatidylinositol signaling system	ko04070	K10572	inositol-pentakisphosphate 2-kinase	2.7.1.158
Cluster-19452.6	Environmental Information Processing	Signal transduction	Phosphatidylinositol signaling system	ko04070	K10572	inositol-pentakisphosphate 2-kinase	2.7.1.158
Cluster-19452.3	Environmental Information Processing	Signal transduction	Phosphatidylinositol signaling system	ko04070	K10572	inositol-pentakisphosphate 2-kinase	2.7.1.158
Cluster-19452.2	Environmental Information Processing	Signal transduction	Phosphatidylinositol signaling system	ko04070	K10572	inositol-pentakisphosphate 2-kinase	2.7.1.158
Cluster-19452.5	Environmental Information Processing	Signal transduction	Phosphatidylinositol signaling system	ko04070	K10572	inositol-pentakisphosphate 2-kinase	2.7.1.158
Cluster-8424.12651	Environmental Information Processing	Signal transduction	Phosphatidylinositol signaling system	ko04070	K13024	inositol-hexakisphosphate/diphosphoinositol-pentakisphosphate 1-kinase	2.7.4.24
Cluster-15668.0	Environmental Information Processing	Signal transduction	Phosphatidylinositol signaling system	ko04070	K13024	inositol-hexakisphosphate/diphosphoinositol-pentakisphosphate 1-kinase	2.7.4.24
Cluster-8424.26162	Environmental Information Processing	Signal transduction	Phosphatidylinositol signaling system	ko04070	K15422	3'(2'), 5'-bisphosphate nucleotidase / inositol polyphosphate 1-phosphatase	3.1.3.7 3.1.3.57
Cluster-8424.26164	Environmental Information Processing	Signal transduction	Phosphatidylinositol signaling system	ko04070	K15422	3'(2'), 5'-bisphosphate nucleotidase / inositol polyphosphate 1-phosphatase	3.1.3.7 3.1.3.57
Cluster-8424.26163	Environmental Information Processing	Signal transduction	Phosphatidylinositol signaling system	ko04070	K15422	3'(2'), 5'-bisphosphate nucleotidase / inositol polyphosphate 1-phosphatase	3.1.3.7 3.1.3.57
Cluster-8424.20865	Environmental Information Processing	Signal transduction	Phosphatidylinositol signaling system	ko04070	K18081	myotubularin-related protein 1/2	3.1.3.64 3.1.3.95
Cluster-8424.20770	Environmental Information Processing	Signal transduction	Phosphatidylinositol signaling system	ko04070	K18081	myotubularin-related protein 1/2	3.1.3.64 3.1.3.95
Cluster-8424.19714	Environmental Information Processing	Signal transduction	Phosphatidylinositol signaling system	ko04070	K18081	myotubularin-related protein 1/2	3.1.3.64 3.1.3.95
Cluster-8424.6008	Environmental Information Processing	Signal transduction	Phosphatidylinositol signaling system	ko04070	K18081	myotubularin-related protein 1/2	3.1.3.64 3.1.3.95
Cluster-8424.20768	Environmental Information Processing	Signal transduction	Phosphatidylinositol signaling system	ko04070	K18081	myotubularin-related protein 1/2	3.1.3.64 3.1.3.95
Cluster-8424.20769	Environmental Information Processing	Signal transduction	Phosphatidylinositol signaling system	ko04070	K18081	myotubularin-related protein 1/2	3.1.3.64 3.1.3.95
Cluster-8424.8647	Environmental Information Processing	Signal transduction	Plant hormone signal transduction	ko04075	K12126	phytochrome-interacting factor 3
Cluster-8424.27734	Environmental Information Processing	Signal transduction	Plant hormone signal transduction	ko04075	K12126	phytochrome-interacting factor 3
Cluster-8424.27735	Environmental Information Processing	Signal transduction	Plant hormone signal transduction	ko04075	K12126	phytochrome-interacting factor 3
Cluster-8424.10873	Environmental Information Processing	Signal transduction	Plant hormone signal transduction	ko04075	K12126	phytochrome-interacting factor 3
Cluster-8424.10872	Environmental Information Processing	Signal transduction	Plant hormone signal transduction	ko04075	K12126	phytochrome-interacting factor 3
Cluster-8424.8645	Environmental Information Processing	Signal transduction	Plant hormone signal transduction	ko04075	K12126	phytochrome-interacting factor 3
Cluster-11108.0	Environmental Information Processing	Signal transduction	Plant hormone signal transduction	ko04075	K13415	protein brassinosteroid insensitive 1	2.7.10.1 2.7.11.1
Cluster-14295.0	Environmental Information Processing	Signal transduction	Plant hormone signal transduction	ko04075	K13415	protein brassinosteroid insensitive 1	2.7.10.1 2.7.11.1
Cluster-8424.678	Environmental Information Processing	Signal transduction	Plant hormone signal transduction	ko04075	K13415	protein brassinosteroid insensitive 1	2.7.10.1 2.7.11.1
Cluster-8424.679	Environmental Information Processing	Signal transduction	Plant hormone signal transduction	ko04075	K13415	protein brassinosteroid insensitive 1	2.7.10.1 2.7.11.1
Cluster-8424.27895	Environmental Information Processing	Signal transduction	Plant hormone signal transduction	ko04075	K13415	protein brassinosteroid insensitive 1	2.7.10.1 2.7.11.1
Cluster-8424.27897	Environmental Information Processing	Signal transduction	Plant hormone signal transduction	ko04075	K13415	protein brassinosteroid insensitive 1	2.7.10.1 2.7.11.1
Cluster-8424.27896	Environmental Information Processing	Signal transduction	Plant hormone signal transduction	ko04075	K13415	protein brassinosteroid insensitive 1	2.7.10.1 2.7.11.1
Cluster-8424.30165	Environmental Information Processing	Signal transduction	Plant hormone signal transduction	ko04075	K13416	brassinosteroid insensitive 1-associated receptor kinase 1	2.7.10.1 2.7.11.1
Cluster-8424.30167	Environmental Information Processing	Signal transduction	Plant hormone signal transduction	ko04075	K13416	brassinosteroid insensitive 1-associated receptor kinase 1	2.7.10.1 2.7.11.1
Cluster-8424.30166	Environmental Information Processing	Signal transduction	Plant hormone signal transduction	ko04075	K13416	brassinosteroid insensitive 1-associated receptor kinase 1	2.7.10.1 2.7.11.1
Cluster-8424.30162	Environmental Information Processing	Signal transduction	Plant hormone signal transduction	ko04075	K13416	brassinosteroid insensitive 1-associated receptor kinase 1	2.7.10.1 2.7.11.1
Cluster-8424.30169	Environmental Information Processing	Signal transduction	Plant hormone signal transduction	ko04075	K13416	brassinosteroid insensitive 1-associated receptor kinase 1	2.7.10.1 2.7.11.1
Cluster-8502.2	Environmental Information Processing	Signal transduction	Plant hormone signal transduction	ko04075	K13416	brassinosteroid insensitive 1-associated receptor kinase 1	2.7.10.1 2.7.11.1
Cluster-8502.3	Environmental Information Processing	Signal transduction	Plant hormone signal transduction	ko04075	K13416	brassinosteroid insensitive 1-associated receptor kinase 1	2.7.10.1 2.7.11.1
Cluster-8424.19139	Environmental Information Processing	Signal transduction	Plant hormone signal transduction	ko04075	K13416	brassinosteroid insensitive 1-associated receptor kinase 1	2.7.10.1 2.7.11.1
Cluster-8424.17330	Environmental Information Processing	Signal transduction	Plant hormone signal transduction	ko04075	K13416	brassinosteroid insensitive 1-associated receptor kinase 1	2.7.10.1 2.7.11.1
Cluster-8424.19137	Environmental Information Processing	Signal transduction	Plant hormone signal transduction	ko04075	K13416	brassinosteroid insensitive 1-associated receptor kinase 1	2.7.10.1 2.7.11.1
Cluster-8424.17395	Environmental Information Processing	Signal transduction	Plant hormone signal transduction	ko04075	K13416	brassinosteroid insensitive 1-associated receptor kinase 1	2.7.10.1 2.7.11.1
Cluster-8424.20131	Environmental Information Processing	Signal transduction	Plant hormone signal transduction	ko04075	K13416	brassinosteroid insensitive 1-associated receptor kinase 1	2.7.10.1 2.7.11.1
Cluster-8424.17333	Environmental Information Processing	Signal transduction	Plant hormone signal transduction	ko04075	K13416	brassinosteroid insensitive 1-associated receptor kinase 1	2.7.10.1 2.7.11.1
Cluster-8424.17332	Environmental Information Processing	Signal transduction	Plant hormone signal transduction	ko04075	K13416	brassinosteroid insensitive 1-associated receptor kinase 1	2.7.10.1 2.7.11.1
Cluster-8424.17334	Environmental Information Processing	Signal transduction	Plant hormone signal transduction	ko04075	K13416	brassinosteroid insensitive 1-associated receptor kinase 1	2.7.10.1 2.7.11.1
Cluster-8424.30541	Environmental Information Processing	Signal transduction	Plant hormone signal transduction	ko04075	K13416	brassinosteroid insensitive 1-associated receptor kinase 1	2.7.10.1 2.7.11.1
Cluster-8424.24134	Environmental Information Processing	Signal transduction	Plant hormone signal transduction	ko04075	K13422	transcription factor MYC2
Cluster-1764.0	Environmental Information Processing	Signal transduction	Plant hormone signal transduction	ko04075	K13422	transcription factor MYC2
Cluster-8424.23018	Environmental Information Processing	Signal transduction	Plant hormone signal transduction	ko04075	K13422	transcription factor MYC2
Cluster-17637.4	Environmental Information Processing	Signal transduction	Plant hormone signal transduction	ko04075	K13422	transcription factor MYC2
Cluster-17590.0	Environmental Information Processing	Signal transduction	Plant hormone signal transduction	ko04075	K13449	pathogenesis-related protein 1
Cluster-8424.33741	Environmental Information Processing	Signal transduction	Plant hormone signal transduction	ko04075	K13449	pathogenesis-related protein 1
Cluster-1537.0	Environmental Information Processing	Signal transduction	Plant hormone signal transduction	ko04075	K13449	pathogenesis-related protein 1
Cluster-17141.0	Environmental Information Processing	Signal transduction	Plant hormone signal transduction	ko04075	K13463	coronatine-insensitive protein 1
Cluster-17141.3	Environmental Information Processing	Signal transduction	Plant hormone signal transduction	ko04075	K13463	coronatine-insensitive protein 1
Cluster-8424.17538	Environmental Information Processing	Signal transduction	Plant hormone signal transduction	ko04075	K13463	coronatine-insensitive protein 1
Cluster-4218.0	Environmental Information Processing	Signal transduction	Plant hormone signal transduction	ko04075	K13946	auxin influx carrier (AUX1 LAX family)
Cluster-8424.27389	Environmental Information Processing	Signal transduction	Plant hormone signal transduction	ko04075	K13946	auxin influx carrier (AUX1 LAX family)
Cluster-8424.620	Environmental Information Processing	Signal transduction	Plant hormone signal transduction	ko04075	K13946	auxin influx carrier (AUX1 LAX family)
Cluster-3407.0	Environmental Information Processing	Signal transduction	Plant hormone signal transduction	ko04075	K13946	auxin influx carrier (AUX1 LAX family)
Cluster-12651.0	Environmental Information Processing	Signal transduction	Plant hormone signal transduction	ko04075	K13946	auxin influx carrier (AUX1 LAX family)
Cluster-8424.27392	Environmental Information Processing	Signal transduction	Plant hormone signal transduction	ko04075	K13946	auxin influx carrier (AUX1 LAX family)
Cluster-8424.27393	Environmental Information Processing	Signal transduction	Plant hormone signal transduction	ko04075	K13946	auxin influx carrier (AUX1 LAX family)
Cluster-8424.27391	Environmental Information Processing	Signal transduction	Plant hormone signal transduction	ko04075	K13946	auxin influx carrier (AUX1 LAX family)
Cluster-23834.1	Environmental Information Processing	Signal transduction	Plant hormone signal transduction	ko04075	K14431	transcription factor TGA
Cluster-16814.4	Environmental Information Processing	Signal transduction	Plant hormone signal transduction	ko04075	K14431	transcription factor TGA
Cluster-16814.5	Environmental Information Processing	Signal transduction	Plant hormone signal transduction	ko04075	K14431	transcription factor TGA
Cluster-16814.0	Environmental Information Processing	Signal transduction	Plant hormone signal transduction	ko04075	K14431	transcription factor TGA
Cluster-16814.1	Environmental Information Processing	Signal transduction	Plant hormone signal transduction	ko04075	K14431	transcription factor TGA
Cluster-16814.2	Environmental Information Processing	Signal transduction	Plant hormone signal transduction	ko04075	K14431	transcription factor TGA
Cluster-16814.3	Environmental Information Processing	Signal transduction	Plant hormone signal transduction	ko04075	K14431	transcription factor TGA
Cluster-22550.2	Environmental Information Processing	Signal transduction	Plant hormone signal transduction	ko04075	K14431	transcription factor TGA
Cluster-22550.0	Environmental Information Processing	Signal transduction	Plant hormone signal transduction	ko04075	K14431	transcription factor TGA
Cluster-22550.1	Environmental Information Processing	Signal transduction	Plant hormone signal transduction	ko04075	K14431	transcription factor TGA
Cluster-23834.0	Environmental Information Processing	Signal transduction	Plant hormone signal transduction	ko04075	K14431	transcription factor TGA
Cluster-8424.17365	Environmental Information Processing	Signal transduction	Plant hormone signal transduction	ko04075	K14431	transcription factor TGA
Cluster-17854.0	Environmental Information Processing	Signal transduction	Plant hormone signal transduction	ko04075	K14431	transcription factor TGA
Cluster-4211.0	Environmental Information Processing	Signal transduction	Plant hormone signal transduction	ko04075	K14431	transcription factor TGA
Cluster-8424.32937	Environmental Information Processing	Signal transduction	Plant hormone signal transduction	ko04075	K14431	transcription factor TGA
Cluster-8424.1074	Environmental Information Processing	Signal transduction	Plant hormone signal transduction	ko04075	K14431	transcription factor TGA
Cluster-8424.1072	Environmental Information Processing	Signal transduction	Plant hormone signal transduction	ko04075	K14431	transcription factor TGA
Cluster-8424.1071	Environmental Information Processing	Signal transduction	Plant hormone signal transduction	ko04075	K14431	transcription factor TGA
Cluster-17393.1	Environmental Information Processing	Signal transduction	Plant hormone signal transduction	ko04075	K14431	transcription factor TGA
Cluster-17393.0	Environmental Information Processing	Signal transduction	Plant hormone signal transduction	ko04075	K14431	transcription factor TGA
Cluster-24351.0	Environmental Information Processing	Signal transduction	Plant hormone signal transduction	ko04075	K14431	transcription factor TGA
Cluster-8424.32938	Environmental Information Processing	Signal transduction	Plant hormone signal transduction	ko04075	K14431	transcription factor TGA
Cluster-8829.0	Environmental Information Processing	Signal transduction	Plant hormone signal transduction	ko04075	K14431	transcription factor TGA
Cluster-8424.32940	Environmental Information Processing	Signal transduction	Plant hormone signal transduction	ko04075	K14431	transcription factor TGA
Cluster-9360.1	Environmental Information Processing	Signal transduction	Plant hormone signal transduction	ko04075	K14431	transcription factor TGA
Cluster-9360.0	Environmental Information Processing	Signal transduction	Plant hormone signal transduction	ko04075	K14431	transcription factor TGA
Cluster-7290.0	Environmental Information Processing	Signal transduction	Plant hormone signal transduction	ko04075	K14432	ABA responsive element binding factor
Cluster-8424.32435	Environmental Information Processing	Signal transduction	Plant hormone signal transduction	ko04075	K14432	ABA responsive element binding factor
Cluster-8424.32437	Environmental Information Processing	Signal transduction	Plant hormone signal transduction	ko04075	K14432	ABA responsive element binding factor
Cluster-8424.19026	Environmental Information Processing	Signal transduction	Plant hormone signal transduction	ko04075	K14432	ABA responsive element binding factor
Cluster-8424.19021	Environmental Information Processing	Signal transduction	Plant hormone signal transduction	ko04075	K14432	ABA responsive element binding factor
Cluster-8424.14692	Environmental Information Processing	Signal transduction	Plant hormone signal transduction	ko04075	K14432	ABA responsive element binding factor
Cluster-8424.368	Environmental Information Processing	Signal transduction	Plant hormone signal transduction	ko04075	K14432	ABA responsive element binding factor
Cluster-8424.16867	Environmental Information Processing	Signal transduction	Plant hormone signal transduction	ko04075	K14432	ABA responsive element binding factor
Cluster-8424.30447	Environmental Information Processing	Signal transduction	Plant hormone signal transduction	ko04075	K14432	ABA responsive element binding factor
Cluster-8424.2313	Environmental Information Processing	Signal transduction	Plant hormone signal transduction	ko04075	K14432	ABA responsive element binding factor
Cluster-8424.32436	Environmental Information Processing	Signal transduction	Plant hormone signal transduction	ko04075	K14432	ABA responsive element binding factor
Cluster-875.0	Environmental Information Processing	Signal transduction	Plant hormone signal transduction	ko04075	K14432	ABA responsive element binding factor
Cluster-13570.1	Environmental Information Processing	Signal transduction	Plant hormone signal transduction	ko04075	K14432	ABA responsive element binding factor
Cluster-8424.19747	Environmental Information Processing	Signal transduction	Plant hormone signal transduction	ko04075	K14484	auxin-responsive protein IAA
Cluster-8424.20150	Environmental Information Processing	Signal transduction	Plant hormone signal transduction	ko04075	K14484	auxin-responsive protein IAA
Cluster-8424.33528	Environmental Information Processing	Signal transduction	Plant hormone signal transduction	ko04075	K14484	auxin-responsive protein IAA
Cluster-8424.33480	Environmental Information Processing	Signal transduction	Plant hormone signal transduction	ko04075	K14484	auxin-responsive protein IAA
Cluster-20833.0	Environmental Information Processing	Signal transduction	Plant hormone signal transduction	ko04075	K14484	auxin-responsive protein IAA
Cluster-8424.11921	Environmental Information Processing	Signal transduction	Plant hormone signal transduction	ko04075	K14484	auxin-responsive protein IAA
Cluster-8424.15490	Environmental Information Processing	Signal transduction	Plant hormone signal transduction	ko04075	K14484	auxin-responsive protein IAA
Cluster-14112.1	Environmental Information Processing	Signal transduction	Plant hormone signal transduction	ko04075	K14484	auxin-responsive protein IAA
Cluster-14112.0	Environmental Information Processing	Signal transduction	Plant hormone signal transduction	ko04075	K14484	auxin-responsive protein IAA
Cluster-14112.2	Environmental Information Processing	Signal transduction	Plant hormone signal transduction	ko04075	K14484	auxin-responsive protein IAA
Cluster-8424.1016	Environmental Information Processing	Signal transduction	Plant hormone signal transduction	ko04075	K14484	auxin-responsive protein IAA
Cluster-8424.1425	Environmental Information Processing	Signal transduction	Plant hormone signal transduction	ko04075	K14484	auxin-responsive protein IAA
Cluster-8424.1424	Environmental Information Processing	Signal transduction	Plant hormone signal transduction	ko04075	K14484	auxin-responsive protein IAA
Cluster-8424.1426	Environmental Information Processing	Signal transduction	Plant hormone signal transduction	ko04075	K14484	auxin-responsive protein IAA
Cluster-8424.5319	Environmental Information Processing	Signal transduction	Plant hormone signal transduction	ko04075	K14484	auxin-responsive protein IAA
Cluster-8424.11357	Environmental Information Processing	Signal transduction	Plant hormone signal transduction	ko04075	K14484	auxin-responsive protein IAA
Cluster-8424.16517	Environmental Information Processing	Signal transduction	Plant hormone signal transduction	ko04075	K14484	auxin-responsive protein IAA
Cluster-22318.0	Environmental Information Processing	Signal transduction	Plant hormone signal transduction	ko04075	K14484	auxin-responsive protein IAA
Cluster-22318.1	Environmental Information Processing	Signal transduction	Plant hormone signal transduction	ko04075	K14484	auxin-responsive protein IAA
Cluster-8424.8317	Environmental Information Processing	Signal transduction	Plant hormone signal transduction	ko04075	K14484	auxin-responsive protein IAA
Cluster-8424.6543	Environmental Information Processing	Signal transduction	Plant hormone signal transduction	ko04075	K14484	auxin-responsive protein IAA
Cluster-24346.1	Environmental Information Processing	Signal transduction	Plant hormone signal transduction	ko04075	K14484	auxin-responsive protein IAA
Cluster-24346.0	Environmental Information Processing	Signal transduction	Plant hormone signal transduction	ko04075	K14484	auxin-responsive protein IAA
Cluster-16666.0	Environmental Information Processing	Signal transduction	Plant hormone signal transduction	ko04075	K14484	auxin-responsive protein IAA
Cluster-16529.1	Environmental Information Processing	Signal transduction	Plant hormone signal transduction	ko04075	K14484	auxin-responsive protein IAA
Cluster-16529.0	Environmental Information Processing	Signal transduction	Plant hormone signal transduction	ko04075	K14484	auxin-responsive protein IAA
Cluster-8424.15489	Environmental Information Processing	Signal transduction	Plant hormone signal transduction	ko04075	K14484	auxin-responsive protein IAA
Cluster-22318.2	Environmental Information Processing	Signal transduction	Plant hormone signal transduction	ko04075	K14484	auxin-responsive protein IAA
Cluster-23709.0	Environmental Information Processing	Signal transduction	Plant hormone signal transduction	ko04075	K14484	auxin-responsive protein IAA
Cluster-8424.26512	Environmental Information Processing	Signal transduction	Plant hormone signal transduction	ko04075	K14484	auxin-responsive protein IAA
Cluster-8424.26510	Environmental Information Processing	Signal transduction	Plant hormone signal transduction	ko04075	K14484	auxin-responsive protein IAA
Cluster-8424.29644	Environmental Information Processing	Signal transduction	Plant hormone signal transduction	ko04075	K14484	auxin-responsive protein IAA
Cluster-6049.0	Environmental Information Processing	Signal transduction	Plant hormone signal transduction	ko04075	K14484	auxin-responsive protein IAA
Cluster-21822.1	Environmental Information Processing	Signal transduction	Plant hormone signal transduction	ko04075	K14484	auxin-responsive protein IAA
Cluster-8424.8534	Environmental Information Processing	Signal transduction	Plant hormone signal transduction	ko04075	K14484	auxin-responsive protein IAA
Cluster-8424.8532	Environmental Information Processing	Signal transduction	Plant hormone signal transduction	ko04075	K14484	auxin-responsive protein IAA
Cluster-8424.8533	Environmental Information Processing	Signal transduction	Plant hormone signal transduction	ko04075	K14484	auxin-responsive protein IAA
Cluster-8424.30119	Environmental Information Processing	Signal transduction	Plant hormone signal transduction	ko04075	K14485	transport inhibitor response 1
Cluster-8424.30806	Environmental Information Processing	Signal transduction	Plant hormone signal transduction	ko04075	K14485	transport inhibitor response 1
Cluster-8424.2693	Environmental Information Processing	Signal transduction	Plant hormone signal transduction	ko04075	K14485	transport inhibitor response 1
Cluster-8424.21493	Environmental Information Processing	Signal transduction	Plant hormone signal transduction	ko04075	K14485	transport inhibitor response 1
Cluster-8424.21495	Environmental Information Processing	Signal transduction	Plant hormone signal transduction	ko04075	K14485	transport inhibitor response 1
Cluster-323.0	Environmental Information Processing	Signal transduction	Plant hormone signal transduction	ko04075	K14485	transport inhibitor response 1
Cluster-8424.21494	Environmental Information Processing	Signal transduction	Plant hormone signal transduction	ko04075	K14485	transport inhibitor response 1
Cluster-8424.28716	Environmental Information Processing	Signal transduction	Plant hormone signal transduction	ko04075	K14485	transport inhibitor response 1
Cluster-8424.2692	Environmental Information Processing	Signal transduction	Plant hormone signal transduction	ko04075	K14485	transport inhibitor response 1
Cluster-8424.2691	Environmental Information Processing	Signal transduction	Plant hormone signal transduction	ko04075	K14485	transport inhibitor response 1
Cluster-8424.28717	Environmental Information Processing	Signal transduction	Plant hormone signal transduction	ko04075	K14485	transport inhibitor response 1
Cluster-8424.2690	Environmental Information Processing	Signal transduction	Plant hormone signal transduction	ko04075	K14485	transport inhibitor response 1
Cluster-811.0	Environmental Information Processing	Signal transduction	Plant hormone signal transduction	ko04075	K14486	auxin response factor
Cluster-8424.27821	Environmental Information Processing	Signal transduction	Plant hormone signal transduction	ko04075	K14486	auxin response factor
Cluster-8424.27824	Environmental Information Processing	Signal transduction	Plant hormone signal transduction	ko04075	K14486	auxin response factor
Cluster-8424.27825	Environmental Information Processing	Signal transduction	Plant hormone signal transduction	ko04075	K14486	auxin response factor
Cluster-15625.4	Environmental Information Processing	Signal transduction	Plant hormone signal transduction	ko04075	K14486	auxin response factor
Cluster-15625.3	Environmental Information Processing	Signal transduction	Plant hormone signal transduction	ko04075	K14486	auxin response factor
Cluster-15625.2	Environmental Information Processing	Signal transduction	Plant hormone signal transduction	ko04075	K14486	auxin response factor
Cluster-8424.12808	Environmental Information Processing	Signal transduction	Plant hormone signal transduction	ko04075	K14486	auxin response factor
Cluster-8424.12809	Environmental Information Processing	Signal transduction	Plant hormone signal transduction	ko04075	K14486	auxin response factor
Cluster-8424.12807	Environmental Information Processing	Signal transduction	Plant hormone signal transduction	ko04075	K14486	auxin response factor
Cluster-18255.0	Environmental Information Processing	Signal transduction	Plant hormone signal transduction	ko04075	K14486	auxin response factor
Cluster-17404.2	Environmental Information Processing	Signal transduction	Plant hormone signal transduction	ko04075	K14486	auxin response factor
Cluster-18255.1	Environmental Information Processing	Signal transduction	Plant hormone signal transduction	ko04075	K14486	auxin response factor
Cluster-8424.27823	Environmental Information Processing	Signal transduction	Plant hormone signal transduction	ko04075	K14486	auxin response factor
Cluster-8424.27822	Environmental Information Processing	Signal transduction	Plant hormone signal transduction	ko04075	K14486	auxin response factor
Cluster-8424.20207	Environmental Information Processing	Signal transduction	Plant hormone signal transduction	ko04075	K14486	auxin response factor
Cluster-8424.20202	Environmental Information Processing	Signal transduction	Plant hormone signal transduction	ko04075	K14486	auxin response factor
Cluster-2343.0	Environmental Information Processing	Signal transduction	Plant hormone signal transduction	ko04075	K14486	auxin response factor
Cluster-8424.8453	Environmental Information Processing	Signal transduction	Plant hormone signal transduction	ko04075	K14486	auxin response factor
Cluster-4815.0	Environmental Information Processing	Signal transduction	Plant hormone signal transduction	ko04075	K14486	auxin response factor
Cluster-8424.28134	Environmental Information Processing	Signal transduction	Plant hormone signal transduction	ko04075	K14486	auxin response factor
Cluster-5434.0	Environmental Information Processing	Signal transduction	Plant hormone signal transduction	ko04075	K14486	auxin response factor
Cluster-15625.1	Environmental Information Processing	Signal transduction	Plant hormone signal transduction	ko04075	K14486	auxin response factor
Cluster-15625.0	Environmental Information Processing	Signal transduction	Plant hormone signal transduction	ko04075	K14486	auxin response factor
Cluster-17404.0	Environmental Information Processing	Signal transduction	Plant hormone signal transduction	ko04075	K14486	auxin response factor
Cluster-14768.0	Environmental Information Processing	Signal transduction	Plant hormone signal transduction	ko04075	K14486	auxin response factor
Cluster-8424.12806	Environmental Information Processing	Signal transduction	Plant hormone signal transduction	ko04075	K14486	auxin response factor
Cluster-8424.12810	Environmental Information Processing	Signal transduction	Plant hormone signal transduction	ko04075	K14486	auxin response factor
Cluster-8424.27644	Environmental Information Processing	Signal transduction	Plant hormone signal transduction	ko04075	K14486	auxin response factor
Cluster-8424.27645	Environmental Information Processing	Signal transduction	Plant hormone signal transduction	ko04075	K14486	auxin response factor
Cluster-8424.27646	Environmental Information Processing	Signal transduction	Plant hormone signal transduction	ko04075	K14486	auxin response factor
Cluster-8424.27647	Environmental Information Processing	Signal transduction	Plant hormone signal transduction	ko04075	K14486	auxin response factor
Cluster-24083.0	Environmental Information Processing	Signal transduction	Plant hormone signal transduction	ko04075	K14486	auxin response factor
Cluster-17404.1	Environmental Information Processing	Signal transduction	Plant hormone signal transduction	ko04075	K14486	auxin response factor
Cluster-17356.2	Environmental Information Processing	Signal transduction	Plant hormone signal transduction	ko04075	K14487	auxin responsive GH3 gene family
Cluster-8424.20781	Environmental Information Processing	Signal transduction	Plant hormone signal transduction	ko04075	K14487	auxin responsive GH3 gene family
Cluster-4537.0	Environmental Information Processing	Signal transduction	Plant hormone signal transduction	ko04075	K14487	auxin responsive GH3 gene family
Cluster-8424.3408	Environmental Information Processing	Signal transduction	Plant hormone signal transduction	ko04075	K14487	auxin responsive GH3 gene family
Cluster-17356.0	Environmental Information Processing	Signal transduction	Plant hormone signal transduction	ko04075	K14487	auxin responsive GH3 gene family
Cluster-1332.0	Environmental Information Processing	Signal transduction	Plant hormone signal transduction	ko04075	K14487	auxin responsive GH3 gene family
Cluster-17356.1	Environmental Information Processing	Signal transduction	Plant hormone signal transduction	ko04075	K14487	auxin responsive GH3 gene family
Cluster-8424.25247	Environmental Information Processing	Signal transduction	Plant hormone signal transduction	ko04075	K14487	auxin responsive GH3 gene family
Cluster-8424.25248	Environmental Information Processing	Signal transduction	Plant hormone signal transduction	ko04075	K14487	auxin responsive GH3 gene family
Cluster-17437.0	Environmental Information Processing	Signal transduction	Plant hormone signal transduction	ko04075	K14487	auxin responsive GH3 gene family
Cluster-15238.0	Environmental Information Processing	Signal transduction	Plant hormone signal transduction	ko04075	K14488	SAUR family protein
Cluster-8424.16174	Environmental Information Processing	Signal transduction	Plant hormone signal transduction	ko04075	K14488	SAUR family protein
Cluster-8424.30485	Environmental Information Processing	Signal transduction	Plant hormone signal transduction	ko04075	K14488	SAUR family protein
Cluster-8424.24322	Environmental Information Processing	Signal transduction	Plant hormone signal transduction	ko04075	K14488	SAUR family protein
Cluster-4523.0	Environmental Information Processing	Signal transduction	Plant hormone signal transduction	ko04075	K14488	SAUR family protein
Cluster-114.0	Environmental Information Processing	Signal transduction	Plant hormone signal transduction	ko04075	K14488	SAUR family protein
Cluster-13587.2	Environmental Information Processing	Signal transduction	Plant hormone signal transduction	ko04075	K14488	SAUR family protein
Cluster-8424.6735	Environmental Information Processing	Signal transduction	Plant hormone signal transduction	ko04075	K14488	SAUR family protein
Cluster-10829.0	Environmental Information Processing	Signal transduction	Plant hormone signal transduction	ko04075	K14488	SAUR family protein
Cluster-9474.0	Environmental Information Processing	Signal transduction	Plant hormone signal transduction	ko04075	K14488	SAUR family protein
Cluster-21815.0	Environmental Information Processing	Signal transduction	Plant hormone signal transduction	ko04075	K14488	SAUR family protein
Cluster-22196.1	Environmental Information Processing	Signal transduction	Plant hormone signal transduction	ko04075	K14488	SAUR family protein
Cluster-724.0	Environmental Information Processing	Signal transduction	Plant hormone signal transduction	ko04075	K14488	SAUR family protein
Cluster-8424.16788	Environmental Information Processing	Signal transduction	Plant hormone signal transduction	ko04075	K14488	SAUR family protein
Cluster-20212.0	Environmental Information Processing	Signal transduction	Plant hormone signal transduction	ko04075	K14488	SAUR family protein
Cluster-22196.2	Environmental Information Processing	Signal transduction	Plant hormone signal transduction	ko04075	K14488	SAUR family protein
Cluster-8416.0	Environmental Information Processing	Signal transduction	Plant hormone signal transduction	ko04075	K14488	SAUR family protein
Cluster-5613.0	Environmental Information Processing	Signal transduction	Plant hormone signal transduction	ko04075	K14488	SAUR family protein
Cluster-12869.0	Environmental Information Processing	Signal transduction	Plant hormone signal transduction	ko04075	K14488	SAUR family protein
Cluster-12869.1	Environmental Information Processing	Signal transduction	Plant hormone signal transduction	ko04075	K14488	SAUR family protein
Cluster-12869.2	Environmental Information Processing	Signal transduction	Plant hormone signal transduction	ko04075	K14488	SAUR family protein
Cluster-12869.3	Environmental Information Processing	Signal transduction	Plant hormone signal transduction	ko04075	K14488	SAUR family protein
Cluster-12869.4	Environmental Information Processing	Signal transduction	Plant hormone signal transduction	ko04075	K14488	SAUR family protein
Cluster-11173.0	Environmental Information Processing	Signal transduction	Plant hormone signal transduction	ko04075	K14488	SAUR family protein
Cluster-8424.19555	Environmental Information Processing	Signal transduction	Plant hormone signal transduction	ko04075	K14489	arabidopsis histidine kinase 2/3/4 (cytokinin receptor)	2.7.13.3
Cluster-8424.23200	Environmental Information Processing	Signal transduction	Plant hormone signal transduction	ko04075	K14489	arabidopsis histidine kinase 2/3/4 (cytokinin receptor)	2.7.13.3
Cluster-8424.23201	Environmental Information Processing	Signal transduction	Plant hormone signal transduction	ko04075	K14489	arabidopsis histidine kinase 2/3/4 (cytokinin receptor)	2.7.13.3
Cluster-19729.0	Environmental Information Processing	Signal transduction	Plant hormone signal transduction	ko04075	K14489	arabidopsis histidine kinase 2/3/4 (cytokinin receptor)	2.7.13.3
Cluster-23556.8	Environmental Information Processing	Signal transduction	Plant hormone signal transduction	ko04075	K14489	arabidopsis histidine kinase 2/3/4 (cytokinin receptor)	2.7.13.3
Cluster-23556.7	Environmental Information Processing	Signal transduction	Plant hormone signal transduction	ko04075	K14489	arabidopsis histidine kinase 2/3/4 (cytokinin receptor)	2.7.13.3
Cluster-23556.9	Environmental Information Processing	Signal transduction	Plant hormone signal transduction	ko04075	K14489	arabidopsis histidine kinase 2/3/4 (cytokinin receptor)	2.7.13.3
Cluster-8424.8974	Environmental Information Processing	Signal transduction	Plant hormone signal transduction	ko04075	K14489	arabidopsis histidine kinase 2/3/4 (cytokinin receptor)	2.7.13.3
Cluster-8424.9912	Environmental Information Processing	Signal transduction	Plant hormone signal transduction	ko04075	K14489	arabidopsis histidine kinase 2/3/4 (cytokinin receptor)	2.7.13.3
Cluster-8424.24063	Environmental Information Processing	Signal transduction	Plant hormone signal transduction	ko04075	K14489	arabidopsis histidine kinase 2/3/4 (cytokinin receptor)	2.7.13.3
Cluster-8424.24065	Environmental Information Processing	Signal transduction	Plant hormone signal transduction	ko04075	K14489	arabidopsis histidine kinase 2/3/4 (cytokinin receptor)	2.7.13.3
Cluster-8424.24064	Environmental Information Processing	Signal transduction	Plant hormone signal transduction	ko04075	K14489	arabidopsis histidine kinase 2/3/4 (cytokinin receptor)	2.7.13.3
Cluster-8424.24067	Environmental Information Processing	Signal transduction	Plant hormone signal transduction	ko04075	K14489	arabidopsis histidine kinase 2/3/4 (cytokinin receptor)	2.7.13.3
Cluster-8424.24066	Environmental Information Processing	Signal transduction	Plant hormone signal transduction	ko04075	K14489	arabidopsis histidine kinase 2/3/4 (cytokinin receptor)	2.7.13.3
Cluster-9046.0	Environmental Information Processing	Signal transduction	Plant hormone signal transduction	ko04075	K14489	arabidopsis histidine kinase 2/3/4 (cytokinin receptor)	2.7.13.3
Cluster-9046.1	Environmental Information Processing	Signal transduction	Plant hormone signal transduction	ko04075	K14489	arabidopsis histidine kinase 2/3/4 (cytokinin receptor)	2.7.13.3
Cluster-8424.7100	Environmental Information Processing	Signal transduction	Plant hormone signal transduction	ko04075	K14490	histidine-containing phosphotransfer peotein
Cluster-20441.1	Environmental Information Processing	Signal transduction	Plant hormone signal transduction	ko04075	K14490	histidine-containing phosphotransfer peotein
Cluster-20441.0	Environmental Information Processing	Signal transduction	Plant hormone signal transduction	ko04075	K14490	histidine-containing phosphotransfer peotein
Cluster-8424.27538	Environmental Information Processing	Signal transduction	Plant hormone signal transduction	ko04075	K14490	histidine-containing phosphotransfer peotein
Cluster-14853.1	Environmental Information Processing	Signal transduction	Plant hormone signal transduction	ko04075	K14490	histidine-containing phosphotransfer peotein
Cluster-14853.0	Environmental Information Processing	Signal transduction	Plant hormone signal transduction	ko04075	K14490	histidine-containing phosphotransfer peotein
Cluster-8424.7098	Environmental Information Processing	Signal transduction	Plant hormone signal transduction	ko04075	K14490	histidine-containing phosphotransfer peotein
Cluster-8424.7099	Environmental Information Processing	Signal transduction	Plant hormone signal transduction	ko04075	K14490	histidine-containing phosphotransfer peotein
Cluster-8424.32007	Environmental Information Processing	Signal transduction	Plant hormone signal transduction	ko04075	K14490	histidine-containing phosphotransfer peotein
Cluster-8424.5817	Environmental Information Processing	Signal transduction	Plant hormone signal transduction	ko04075	K14490	histidine-containing phosphotransfer peotein
Cluster-8424.5812	Environmental Information Processing	Signal transduction	Plant hormone signal transduction	ko04075	K14490	histidine-containing phosphotransfer peotein
Cluster-8424.5818	Environmental Information Processing	Signal transduction	Plant hormone signal transduction	ko04075	K14490	histidine-containing phosphotransfer peotein
Cluster-8424.33919	Environmental Information Processing	Signal transduction	Plant hormone signal transduction	ko04075	K14490	histidine-containing phosphotransfer peotein
Cluster-8991.0	Environmental Information Processing	Signal transduction	Plant hormone signal transduction	ko04075	K14491	two-component response regulator ARR-B family
Cluster-8991.2	Environmental Information Processing	Signal transduction	Plant hormone signal transduction	ko04075	K14491	two-component response regulator ARR-B family
Cluster-8424.4821	Environmental Information Processing	Signal transduction	Plant hormone signal transduction	ko04075	K14491	two-component response regulator ARR-B family
Cluster-9830.0	Environmental Information Processing	Signal transduction	Plant hormone signal transduction	ko04075	K14491	two-component response regulator ARR-B family
Cluster-14932.0	Environmental Information Processing	Signal transduction	Plant hormone signal transduction	ko04075	K14491	two-component response regulator ARR-B family
Cluster-568.0	Environmental Information Processing	Signal transduction	Plant hormone signal transduction	ko04075	K14491	two-component response regulator ARR-B family
Cluster-8424.14199	Environmental Information Processing	Signal transduction	Plant hormone signal transduction	ko04075	K14491	two-component response regulator ARR-B family
Cluster-8424.25336	Environmental Information Processing	Signal transduction	Plant hormone signal transduction	ko04075	K14491	two-component response regulator ARR-B family
Cluster-8424.25334	Environmental Information Processing	Signal transduction	Plant hormone signal transduction	ko04075	K14491	two-component response regulator ARR-B family
Cluster-8424.8360	Environmental Information Processing	Signal transduction	Plant hormone signal transduction	ko04075	K14491	two-component response regulator ARR-B family
Cluster-8424.18264	Environmental Information Processing	Signal transduction	Plant hormone signal transduction	ko04075	K14491	two-component response regulator ARR-B family
Cluster-8424.18265	Environmental Information Processing	Signal transduction	Plant hormone signal transduction	ko04075	K14491	two-component response regulator ARR-B family
Cluster-2466.0	Environmental Information Processing	Signal transduction	Plant hormone signal transduction	ko04075	K14492	two-component response regulator ARR-A family
Cluster-8424.20965	Environmental Information Processing	Signal transduction	Plant hormone signal transduction	ko04075	K14492	two-component response regulator ARR-A family
Cluster-8424.30298	Environmental Information Processing	Signal transduction	Plant hormone signal transduction	ko04075	K14492	two-component response regulator ARR-A family
Cluster-8424.30373	Environmental Information Processing	Signal transduction	Plant hormone signal transduction	ko04075	K14492	two-component response regulator ARR-A family
Cluster-23675.1	Environmental Information Processing	Signal transduction	Plant hormone signal transduction	ko04075	K14492	two-component response regulator ARR-A family
Cluster-23675.0	Environmental Information Processing	Signal transduction	Plant hormone signal transduction	ko04075	K14492	two-component response regulator ARR-A family
Cluster-8424.17868	Environmental Information Processing	Signal transduction	Plant hormone signal transduction	ko04075	K14493	gibberellin receptor GID1	3.-.-.-
Cluster-8424.6904	Environmental Information Processing	Signal transduction	Plant hormone signal transduction	ko04075	K14493	gibberellin receptor GID1	3.-.-.-
Cluster-8424.3333	Environmental Information Processing	Signal transduction	Plant hormone signal transduction	ko04075	K14493	gibberellin receptor GID1	3.-.-.-
Cluster-8424.12738	Environmental Information Processing	Signal transduction	Plant hormone signal transduction	ko04075	K14493	gibberellin receptor GID1	3.-.-.-
Cluster-8424.12739	Environmental Information Processing	Signal transduction	Plant hormone signal transduction	ko04075	K14493	gibberellin receptor GID1	3.-.-.-
Cluster-8424.5046	Environmental Information Processing	Signal transduction	Plant hormone signal transduction	ko04075	K14494	DELLA protein
Cluster-2088.4	Environmental Information Processing	Signal transduction	Plant hormone signal transduction	ko04075	K14494	DELLA protein
Cluster-2088.3	Environmental Information Processing	Signal transduction	Plant hormone signal transduction	ko04075	K14494	DELLA protein
Cluster-8424.14270	Environmental Information Processing	Signal transduction	Plant hormone signal transduction	ko04075	K14494	DELLA protein
Cluster-8424.24478	Environmental Information Processing	Signal transduction	Plant hormone signal transduction	ko04075	K14495	F-box protein GID2
Cluster-23458.0	Environmental Information Processing	Signal transduction	Plant hormone signal transduction	ko04075	K14496	abscisic acid receptor PYR/PYL family
Cluster-23458.1	Environmental Information Processing	Signal transduction	Plant hormone signal transduction	ko04075	K14496	abscisic acid receptor PYR/PYL family
Cluster-23458.2	Environmental Information Processing	Signal transduction	Plant hormone signal transduction	ko04075	K14496	abscisic acid receptor PYR/PYL family
Cluster-8424.5679	Environmental Information Processing	Signal transduction	Plant hormone signal transduction	ko04075	K14496	abscisic acid receptor PYR/PYL family
Cluster-19108.0	Environmental Information Processing	Signal transduction	Plant hormone signal transduction	ko04075	K14496	abscisic acid receptor PYR/PYL family
Cluster-16851.0	Environmental Information Processing	Signal transduction	Plant hormone signal transduction	ko04075	K14496	abscisic acid receptor PYR/PYL family
Cluster-8675.0	Environmental Information Processing	Signal transduction	Plant hormone signal transduction	ko04075	K14496	abscisic acid receptor PYR/PYL family
Cluster-10468.0	Environmental Information Processing	Signal transduction	Plant hormone signal transduction	ko04075	K14496	abscisic acid receptor PYR/PYL family
Cluster-8424.11755	Environmental Information Processing	Signal transduction	Plant hormone signal transduction	ko04075	K14496	abscisic acid receptor PYR/PYL family
Cluster-8424.11758	Environmental Information Processing	Signal transduction	Plant hormone signal transduction	ko04075	K14496	abscisic acid receptor PYR/PYL family
Cluster-8424.18440	Environmental Information Processing	Signal transduction	Plant hormone signal transduction	ko04075	K14496	abscisic acid receptor PYR/PYL family
Cluster-991.0	Environmental Information Processing	Signal transduction	Plant hormone signal transduction	ko04075	K14496	abscisic acid receptor PYR/PYL family
Cluster-8424.11761	Environmental Information Processing	Signal transduction	Plant hormone signal transduction	ko04075	K14496	abscisic acid receptor PYR/PYL family
Cluster-18978.0	Environmental Information Processing	Signal transduction	Plant hormone signal transduction	ko04075	K14496	abscisic acid receptor PYR/PYL family
Cluster-5959.0	Environmental Information Processing	Signal transduction	Plant hormone signal transduction	ko04075	K14496	abscisic acid receptor PYR/PYL family
Cluster-15152.0	Environmental Information Processing	Signal transduction	Plant hormone signal transduction	ko04075	K14496	abscisic acid receptor PYR/PYL family
Cluster-21334.0	Environmental Information Processing	Signal transduction	Plant hormone signal transduction	ko04075	K14496	abscisic acid receptor PYR/PYL family
Cluster-6669.0	Environmental Information Processing	Signal transduction	Plant hormone signal transduction	ko04075	K14496	abscisic acid receptor PYR/PYL family
Cluster-8424.17894	Environmental Information Processing	Signal transduction	Plant hormone signal transduction	ko04075	K14496	abscisic acid receptor PYR/PYL family
Cluster-8424.14752	Environmental Information Processing	Signal transduction	Plant hormone signal transduction	ko04075	K14497	protein phosphatase 2C	3.1.3.16
Cluster-8424.25214	Environmental Information Processing	Signal transduction	Plant hormone signal transduction	ko04075	K14497	protein phosphatase 2C	3.1.3.16
Cluster-19722.1	Environmental Information Processing	Signal transduction	Plant hormone signal transduction	ko04075	K14497	protein phosphatase 2C	3.1.3.16
Cluster-8424.17457	Environmental Information Processing	Signal transduction	Plant hormone signal transduction	ko04075	K14497	protein phosphatase 2C	3.1.3.16
Cluster-20633.3	Environmental Information Processing	Signal transduction	Plant hormone signal transduction	ko04075	K14497	protein phosphatase 2C	3.1.3.16
Cluster-8424.16605	Environmental Information Processing	Signal transduction	Plant hormone signal transduction	ko04075	K14497	protein phosphatase 2C	3.1.3.16
Cluster-20633.1	Environmental Information Processing	Signal transduction	Plant hormone signal transduction	ko04075	K14497	protein phosphatase 2C	3.1.3.16
Cluster-20633.4	Environmental Information Processing	Signal transduction	Plant hormone signal transduction	ko04075	K14497	protein phosphatase 2C	3.1.3.16
Cluster-8424.16816	Environmental Information Processing	Signal transduction	Plant hormone signal transduction	ko04075	K14497	protein phosphatase 2C	3.1.3.16
Cluster-19722.0	Environmental Information Processing	Signal transduction	Plant hormone signal transduction	ko04075	K14497	protein phosphatase 2C	3.1.3.16
Cluster-8424.20405	Environmental Information Processing	Signal transduction	Plant hormone signal transduction	ko04075	K14497	protein phosphatase 2C	3.1.3.16
Cluster-8424.20402	Environmental Information Processing	Signal transduction	Plant hormone signal transduction	ko04075	K14497	protein phosphatase 2C	3.1.3.16
Cluster-8424.18073	Environmental Information Processing	Signal transduction	Plant hormone signal transduction	ko04075	K14497	protein phosphatase 2C	3.1.3.16
Cluster-20633.2	Environmental Information Processing	Signal transduction	Plant hormone signal transduction	ko04075	K14497	protein phosphatase 2C	3.1.3.16
Cluster-8424.16761	Environmental Information Processing	Signal transduction	Plant hormone signal transduction	ko04075	K14497	protein phosphatase 2C	3.1.3.16
Cluster-8424.16744	Environmental Information Processing	Signal transduction	Plant hormone signal transduction	ko04075	K14497	protein phosphatase 2C	3.1.3.16
Cluster-8424.26031	Environmental Information Processing	Signal transduction	Plant hormone signal transduction	ko04075	K14497	protein phosphatase 2C	3.1.3.16
Cluster-17449.0	Environmental Information Processing	Signal transduction	Plant hormone signal transduction	ko04075	K14497	protein phosphatase 2C	3.1.3.16
Cluster-23020.0	Environmental Information Processing	Signal transduction	Plant hormone signal transduction	ko04075	K14497	protein phosphatase 2C	3.1.3.16
Cluster-8424.21766	Environmental Information Processing	Signal transduction	Plant hormone signal transduction	ko04075	K14498	serine/threonine-protein kinase SRK2	2.7.11.1
Cluster-8424.21768	Environmental Information Processing	Signal transduction	Plant hormone signal transduction	ko04075	K14498	serine/threonine-protein kinase SRK2	2.7.11.1
Cluster-8424.23534	Environmental Information Processing	Signal transduction	Plant hormone signal transduction	ko04075	K14498	serine/threonine-protein kinase SRK2	2.7.11.1
Cluster-3526.0	Environmental Information Processing	Signal transduction	Plant hormone signal transduction	ko04075	K14498	serine/threonine-protein kinase SRK2	2.7.11.1
Cluster-8019.0	Environmental Information Processing	Signal transduction	Plant hormone signal transduction	ko04075	K14498	serine/threonine-protein kinase SRK2	2.7.11.1
Cluster-16323.0	Environmental Information Processing	Signal transduction	Plant hormone signal transduction	ko04075	K14498	serine/threonine-protein kinase SRK2	2.7.11.1
Cluster-19412.5	Environmental Information Processing	Signal transduction	Plant hormone signal transduction	ko04075	K14498	serine/threonine-protein kinase SRK2	2.7.11.1
Cluster-19412.4	Environmental Information Processing	Signal transduction	Plant hormone signal transduction	ko04075	K14498	serine/threonine-protein kinase SRK2	2.7.11.1
Cluster-19412.2	Environmental Information Processing	Signal transduction	Plant hormone signal transduction	ko04075	K14498	serine/threonine-protein kinase SRK2	2.7.11.1
Cluster-8424.13601	Environmental Information Processing	Signal transduction	Plant hormone signal transduction	ko04075	K14498	serine/threonine-protein kinase SRK2	2.7.11.1
Cluster-19412.6	Environmental Information Processing	Signal transduction	Plant hormone signal transduction	ko04075	K14498	serine/threonine-protein kinase SRK2	2.7.11.1
Cluster-22664.0	Environmental Information Processing	Signal transduction	Plant hormone signal transduction	ko04075	K14498	serine/threonine-protein kinase SRK2	2.7.11.1
Cluster-17830.2	Environmental Information Processing	Signal transduction	Plant hormone signal transduction	ko04075	K14498	serine/threonine-protein kinase SRK2	2.7.11.1
Cluster-15716.0	Environmental Information Processing	Signal transduction	Plant hormone signal transduction	ko04075	K14498	serine/threonine-protein kinase SRK2	2.7.11.1
Cluster-8424.4077	Environmental Information Processing	Signal transduction	Plant hormone signal transduction	ko04075	K14498	serine/threonine-protein kinase SRK2	2.7.11.1
Cluster-8424.4079	Environmental Information Processing	Signal transduction	Plant hormone signal transduction	ko04075	K14498	serine/threonine-protein kinase SRK2	2.7.11.1
Cluster-8424.4078	Environmental Information Processing	Signal transduction	Plant hormone signal transduction	ko04075	K14498	serine/threonine-protein kinase SRK2	2.7.11.1
Cluster-21378.0	Environmental Information Processing	Signal transduction	Plant hormone signal transduction	ko04075	K14498	serine/threonine-protein kinase SRK2	2.7.11.1
Cluster-19412.3	Environmental Information Processing	Signal transduction	Plant hormone signal transduction	ko04075	K14498	serine/threonine-protein kinase SRK2	2.7.11.1
Cluster-8424.21770	Environmental Information Processing	Signal transduction	Plant hormone signal transduction	ko04075	K14498	serine/threonine-protein kinase SRK2	2.7.11.1
Cluster-8424.17019	Environmental Information Processing	Signal transduction	Plant hormone signal transduction	ko04075	K14498	serine/threonine-protein kinase SRK2	2.7.11.1
Cluster-8424.18263	Environmental Information Processing	Signal transduction	Plant hormone signal transduction	ko04075	K14498	serine/threonine-protein kinase SRK2	2.7.11.1
Cluster-13367.0	Environmental Information Processing	Signal transduction	Plant hormone signal transduction	ko04075	K14499	BRI1 kinase inhibitor 1
Cluster-8424.34273	Environmental Information Processing	Signal transduction	Plant hormone signal transduction	ko04075	K14499	BRI1 kinase inhibitor 1
Cluster-12927.2	Environmental Information Processing	Signal transduction	Plant hormone signal transduction	ko04075	K14500	BR-signaling kinase	2.7.11.1
Cluster-12927.1	Environmental Information Processing	Signal transduction	Plant hormone signal transduction	ko04075	K14500	BR-signaling kinase	2.7.11.1
Cluster-8424.9369	Environmental Information Processing	Signal transduction	Plant hormone signal transduction	ko04075	K14500	BR-signaling kinase	2.7.11.1
Cluster-8424.9367	Environmental Information Processing	Signal transduction	Plant hormone signal transduction	ko04075	K14500	BR-signaling kinase	2.7.11.1
Cluster-213.0	Environmental Information Processing	Signal transduction	Plant hormone signal transduction	ko04075	K14500	BR-signaling kinase	2.7.11.1
Cluster-15406.0	Environmental Information Processing	Signal transduction	Plant hormone signal transduction	ko04075	K14500	BR-signaling kinase	2.7.11.1
Cluster-15406.1	Environmental Information Processing	Signal transduction	Plant hormone signal transduction	ko04075	K14500	BR-signaling kinase	2.7.11.1
Cluster-1585.0	Environmental Information Processing	Signal transduction	Plant hormone signal transduction	ko04075	K14500	BR-signaling kinase	2.7.11.1
Cluster-12927.3	Environmental Information Processing	Signal transduction	Plant hormone signal transduction	ko04075	K14500	BR-signaling kinase	2.7.11.1
Cluster-12927.0	Environmental Information Processing	Signal transduction	Plant hormone signal transduction	ko04075	K14500	BR-signaling kinase	2.7.11.1
Cluster-13966.2	Environmental Information Processing	Signal transduction	Plant hormone signal transduction	ko04075	K14500	BR-signaling kinase	2.7.11.1
Cluster-13966.3	Environmental Information Processing	Signal transduction	Plant hormone signal transduction	ko04075	K14500	BR-signaling kinase	2.7.11.1
Cluster-13966.4	Environmental Information Processing	Signal transduction	Plant hormone signal transduction	ko04075	K14500	BR-signaling kinase	2.7.11.1
Cluster-13966.1	Environmental Information Processing	Signal transduction	Plant hormone signal transduction	ko04075	K14500	BR-signaling kinase	2.7.11.1
Cluster-13966.0	Environmental Information Processing	Signal transduction	Plant hormone signal transduction	ko04075	K14500	BR-signaling kinase	2.7.11.1
Cluster-15632.1	Environmental Information Processing	Signal transduction	Plant hormone signal transduction	ko04075	K14500	BR-signaling kinase	2.7.11.1
Cluster-15632.0	Environmental Information Processing	Signal transduction	Plant hormone signal transduction	ko04075	K14500	BR-signaling kinase	2.7.11.1
Cluster-8424.11403	Environmental Information Processing	Signal transduction	Plant hormone signal transduction	ko04075	K14500	BR-signaling kinase	2.7.11.1
Cluster-8424.11402	Environmental Information Processing	Signal transduction	Plant hormone signal transduction	ko04075	K14500	BR-signaling kinase	2.7.11.1
Cluster-8424.2822	Environmental Information Processing	Signal transduction	Plant hormone signal transduction	ko04075	K14500	BR-signaling kinase	2.7.11.1
Cluster-22292.0	Environmental Information Processing	Signal transduction	Plant hormone signal transduction	ko04075	K14502	protein brassinosteroid insensitive 2	2.7.11.1
Cluster-8424.13657	Environmental Information Processing	Signal transduction	Plant hormone signal transduction	ko04075	K14502	protein brassinosteroid insensitive 2	2.7.11.1
Cluster-8424.25300	Environmental Information Processing	Signal transduction	Plant hormone signal transduction	ko04075	K14502	protein brassinosteroid insensitive 2	2.7.11.1
Cluster-8424.16307	Environmental Information Processing	Signal transduction	Plant hormone signal transduction	ko04075	K14502	protein brassinosteroid insensitive 2	2.7.11.1
Cluster-8424.9592	Environmental Information Processing	Signal transduction	Plant hormone signal transduction	ko04075	K14502	protein brassinosteroid insensitive 2	2.7.11.1
Cluster-8424.8111	Environmental Information Processing	Signal transduction	Plant hormone signal transduction	ko04075	K14502	protein brassinosteroid insensitive 2	2.7.11.1
Cluster-8424.25303	Environmental Information Processing	Signal transduction	Plant hormone signal transduction	ko04075	K14502	protein brassinosteroid insensitive 2	2.7.11.1
Cluster-8424.25305	Environmental Information Processing	Signal transduction	Plant hormone signal transduction	ko04075	K14502	protein brassinosteroid insensitive 2	2.7.11.1
Cluster-8424.25304	Environmental Information Processing	Signal transduction	Plant hormone signal transduction	ko04075	K14502	protein brassinosteroid insensitive 2	2.7.11.1
Cluster-8424.25299	Environmental Information Processing	Signal transduction	Plant hormone signal transduction	ko04075	K14502	protein brassinosteroid insensitive 2	2.7.11.1
Cluster-8424.11415	Environmental Information Processing	Signal transduction	Plant hormone signal transduction	ko04075	K14503	brassinosteroid resistant 1/2
Cluster-8424.5533	Environmental Information Processing	Signal transduction	Plant hormone signal transduction	ko04075	K14503	brassinosteroid resistant 1/2
Cluster-11023.0	Environmental Information Processing	Signal transduction	Plant hormone signal transduction	ko04075	K14503	brassinosteroid resistant 1/2
Cluster-15928.1	Environmental Information Processing	Signal transduction	Plant hormone signal transduction	ko04075	K14503	brassinosteroid resistant 1/2
Cluster-15928.0	Environmental Information Processing	Signal transduction	Plant hormone signal transduction	ko04075	K14503	brassinosteroid resistant 1/2
Cluster-15928.2	Environmental Information Processing	Signal transduction	Plant hormone signal transduction	ko04075	K14503	brassinosteroid resistant 1/2
Cluster-8424.34408	Environmental Information Processing	Signal transduction	Plant hormone signal transduction	ko04075	K14504	xyloglucan:xyloglucosyl transferase TCH4	2.4.1.207
Cluster-748.0	Environmental Information Processing	Signal transduction	Plant hormone signal transduction	ko04075	K14505	cyclin D3, plant
Cluster-1076.0	Environmental Information Processing	Signal transduction	Plant hormone signal transduction	ko04075	K14505	cyclin D3, plant
Cluster-325.0	Environmental Information Processing	Signal transduction	Plant hormone signal transduction	ko04075	K14505	cyclin D3, plant
Cluster-23021.0	Environmental Information Processing	Signal transduction	Plant hormone signal transduction	ko04075	K14505	cyclin D3, plant
Cluster-16603.0	Environmental Information Processing	Signal transduction	Plant hormone signal transduction	ko04075	K14505	cyclin D3, plant
Cluster-20861.2	Environmental Information Processing	Signal transduction	Plant hormone signal transduction	ko04075	K14505	cyclin D3, plant
Cluster-17374.0	Environmental Information Processing	Signal transduction	Plant hormone signal transduction	ko04075	K14505	cyclin D3, plant
Cluster-9859.0	Environmental Information Processing	Signal transduction	Plant hormone signal transduction	ko04075	K14505	cyclin D3, plant
Cluster-8424.23760	Environmental Information Processing	Signal transduction	Plant hormone signal transduction	ko04075	K14506	jasmonic acid-amino synthetase
Cluster-8424.23758	Environmental Information Processing	Signal transduction	Plant hormone signal transduction	ko04075	K14506	jasmonic acid-amino synthetase
Cluster-8424.8749	Environmental Information Processing	Signal transduction	Plant hormone signal transduction	ko04075	K14506	jasmonic acid-amino synthetase
Cluster-8424.4470	Environmental Information Processing	Signal transduction	Plant hormone signal transduction	ko04075	K14506	jasmonic acid-amino synthetase
Cluster-5591.0	Environmental Information Processing	Signal transduction	Plant hormone signal transduction	ko04075	K14506	jasmonic acid-amino synthetase
Cluster-20277.2	Environmental Information Processing	Signal transduction	Plant hormone signal transduction	ko04075	K14508	regulatory protein NPR1
Cluster-20277.0	Environmental Information Processing	Signal transduction	Plant hormone signal transduction	ko04075	K14508	regulatory protein NPR1
Cluster-20277.1	Environmental Information Processing	Signal transduction	Plant hormone signal transduction	ko04075	K14508	regulatory protein NPR1
Cluster-8424.14573	Environmental Information Processing	Signal transduction	Plant hormone signal transduction	ko04075	K14508	regulatory protein NPR1
Cluster-8424.14574	Environmental Information Processing	Signal transduction	Plant hormone signal transduction	ko04075	K14508	regulatory protein NPR1
Cluster-8424.30604	Environmental Information Processing	Signal transduction	Plant hormone signal transduction	ko04075	K14508	regulatory protein NPR1
Cluster-8424.30603	Environmental Information Processing	Signal transduction	Plant hormone signal transduction	ko04075	K14508	regulatory protein NPR1
Cluster-8424.14144	Environmental Information Processing	Signal transduction	Plant hormone signal transduction	ko04075	K14508	regulatory protein NPR1
Cluster-11309.0	Environmental Information Processing	Signal transduction	Plant hormone signal transduction	ko04075	K14508	regulatory protein NPR1
Cluster-23648.1	Environmental Information Processing	Signal transduction	Plant hormone signal transduction	ko04075	K14509	ethylene receptor	2.7.13.-
Cluster-23648.2	Environmental Information Processing	Signal transduction	Plant hormone signal transduction	ko04075	K14509	ethylene receptor	2.7.13.-
Cluster-8424.18863	Environmental Information Processing	Signal transduction	Plant hormone signal transduction	ko04075	K14509	ethylene receptor	2.7.13.-
Cluster-23648.0	Environmental Information Processing	Signal transduction	Plant hormone signal transduction	ko04075	K14509	ethylene receptor	2.7.13.-
Cluster-18145.0	Environmental Information Processing	Signal transduction	Plant hormone signal transduction	ko04075	K14509	ethylene receptor	2.7.13.-
Cluster-16072.0	Environmental Information Processing	Signal transduction	Plant hormone signal transduction	ko04075	K14509	ethylene receptor	2.7.13.-
Cluster-8424.1156	Environmental Information Processing	Signal transduction	Plant hormone signal transduction	ko04075	K14509	ethylene receptor	2.7.13.-
Cluster-8424.9958	Environmental Information Processing	Signal transduction	Plant hormone signal transduction	ko04075	K14510	serine/threonine-protein kinase CTR1	2.7.11.1
Cluster-8424.9957	Environmental Information Processing	Signal transduction	Plant hormone signal transduction	ko04075	K14510	serine/threonine-protein kinase CTR1	2.7.11.1
Cluster-8424.11976	Environmental Information Processing	Signal transduction	Plant hormone signal transduction	ko04075	K14510	serine/threonine-protein kinase CTR1	2.7.11.1
Cluster-8424.11964	Environmental Information Processing	Signal transduction	Plant hormone signal transduction	ko04075	K14510	serine/threonine-protein kinase CTR1	2.7.11.1
Cluster-8424.9961	Environmental Information Processing	Signal transduction	Plant hormone signal transduction	ko04075	K14510	serine/threonine-protein kinase CTR1	2.7.11.1
Cluster-8424.8402	Environmental Information Processing	Signal transduction	Plant hormone signal transduction	ko04075	K14512	mitogen-activated protein kinase 6	2.7.11.24
Cluster-8424.20436	Environmental Information Processing	Signal transduction	Plant hormone signal transduction	ko04075	K14512	mitogen-activated protein kinase 6	2.7.11.24
Cluster-8424.20434	Environmental Information Processing	Signal transduction	Plant hormone signal transduction	ko04075	K14512	mitogen-activated protein kinase 6	2.7.11.24
Cluster-8424.8462	Environmental Information Processing	Signal transduction	Plant hormone signal transduction	ko04075	K14512	mitogen-activated protein kinase 6	2.7.11.24
Cluster-8424.8463	Environmental Information Processing	Signal transduction	Plant hormone signal transduction	ko04075	K14512	mitogen-activated protein kinase 6	2.7.11.24
Cluster-8424.16067	Environmental Information Processing	Signal transduction	Plant hormone signal transduction	ko04075	K14512	mitogen-activated protein kinase 6	2.7.11.24
Cluster-8424.10994	Environmental Information Processing	Signal transduction	Plant hormone signal transduction	ko04075	K14513	ethylene-insensitive protein 2
Cluster-8424.22670	Environmental Information Processing	Signal transduction	Plant hormone signal transduction	ko04075	K14513	ethylene-insensitive protein 2
Cluster-8424.22671	Environmental Information Processing	Signal transduction	Plant hormone signal transduction	ko04075	K14513	ethylene-insensitive protein 2
Cluster-8424.22673	Environmental Information Processing	Signal transduction	Plant hormone signal transduction	ko04075	K14513	ethylene-insensitive protein 2
Cluster-8424.9735	Environmental Information Processing	Signal transduction	Plant hormone signal transduction	ko04075	K14513	ethylene-insensitive protein 2
Cluster-8424.9734	Environmental Information Processing	Signal transduction	Plant hormone signal transduction	ko04075	K14513	ethylene-insensitive protein 2
Cluster-8424.10466	Environmental Information Processing	Signal transduction	Plant hormone signal transduction	ko04075	K14513	ethylene-insensitive protein 2
Cluster-8424.19465	Environmental Information Processing	Signal transduction	Plant hormone signal transduction	ko04075	K14514	ethylene-insensitive protein 3
Cluster-8424.7187	Environmental Information Processing	Signal transduction	Plant hormone signal transduction	ko04075	K14514	ethylene-insensitive protein 3
Cluster-8424.21497	Environmental Information Processing	Signal transduction	Plant hormone signal transduction	ko04075	K14514	ethylene-insensitive protein 3
Cluster-8424.19481	Environmental Information Processing	Signal transduction	Plant hormone signal transduction	ko04075	K14514	ethylene-insensitive protein 3
Cluster-224.0	Environmental Information Processing	Signal transduction	Plant hormone signal transduction	ko04075	K14514	ethylene-insensitive protein 3
Cluster-8424.15732	Environmental Information Processing	Signal transduction	Plant hormone signal transduction	ko04075	K14514	ethylene-insensitive protein 3
Cluster-8424.20789	Environmental Information Processing	Signal transduction	Plant hormone signal transduction	ko04075	K14515	EIN3-binding F-box protein
Cluster-8424.28742	Environmental Information Processing	Signal transduction	Plant hormone signal transduction	ko04075	K14515	EIN3-binding F-box protein
Cluster-8424.21135	Environmental Information Processing	Signal transduction	Plant hormone signal transduction	ko04075	K14515	EIN3-binding F-box protein
Cluster-3420.0	Environmental Information Processing	Signal transduction	Plant hormone signal transduction	ko04075	K14516	ethylene-responsive transcription factor 1
Cluster-4832.1	Environmental Information Processing	Signal transduction	Plant hormone signal transduction	ko04075	K14516	ethylene-responsive transcription factor 1
Cluster-19707.0	Environmental Information Processing	Signal transduction	Plant hormone signal transduction	ko04075	K14516	ethylene-responsive transcription factor 1
Cluster-7232.0	Environmental Information Processing	Signal transduction	Plant hormone signal transduction	ko04075	K14516	ethylene-responsive transcription factor 1
Cluster-7398.0	Environmental Information Processing	Signal transduction	Plant hormone signal transduction	ko04075	K14516	ethylene-responsive transcription factor 1
Cluster-19707.1	Environmental Information Processing	Signal transduction	Plant hormone signal transduction	ko04075	K14516	ethylene-responsive transcription factor 1
Cluster-8424.12099	Environmental Information Processing	Signal transduction	Plant hormone signal transduction	ko04075	K16189	phytochrome-interacting factor 4
Cluster-8424.25966	Environmental Information Processing	Signal transduction	Plant hormone signal transduction	ko04075	K16189	phytochrome-interacting factor 4
Cluster-8424.27333	Environmental Information Processing	Signal transduction	Plant hormone signal transduction	ko04075	K00737	beta-1,4-mannosyl-glycoprotein beta-1,4-N-acetylglucosaminyltransferase	2.4.1.144
Cluster-24435.0	Environmental Information Processing	Signal transduction	Plant hormone signal transduction	ko04075	K00737	beta-1,4-mannosyl-glycoprotein beta-1,4-N-acetylglucosaminyltransferase	2.4.1.144
Cluster-18875.0	Environmental Information Processing	Signal transduction	Plant hormone signal transduction	ko04075	K00737	beta-1,4-mannosyl-glycoprotein beta-1,4-N-acetylglucosaminyltransferase	2.4.1.144
Cluster-9808.0	Environmental Information Processing	Signal transduction	Plant hormone signal transduction	ko04075	K00737	beta-1,4-mannosyl-glycoprotein beta-1,4-N-acetylglucosaminyltransferase	2.4.1.144
Cluster-14689.0	Environmental Information Processing	Signal transduction	Plant hormone signal transduction	ko04075	K00737	beta-1,4-mannosyl-glycoprotein beta-1,4-N-acetylglucosaminyltransferase	2.4.1.144
Cluster-14689.1	Environmental Information Processing	Signal transduction	Plant hormone signal transduction	ko04075	K00737	beta-1,4-mannosyl-glycoprotein beta-1,4-N-acetylglucosaminyltransferase	2.4.1.144
Cluster-24633.1	Genetic Information Processing	Folding, sorting and degradation	RNA degradation	ko03018	K00850	6-phosphofructokinase 1	2.7.1.11
Cluster-20736.0	Genetic Information Processing	Folding, sorting and degradation	RNA degradation	ko03018	K00850	6-phosphofructokinase 1	2.7.1.11
Cluster-8424.683	Genetic Information Processing	Folding, sorting and degradation	RNA degradation	ko03018	K00850	6-phosphofructokinase 1	2.7.1.11
Cluster-10505.0	Genetic Information Processing	Folding, sorting and degradation	RNA degradation	ko03018	K00850	6-phosphofructokinase 1	2.7.1.11
Cluster-8424.685	Genetic Information Processing	Folding, sorting and degradation	RNA degradation	ko03018	K00850	6-phosphofructokinase 1	2.7.1.11
Cluster-8424.684	Genetic Information Processing	Folding, sorting and degradation	RNA degradation	ko03018	K00850	6-phosphofructokinase 1	2.7.1.11
Cluster-8424.686	Genetic Information Processing	Folding, sorting and degradation	RNA degradation	ko03018	K00850	6-phosphofructokinase 1	2.7.1.11
Cluster-8424.682	Genetic Information Processing	Folding, sorting and degradation	RNA degradation	ko03018	K00850	6-phosphofructokinase 1	2.7.1.11
Cluster-8424.30813	Genetic Information Processing	Folding, sorting and degradation	RNA degradation	ko03018	K00850	6-phosphofructokinase 1	2.7.1.11
Cluster-18348.0	Genetic Information Processing	Folding, sorting and degradation	RNA degradation	ko03018	K00850	6-phosphofructokinase 1	2.7.1.11
Cluster-8424.194	Genetic Information Processing	Folding, sorting and degradation	RNA degradation	ko03018	K00850	6-phosphofructokinase 1	2.7.1.11
Cluster-8424.193	Genetic Information Processing	Folding, sorting and degradation	RNA degradation	ko03018	K00850	6-phosphofructokinase 1	2.7.1.11
Cluster-9177.9	Genetic Information Processing	Folding, sorting and degradation	RNA degradation	ko03018	K00962	polyribonucleotide nucleotidyltransferase	2.7.7.8
Cluster-9177.7	Genetic Information Processing	Folding, sorting and degradation	RNA degradation	ko03018	K00962	polyribonucleotide nucleotidyltransferase	2.7.7.8
Cluster-9177.5	Genetic Information Processing	Folding, sorting and degradation	RNA degradation	ko03018	K00962	polyribonucleotide nucleotidyltransferase	2.7.7.8
Cluster-9177.4	Genetic Information Processing	Folding, sorting and degradation	RNA degradation	ko03018	K00962	polyribonucleotide nucleotidyltransferase	2.7.7.8
Cluster-9177.3	Genetic Information Processing	Folding, sorting and degradation	RNA degradation	ko03018	K00962	polyribonucleotide nucleotidyltransferase	2.7.7.8
Cluster-22572.0	Genetic Information Processing	Folding, sorting and degradation	RNA degradation	ko03018	K00962	polyribonucleotide nucleotidyltransferase	2.7.7.8
Cluster-9177.12	Genetic Information Processing	Folding, sorting and degradation	RNA degradation	ko03018	K00962	polyribonucleotide nucleotidyltransferase	2.7.7.8
Cluster-8424.22748	Genetic Information Processing	Folding, sorting and degradation	RNA degradation	ko03018	K00962	polyribonucleotide nucleotidyltransferase	2.7.7.8
Cluster-3844.0	Genetic Information Processing	Folding, sorting and degradation	RNA degradation	ko03018	K01148	poly(A)-specific ribonuclease	3.1.13.4
Cluster-23571.0	Genetic Information Processing	Folding, sorting and degradation	RNA degradation	ko03018	K01148	poly(A)-specific ribonuclease	3.1.13.4
Cluster-3956.0	Genetic Information Processing	Folding, sorting and degradation	RNA degradation	ko03018	K01148	poly(A)-specific ribonuclease	3.1.13.4
Cluster-11261.0	Genetic Information Processing	Folding, sorting and degradation	RNA degradation	ko03018	K01148	poly(A)-specific ribonuclease	3.1.13.4
Cluster-10562.2	Genetic Information Processing	Folding, sorting and degradation	RNA degradation	ko03018	K01148	poly(A)-specific ribonuclease	3.1.13.4
Cluster-10562.0	Genetic Information Processing	Folding, sorting and degradation	RNA degradation	ko03018	K01148	poly(A)-specific ribonuclease	3.1.13.4
Cluster-10562.1	Genetic Information Processing	Folding, sorting and degradation	RNA degradation	ko03018	K01148	poly(A)-specific ribonuclease	3.1.13.4
Cluster-8424.14291	Genetic Information Processing	Folding, sorting and degradation	RNA degradation	ko03018	K01689	enolase	4.2.1.11
Cluster-8424.14290	Genetic Information Processing	Folding, sorting and degradation	RNA degradation	ko03018	K01689	enolase	4.2.1.11
Cluster-8424.14293	Genetic Information Processing	Folding, sorting and degradation	RNA degradation	ko03018	K01689	enolase	4.2.1.11
Cluster-8424.14292	Genetic Information Processing	Folding, sorting and degradation	RNA degradation	ko03018	K01689	enolase	4.2.1.11
Cluster-8424.23103	Genetic Information Processing	Folding, sorting and degradation	RNA degradation	ko03018	K01689	enolase	4.2.1.11
Cluster-8424.23102	Genetic Information Processing	Folding, sorting and degradation	RNA degradation	ko03018	K01689	enolase	4.2.1.11
Cluster-5214.1	Genetic Information Processing	Folding, sorting and degradation	RNA degradation	ko03018	K01689	enolase	4.2.1.11
Cluster-5214.0	Genetic Information Processing	Folding, sorting and degradation	RNA degradation	ko03018	K01689	enolase	4.2.1.11
Cluster-3381.0	Genetic Information Processing	Folding, sorting and degradation	RNA degradation	ko03018	K01689	enolase	4.2.1.11
Cluster-3381.1	Genetic Information Processing	Folding, sorting and degradation	RNA degradation	ko03018	K01689	enolase	4.2.1.11
Cluster-8424.10665	Genetic Information Processing	Folding, sorting and degradation	RNA degradation	ko03018	K01689	enolase	4.2.1.11
Cluster-8424.17297	Genetic Information Processing	Folding, sorting and degradation	RNA degradation	ko03018	K01689	enolase	4.2.1.11
Cluster-3381.2	Genetic Information Processing	Folding, sorting and degradation	RNA degradation	ko03018	K01689	enolase	4.2.1.11
Cluster-3381.3	Genetic Information Processing	Folding, sorting and degradation	RNA degradation	ko03018	K01689	enolase	4.2.1.11
Cluster-14823.0	Genetic Information Processing	Folding, sorting and degradation	RNA degradation	ko03018	K01689	enolase	4.2.1.11
Cluster-8424.8255	Genetic Information Processing	Folding, sorting and degradation	RNA degradation	ko03018	K03514	non-canonical poly(A) RNA polymerase PAPD5/7	2.7.7.19
Cluster-8424.8254	Genetic Information Processing	Folding, sorting and degradation	RNA degradation	ko03018	K03514	non-canonical poly(A) RNA polymerase PAPD5/7	2.7.7.19
Cluster-8424.8251	Genetic Information Processing	Folding, sorting and degradation	RNA degradation	ko03018	K03514	non-canonical poly(A) RNA polymerase PAPD5/7	2.7.7.19
Cluster-8424.8253	Genetic Information Processing	Folding, sorting and degradation	RNA degradation	ko03018	K03514	non-canonical poly(A) RNA polymerase PAPD5/7	2.7.7.19
Cluster-8424.8252	Genetic Information Processing	Folding, sorting and degradation	RNA degradation	ko03018	K03514	non-canonical poly(A) RNA polymerase PAPD5/7	2.7.7.19
Cluster-8424.10028	Genetic Information Processing	Folding, sorting and degradation	RNA degradation	ko03018	K03654	ATP-dependent DNA helicase RecQ	3.6.4.12
Cluster-8424.2543	Genetic Information Processing	Folding, sorting and degradation	RNA degradation	ko03018	K03654	ATP-dependent DNA helicase RecQ	3.6.4.12
Cluster-8424.18711	Genetic Information Processing	Folding, sorting and degradation	RNA degradation	ko03018	K03654	ATP-dependent DNA helicase RecQ	3.6.4.12
Cluster-8424.17943	Genetic Information Processing	Folding, sorting and degradation	RNA degradation	ko03018	K03654	ATP-dependent DNA helicase RecQ	3.6.4.12
Cluster-8424.9707	Genetic Information Processing	Folding, sorting and degradation	RNA degradation	ko03018	K03654	ATP-dependent DNA helicase RecQ	3.6.4.12
Cluster-8424.17941	Genetic Information Processing	Folding, sorting and degradation	RNA degradation	ko03018	K03654	ATP-dependent DNA helicase RecQ	3.6.4.12
Cluster-8424.20721	Genetic Information Processing	Folding, sorting and degradation	RNA degradation	ko03018	K03654	ATP-dependent DNA helicase RecQ	3.6.4.12
Cluster-8424.33121	Genetic Information Processing	Folding, sorting and degradation	RNA degradation	ko03018	K03654	ATP-dependent DNA helicase RecQ	3.6.4.12
Cluster-8424.15744	Genetic Information Processing	Folding, sorting and degradation	RNA degradation	ko03018	K03678	exosome complex component RRP45
Cluster-8424.13016	Genetic Information Processing	Folding, sorting and degradation	RNA degradation	ko03018	K03678	exosome complex component RRP45
Cluster-8424.13014	Genetic Information Processing	Folding, sorting and degradation	RNA degradation	ko03018	K03678	exosome complex component RRP45
Cluster-8424.13015	Genetic Information Processing	Folding, sorting and degradation	RNA degradation	ko03018	K03678	exosome complex component RRP45
Cluster-8424.15484	Genetic Information Processing	Folding, sorting and degradation	RNA degradation	ko03018	K03678	exosome complex component RRP45
Cluster-8424.10114	Genetic Information Processing	Folding, sorting and degradation	RNA degradation	ko03018	K03678	exosome complex component RRP45
Cluster-20350.2	Genetic Information Processing	Folding, sorting and degradation	RNA degradation	ko03018	K03679	exosome complex component RRP4
Cluster-20350.0	Genetic Information Processing	Folding, sorting and degradation	RNA degradation	ko03018	K03679	exosome complex component RRP4
Cluster-7070.0	Genetic Information Processing	Folding, sorting and degradation	RNA degradation	ko03018	K03681	exosome complex component RRP40
Cluster-23791.0	Genetic Information Processing	Folding, sorting and degradation	RNA degradation	ko03018	K04043	molecular chaperone DnaK
Cluster-8424.3012	Genetic Information Processing	Folding, sorting and degradation	RNA degradation	ko03018	K04043	molecular chaperone DnaK
Cluster-8424.3013	Genetic Information Processing	Folding, sorting and degradation	RNA degradation	ko03018	K04043	molecular chaperone DnaK
Cluster-8424.3014	Genetic Information Processing	Folding, sorting and degradation	RNA degradation	ko03018	K04043	molecular chaperone DnaK
Cluster-8424.4243	Genetic Information Processing	Folding, sorting and degradation	RNA degradation	ko03018	K04043	molecular chaperone DnaK
Cluster-8424.4242	Genetic Information Processing	Folding, sorting and degradation	RNA degradation	ko03018	K04043	molecular chaperone DnaK
Cluster-8424.4241	Genetic Information Processing	Folding, sorting and degradation	RNA degradation	ko03018	K04043	molecular chaperone DnaK
Cluster-8424.29928	Genetic Information Processing	Folding, sorting and degradation	RNA degradation	ko03018	K04077	chaperonin GroEL
Cluster-8424.29927	Genetic Information Processing	Folding, sorting and degradation	RNA degradation	ko03018	K04077	chaperonin GroEL
Cluster-8424.29926	Genetic Information Processing	Folding, sorting and degradation	RNA degradation	ko03018	K04077	chaperonin GroEL
Cluster-8424.29925	Genetic Information Processing	Folding, sorting and degradation	RNA degradation	ko03018	K04077	chaperonin GroEL
Cluster-8424.13069	Genetic Information Processing	Folding, sorting and degradation	RNA degradation	ko03018	K04077	chaperonin GroEL
Cluster-1759.0	Genetic Information Processing	Folding, sorting and degradation	RNA degradation	ko03018	K04077	chaperonin GroEL
Cluster-8424.295	Genetic Information Processing	Folding, sorting and degradation	RNA degradation	ko03018	K04077	chaperonin GroEL
Cluster-8424.24718	Genetic Information Processing	Folding, sorting and degradation	RNA degradation	ko03018	K04077	chaperonin GroEL
Cluster-8424.31612	Genetic Information Processing	Folding, sorting and degradation	RNA degradation	ko03018	K04077	chaperonin GroEL
Cluster-8424.16766	Genetic Information Processing	Folding, sorting and degradation	RNA degradation	ko03018	K04077	chaperonin GroEL
Cluster-8424.23618	Genetic Information Processing	Folding, sorting and degradation	RNA degradation	ko03018	K04077	chaperonin GroEL
Cluster-8424.13070	Genetic Information Processing	Folding, sorting and degradation	RNA degradation	ko03018	K04077	chaperonin GroEL
Cluster-8424.11550	Genetic Information Processing	Folding, sorting and degradation	RNA degradation	ko03018	K04077	chaperonin GroEL
Cluster-8424.21783	Genetic Information Processing	Folding, sorting and degradation	RNA degradation	ko03018	K04077	chaperonin GroEL
Cluster-8424.21781	Genetic Information Processing	Folding, sorting and degradation	RNA degradation	ko03018	K04077	chaperonin GroEL
Cluster-8424.5620	Genetic Information Processing	Folding, sorting and degradation	RNA degradation	ko03018	K04077	chaperonin GroEL
Cluster-8424.17125	Genetic Information Processing	Folding, sorting and degradation	RNA degradation	ko03018	K07573	exosome complex component CSL4
Cluster-8424.27707	Genetic Information Processing	Folding, sorting and degradation	RNA degradation	ko03018	K07573	exosome complex component CSL4
Cluster-20179.0	Genetic Information Processing	Folding, sorting and degradation	RNA degradation	ko03018	K10643	CCR4-NOT transcription complex subunit 4	6.3.2.19
Cluster-8424.5718	Genetic Information Processing	Folding, sorting and degradation	RNA degradation	ko03018	K10643	CCR4-NOT transcription complex subunit 4	6.3.2.19
Cluster-8424.5722	Genetic Information Processing	Folding, sorting and degradation	RNA degradation	ko03018	K10643	CCR4-NOT transcription complex subunit 4	6.3.2.19
Cluster-8424.5723	Genetic Information Processing	Folding, sorting and degradation	RNA degradation	ko03018	K10643	CCR4-NOT transcription complex subunit 4	6.3.2.19
Cluster-8424.5721	Genetic Information Processing	Folding, sorting and degradation	RNA degradation	ko03018	K10643	CCR4-NOT transcription complex subunit 4	6.3.2.19
Cluster-20179.1	Genetic Information Processing	Folding, sorting and degradation	RNA degradation	ko03018	K10643	CCR4-NOT transcription complex subunit 4	6.3.2.19
Cluster-11026.0	Genetic Information Processing	Folding, sorting and degradation	RNA degradation	ko03018	K11600	exosome complex component RRP41
Cluster-11026.1	Genetic Information Processing	Folding, sorting and degradation	RNA degradation	ko03018	K11600	exosome complex component RRP41
Cluster-8424.18443	Genetic Information Processing	Folding, sorting and degradation	RNA degradation	ko03018	K12580	CCR4-NOT transcription complex subunit 3
Cluster-8424.27417	Genetic Information Processing	Folding, sorting and degradation	RNA degradation	ko03018	K12580	CCR4-NOT transcription complex subunit 3
Cluster-13825.0	Genetic Information Processing	Folding, sorting and degradation	RNA degradation	ko03018	K12581	CCR4-NOT transcription complex subunit 7/8
Cluster-19213.0	Genetic Information Processing	Folding, sorting and degradation	RNA degradation	ko03018	K12581	CCR4-NOT transcription complex subunit 7/8
Cluster-8424.18871	Genetic Information Processing	Folding, sorting and degradation	RNA degradation	ko03018	K12581	CCR4-NOT transcription complex subunit 7/8
Cluster-8424.5403	Genetic Information Processing	Folding, sorting and degradation	RNA degradation	ko03018	K12581	CCR4-NOT transcription complex subunit 7/8
Cluster-6417.0	Genetic Information Processing	Folding, sorting and degradation	RNA degradation	ko03018	K12581	CCR4-NOT transcription complex subunit 7/8
Cluster-17946.3	Genetic Information Processing	Folding, sorting and degradation	RNA degradation	ko03018	K12581	CCR4-NOT transcription complex subunit 7/8
Cluster-4457.0	Genetic Information Processing	Folding, sorting and degradation	RNA degradation	ko03018	K12581	CCR4-NOT transcription complex subunit 7/8
Cluster-1546.3	Genetic Information Processing	Folding, sorting and degradation	RNA degradation	ko03018	K12581	CCR4-NOT transcription complex subunit 7/8
Cluster-8424.2798	Genetic Information Processing	Folding, sorting and degradation	RNA degradation	ko03018	K12581	CCR4-NOT transcription complex subunit 7/8
Cluster-8424.30466	Genetic Information Processing	Folding, sorting and degradation	RNA degradation	ko03018	K12581	CCR4-NOT transcription complex subunit 7/8
Cluster-8424.26894	Genetic Information Processing	Folding, sorting and degradation	RNA degradation	ko03018	K12581	CCR4-NOT transcription complex subunit 7/8
Cluster-8424.8581	Genetic Information Processing	Folding, sorting and degradation	RNA degradation	ko03018	K12585	exosome complex exonuclease DIS3/RRP44	3.1.13.-
Cluster-8424.8578	Genetic Information Processing	Folding, sorting and degradation	RNA degradation	ko03018	K12585	exosome complex exonuclease DIS3/RRP44	3.1.13.-
Cluster-8424.8575	Genetic Information Processing	Folding, sorting and degradation	RNA degradation	ko03018	K12585	exosome complex exonuclease DIS3/RRP44	3.1.13.-
Cluster-8424.8576	Genetic Information Processing	Folding, sorting and degradation	RNA degradation	ko03018	K12585	exosome complex exonuclease DIS3/RRP44	3.1.13.-
Cluster-8424.8577	Genetic Information Processing	Folding, sorting and degradation	RNA degradation	ko03018	K12585	exosome complex exonuclease DIS3/RRP44	3.1.13.-
Cluster-8424.8580	Genetic Information Processing	Folding, sorting and degradation	RNA degradation	ko03018	K12585	exosome complex exonuclease DIS3/RRP44	3.1.13.-
Cluster-8424.8583	Genetic Information Processing	Folding, sorting and degradation	RNA degradation	ko03018	K12585	exosome complex exonuclease DIS3/RRP44	3.1.13.-
Cluster-8424.8582	Genetic Information Processing	Folding, sorting and degradation	RNA degradation	ko03018	K12585	exosome complex exonuclease DIS3/RRP44	3.1.13.-
Cluster-4097.0	Genetic Information Processing	Folding, sorting and degradation	RNA degradation	ko03018	K12586	exosome complex component RRP43
Cluster-8424.3695	Genetic Information Processing	Folding, sorting and degradation	RNA degradation	ko03018	K12586	exosome complex component RRP43
Cluster-8424.3696	Genetic Information Processing	Folding, sorting and degradation	RNA degradation	ko03018	K12586	exosome complex component RRP43
Cluster-15308.1	Genetic Information Processing	Folding, sorting and degradation	RNA degradation	ko03018	K12587	exosome complex component MTR3
Cluster-15308.0	Genetic Information Processing	Folding, sorting and degradation	RNA degradation	ko03018	K12587	exosome complex component MTR3
Cluster-19847.1	Genetic Information Processing	Folding, sorting and degradation	RNA degradation	ko03018	K12589	exosome complex component RRP42
Cluster-19847.0	Genetic Information Processing	Folding, sorting and degradation	RNA degradation	ko03018	K12589	exosome complex component RRP42
Cluster-8424.20545	Genetic Information Processing	Folding, sorting and degradation	RNA degradation	ko03018	K12590	exosome complex component RRP46
Cluster-8424.13559	Genetic Information Processing	Folding, sorting and degradation	RNA degradation	ko03018	K12590	exosome complex component RRP46
Cluster-8424.13558	Genetic Information Processing	Folding, sorting and degradation	RNA degradation	ko03018	K12590	exosome complex component RRP46
Cluster-8424.15579	Genetic Information Processing	Folding, sorting and degradation	RNA degradation	ko03018	K12590	exosome complex component RRP46
Cluster-8424.15192	Genetic Information Processing	Folding, sorting and degradation	RNA degradation	ko03018	K12590	exosome complex component RRP46
Cluster-12028.1	Genetic Information Processing	Folding, sorting and degradation	RNA degradation	ko03018	K12591	exosome complex exonuclease RRP6	3.1.13.-
Cluster-12028.0	Genetic Information Processing	Folding, sorting and degradation	RNA degradation	ko03018	K12591	exosome complex exonuclease RRP6	3.1.13.-
Cluster-8424.24092	Genetic Information Processing	Folding, sorting and degradation	RNA degradation	ko03018	K12591	exosome complex exonuclease RRP6	3.1.13.-
Cluster-8424.24078	Genetic Information Processing	Folding, sorting and degradation	RNA degradation	ko03018	K12591	exosome complex exonuclease RRP6	3.1.13.-
Cluster-7266.0	Genetic Information Processing	Folding, sorting and degradation	RNA degradation	ko03018	K12591	exosome complex exonuclease RRP6	3.1.13.-
Cluster-8424.24077	Genetic Information Processing	Folding, sorting and degradation	RNA degradation	ko03018	K12591	exosome complex exonuclease RRP6	3.1.13.-
Cluster-12028.2	Genetic Information Processing	Folding, sorting and degradation	RNA degradation	ko03018	K12591	exosome complex exonuclease RRP6	3.1.13.-
Cluster-13018.0	Genetic Information Processing	Folding, sorting and degradation	RNA degradation	ko03018	K12591	exosome complex exonuclease RRP6	3.1.13.-
Cluster-3328.3	Genetic Information Processing	Folding, sorting and degradation	RNA degradation	ko03018	K12592	exosome complex protein LRP1
Cluster-3328.2	Genetic Information Processing	Folding, sorting and degradation	RNA degradation	ko03018	K12592	exosome complex protein LRP1
Cluster-3328.1	Genetic Information Processing	Folding, sorting and degradation	RNA degradation	ko03018	K12592	exosome complex protein LRP1
Cluster-3328.5	Genetic Information Processing	Folding, sorting and degradation	RNA degradation	ko03018	K12592	exosome complex protein LRP1
Cluster-3328.4	Genetic Information Processing	Folding, sorting and degradation	RNA degradation	ko03018	K12592	exosome complex protein LRP1
Cluster-8775.2	Genetic Information Processing	Folding, sorting and degradation	RNA degradation	ko03018	K12593	M-phase phosphoprotein 6, animal type
Cluster-8424.5968	Genetic Information Processing	Folding, sorting and degradation	RNA degradation	ko03018	K12598	ATP-dependent RNA helicase DOB1	3.6.4.13
Cluster-22071.1	Genetic Information Processing	Folding, sorting and degradation	RNA degradation	ko03018	K12598	ATP-dependent RNA helicase DOB1	3.6.4.13
Cluster-22071.2	Genetic Information Processing	Folding, sorting and degradation	RNA degradation	ko03018	K12598	ATP-dependent RNA helicase DOB1	3.6.4.13
Cluster-8424.4348	Genetic Information Processing	Folding, sorting and degradation	RNA degradation	ko03018	K12598	ATP-dependent RNA helicase DOB1	3.6.4.13
Cluster-8424.3389	Genetic Information Processing	Folding, sorting and degradation	RNA degradation	ko03018	K12599	antiviral helicase SKI2	3.6.4.-
Cluster-8424.25793	Genetic Information Processing	Folding, sorting and degradation	RNA degradation	ko03018	K12599	antiviral helicase SKI2	3.6.4.-
Cluster-8424.25794	Genetic Information Processing	Folding, sorting and degradation	RNA degradation	ko03018	K12599	antiviral helicase SKI2	3.6.4.-
Cluster-8424.638	Genetic Information Processing	Folding, sorting and degradation	RNA degradation	ko03018	K12599	antiviral helicase SKI2	3.6.4.-
Cluster-8424.11141	Genetic Information Processing	Folding, sorting and degradation	RNA degradation	ko03018	K12600	superkiller protein 3
Cluster-8424.20313	Genetic Information Processing	Folding, sorting and degradation	RNA degradation	ko03018	K12600	superkiller protein 3
Cluster-8424.13986	Genetic Information Processing	Folding, sorting and degradation	RNA degradation	ko03018	K12600	superkiller protein 3
Cluster-8424.13985	Genetic Information Processing	Folding, sorting and degradation	RNA degradation	ko03018	K12600	superkiller protein 3
Cluster-8424.17391	Genetic Information Processing	Folding, sorting and degradation	RNA degradation	ko03018	K12600	superkiller protein 3
Cluster-8424.7327	Genetic Information Processing	Folding, sorting and degradation	RNA degradation	ko03018	K12600	superkiller protein 3
Cluster-8424.27387	Genetic Information Processing	Folding, sorting and degradation	RNA degradation	ko03018	K12602	WD repeat-containing protein 61
Cluster-8424.27386	Genetic Information Processing	Folding, sorting and degradation	RNA degradation	ko03018	K12602	WD repeat-containing protein 61
Cluster-14750.0	Genetic Information Processing	Folding, sorting and degradation	RNA degradation	ko03018	K12602	WD repeat-containing protein 61
Cluster-22452.0	Genetic Information Processing	Folding, sorting and degradation	RNA degradation	ko03018	K12603	CCR4-NOT transcription complex subunit 6	3.1.13.4
Cluster-22452.4	Genetic Information Processing	Folding, sorting and degradation	RNA degradation	ko03018	K12603	CCR4-NOT transcription complex subunit 6	3.1.13.4
Cluster-22452.1	Genetic Information Processing	Folding, sorting and degradation	RNA degradation	ko03018	K12603	CCR4-NOT transcription complex subunit 6	3.1.13.4
Cluster-13664.1	Genetic Information Processing	Folding, sorting and degradation	RNA degradation	ko03018	K12603	CCR4-NOT transcription complex subunit 6	3.1.13.4
Cluster-13664.3	Genetic Information Processing	Folding, sorting and degradation	RNA degradation	ko03018	K12603	CCR4-NOT transcription complex subunit 6	3.1.13.4
Cluster-22452.3	Genetic Information Processing	Folding, sorting and degradation	RNA degradation	ko03018	K12603	CCR4-NOT transcription complex subunit 6	3.1.13.4
Cluster-22452.2	Genetic Information Processing	Folding, sorting and degradation	RNA degradation	ko03018	K12603	CCR4-NOT transcription complex subunit 6	3.1.13.4
Cluster-8424.18672	Genetic Information Processing	Folding, sorting and degradation	RNA degradation	ko03018	K12603	CCR4-NOT transcription complex subunit 6	3.1.13.4
Cluster-8424.13891	Genetic Information Processing	Folding, sorting and degradation	RNA degradation	ko03018	K12604	CCR4-NOT transcription complex subunit 1
Cluster-8424.13886	Genetic Information Processing	Folding, sorting and degradation	RNA degradation	ko03018	K12604	CCR4-NOT transcription complex subunit 1
Cluster-17461.1	Genetic Information Processing	Folding, sorting and degradation	RNA degradation	ko03018	K12605	CCR4-NOT transcription complex subunit 2
Cluster-17461.2	Genetic Information Processing	Folding, sorting and degradation	RNA degradation	ko03018	K12605	CCR4-NOT transcription complex subunit 2
Cluster-8424.10198	Genetic Information Processing	Folding, sorting and degradation	RNA degradation	ko03018	K12605	CCR4-NOT transcription complex subunit 2
Cluster-8424.9914	Genetic Information Processing	Folding, sorting and degradation	RNA degradation	ko03018	K12606	CCR4-NOT transcription complex subunit 9
Cluster-8424.28337	Genetic Information Processing	Folding, sorting and degradation	RNA degradation	ko03018	K12606	CCR4-NOT transcription complex subunit 9
Cluster-8424.28336	Genetic Information Processing	Folding, sorting and degradation	RNA degradation	ko03018	K12606	CCR4-NOT transcription complex subunit 9
Cluster-8424.28339	Genetic Information Processing	Folding, sorting and degradation	RNA degradation	ko03018	K12606	CCR4-NOT transcription complex subunit 9
Cluster-10429.5	Genetic Information Processing	Folding, sorting and degradation	RNA degradation	ko03018	K12607	CCR4-NOT transcription complex subunit 10
Cluster-10429.2	Genetic Information Processing	Folding, sorting and degradation	RNA degradation	ko03018	K12607	CCR4-NOT transcription complex subunit 10
Cluster-10429.3	Genetic Information Processing	Folding, sorting and degradation	RNA degradation	ko03018	K12607	CCR4-NOT transcription complex subunit 10
Cluster-10429.0	Genetic Information Processing	Folding, sorting and degradation	RNA degradation	ko03018	K12607	CCR4-NOT transcription complex subunit 10
Cluster-10429.4	Genetic Information Processing	Folding, sorting and degradation	RNA degradation	ko03018	K12607	CCR4-NOT transcription complex subunit 10
Cluster-8424.28648	Genetic Information Processing	Folding, sorting and degradation	RNA degradation	ko03018	K12608	CCR4-NOT complex subunit CAF16
Cluster-8424.31671	Genetic Information Processing	Folding, sorting and degradation	RNA degradation	ko03018	K12608	CCR4-NOT complex subunit CAF16
Cluster-8424.31674	Genetic Information Processing	Folding, sorting and degradation	RNA degradation	ko03018	K12608	CCR4-NOT complex subunit CAF16
Cluster-12830.2	Genetic Information Processing	Folding, sorting and degradation	RNA degradation	ko03018	K12608	CCR4-NOT complex subunit CAF16
Cluster-12830.1	Genetic Information Processing	Folding, sorting and degradation	RNA degradation	ko03018	K12608	CCR4-NOT complex subunit CAF16
Cluster-8424.31672	Genetic Information Processing	Folding, sorting and degradation	RNA degradation	ko03018	K12608	CCR4-NOT complex subunit CAF16
Cluster-8424.31673	Genetic Information Processing	Folding, sorting and degradation	RNA degradation	ko03018	K12608	CCR4-NOT complex subunit CAF16
Cluster-8424.19829	Genetic Information Processing	Folding, sorting and degradation	RNA degradation	ko03018	K12608	CCR4-NOT complex subunit CAF16
Cluster-8424.8243	Genetic Information Processing	Folding, sorting and degradation	RNA degradation	ko03018	K12611	mRNA-decapping enzyme 1B	3.-.-.-
Cluster-3511.0	Genetic Information Processing	Folding, sorting and degradation	RNA degradation	ko03018	K12611	mRNA-decapping enzyme 1B	3.-.-.-
Cluster-8424.10158	Genetic Information Processing	Folding, sorting and degradation	RNA degradation	ko03018	K12611	mRNA-decapping enzyme 1B	3.-.-.-
Cluster-8424.10159	Genetic Information Processing	Folding, sorting and degradation	RNA degradation	ko03018	K12611	mRNA-decapping enzyme 1B	3.-.-.-
Cluster-8424.10696	Genetic Information Processing	Folding, sorting and degradation	RNA degradation	ko03018	K12611	mRNA-decapping enzyme 1B	3.-.-.-
Cluster-8424.11315	Genetic Information Processing	Folding, sorting and degradation	RNA degradation	ko03018	K12611	mRNA-decapping enzyme 1B	3.-.-.-
Cluster-24256.1	Genetic Information Processing	Folding, sorting and degradation	RNA degradation	ko03018	K12613	mRNA-decapping enzyme subunit 2	3.6.1.62
Cluster-24256.0	Genetic Information Processing	Folding, sorting and degradation	RNA degradation	ko03018	K12613	mRNA-decapping enzyme subunit 2	3.6.1.62
Cluster-24256.2	Genetic Information Processing	Folding, sorting and degradation	RNA degradation	ko03018	K12613	mRNA-decapping enzyme subunit 2	3.6.1.62
Cluster-23170.2	Genetic Information Processing	Folding, sorting and degradation	RNA degradation	ko03018	K12613	mRNA-decapping enzyme subunit 2	3.6.1.62
Cluster-23170.1	Genetic Information Processing	Folding, sorting and degradation	RNA degradation	ko03018	K12613	mRNA-decapping enzyme subunit 2	3.6.1.62
Cluster-23170.0	Genetic Information Processing	Folding, sorting and degradation	RNA degradation	ko03018	K12613	mRNA-decapping enzyme subunit 2	3.6.1.62
Cluster-20599.0	Genetic Information Processing	Folding, sorting and degradation	RNA degradation	ko03018	K12613	mRNA-decapping enzyme subunit 2	3.6.1.62
Cluster-20076.11	Genetic Information Processing	Folding, sorting and degradation	RNA degradation	ko03018	K12614	ATP-dependent RNA helicase DDX6/DHH1	3.6.4.13
Cluster-20076.10	Genetic Information Processing	Folding, sorting and degradation	RNA degradation	ko03018	K12614	ATP-dependent RNA helicase DDX6/DHH1	3.6.4.13
Cluster-20076.5	Genetic Information Processing	Folding, sorting and degradation	RNA degradation	ko03018	K12614	ATP-dependent RNA helicase DDX6/DHH1	3.6.4.13
Cluster-8424.3773	Genetic Information Processing	Folding, sorting and degradation	RNA degradation	ko03018	K12614	ATP-dependent RNA helicase DDX6/DHH1	3.6.4.13
Cluster-20076.7	Genetic Information Processing	Folding, sorting and degradation	RNA degradation	ko03018	K12614	ATP-dependent RNA helicase DDX6/DHH1	3.6.4.13
Cluster-20076.9	Genetic Information Processing	Folding, sorting and degradation	RNA degradation	ko03018	K12614	ATP-dependent RNA helicase DDX6/DHH1	3.6.4.13
Cluster-20076.8	Genetic Information Processing	Folding, sorting and degradation	RNA degradation	ko03018	K12614	ATP-dependent RNA helicase DDX6/DHH1	3.6.4.13
[truncated: 16,846 more rows]

## Sheet: Root-KO-Annotation
								Supplementary File 5: Root_KO-Annotation pathway enzyme classification
								De novo transcriptome analysis of Lantana camara L. revealed candidate genes involved in phenylpropanoid biosynthesis pathway
								Muzammil Shah1*, Hesham F. Alharby1, Khalid Rehman Hakeem1, Niaz Ali2*, Inayat Ur Rahman2,3*, Mohd Munawar1 and Yasir Anwar1
								1Department of Biological Sciences, Faculty of Science, King Abdulaziz University, Jeddah-21589, Saudi Arabia, 2Department of Botany, Hazara University, Mansehra-21300, KP, Pakistan, 3William L. Brown Center, Missouri Botanical Garden, P.O. Box 299, St. Louis, MO 63166-0299, USA
								*Corresponding authors e-mail: niazalitk25@gmail.com; muzammilshah100@outlook.com; hajibotanist@outlook.com
Gene ID	1st-level(pathway)	2nd-level(pathway)	3rd-level(pathway)	Pathway id	KO id	KO Description	EC
Cluster-249496.0	Cellular Processes	Transport and catabolism	Regulation of autophagy	ko04140	K00914	phosphatidylinositol 3-kinase	2.7.1.137
Cluster-236.0	Cellular Processes	Transport and catabolism	Regulation of autophagy	ko04140	K00914	phosphatidylinositol 3-kinase	2.7.1.137
Cluster-133841.0	Cellular Processes	Transport and catabolism	Regulation of autophagy	ko04140	K00914	phosphatidylinositol 3-kinase	2.7.1.137
Cluster-172977.0	Cellular Processes	Transport and catabolism	Regulation of autophagy	ko04140	K00914	phosphatidylinositol 3-kinase	2.7.1.137
Cluster-113006.0	Cellular Processes	Transport and catabolism	Regulation of autophagy	ko04140	K00914	phosphatidylinositol 3-kinase	2.7.1.137
Cluster-304612.0	Cellular Processes	Transport and catabolism	Regulation of autophagy	ko04140	K00914	phosphatidylinositol 3-kinase	2.7.1.137
Cluster-123222.0	Cellular Processes	Transport and catabolism	Regulation of autophagy	ko04140	K00914	phosphatidylinositol 3-kinase	2.7.1.137
Cluster-176538.0	Cellular Processes	Transport and catabolism	Regulation of autophagy	ko04140	K00914	phosphatidylinositol 3-kinase	2.7.1.137
Cluster-51105.0	Cellular Processes	Transport and catabolism	Regulation of autophagy	ko04140	K00914	phosphatidylinositol 3-kinase	2.7.1.137
Cluster-20252.0	Cellular Processes	Transport and catabolism	Regulation of autophagy	ko04140	K00914	phosphatidylinositol 3-kinase	2.7.1.137
Cluster-132895.0	Cellular Processes	Transport and catabolism	Regulation of autophagy	ko04140	K00914	phosphatidylinositol 3-kinase	2.7.1.137
Cluster-270832.0	Cellular Processes	Transport and catabolism	Regulation of autophagy	ko04140	K00914	phosphatidylinositol 3-kinase	2.7.1.137
Cluster-239425.0	Cellular Processes	Transport and catabolism	Regulation of autophagy	ko04140	K00914	phosphatidylinositol 3-kinase	2.7.1.137
Cluster-23994.0	Cellular Processes	Transport and catabolism	Regulation of autophagy	ko04140	K00914	phosphatidylinositol 3-kinase	2.7.1.137
Cluster-324381.0	Cellular Processes	Transport and catabolism	Regulation of autophagy	ko04140	K00914	phosphatidylinositol 3-kinase	2.7.1.137
Cluster-344649.27382	Cellular Processes	Transport and catabolism	Regulation of autophagy	ko04140	K00914	phosphatidylinositol 3-kinase	2.7.1.137
Cluster-130639.0	Cellular Processes	Transport and catabolism	Regulation of autophagy	ko04140	K00914	phosphatidylinositol 3-kinase	2.7.1.137
Cluster-344649.27381	Cellular Processes	Transport and catabolism	Regulation of autophagy	ko04140	K00914	phosphatidylinositol 3-kinase	2.7.1.137
Cluster-10774.0	Cellular Processes	Transport and catabolism	Regulation of autophagy	ko04140	K00914	phosphatidylinositol 3-kinase	2.7.1.137
Cluster-344649.37650	Cellular Processes	Transport and catabolism	Regulation of autophagy	ko04140	K00914	phosphatidylinositol 3-kinase	2.7.1.137
Cluster-231566.0	Cellular Processes	Transport and catabolism	Regulation of autophagy	ko04140	K00914	phosphatidylinositol 3-kinase	2.7.1.137
Cluster-122177.0	Cellular Processes	Transport and catabolism	Regulation of autophagy	ko04140	K00914	phosphatidylinositol 3-kinase	2.7.1.137
Cluster-291452.0	Cellular Processes	Transport and catabolism	Regulation of autophagy	ko04140	K00914	phosphatidylinositol 3-kinase	2.7.1.137
Cluster-202292.0	Cellular Processes	Transport and catabolism	Regulation of autophagy	ko04140	K00914	phosphatidylinositol 3-kinase	2.7.1.137
Cluster-37000.0	Cellular Processes	Transport and catabolism	Regulation of autophagy	ko04140	K00914	phosphatidylinositol 3-kinase	2.7.1.137
Cluster-52758.0	Cellular Processes	Transport and catabolism	Regulation of autophagy	ko04140	K00914	phosphatidylinositol 3-kinase	2.7.1.137
Cluster-17670.0	Cellular Processes	Transport and catabolism	Regulation of autophagy	ko04140	K00914	phosphatidylinositol 3-kinase	2.7.1.137
Cluster-344649.16792	Cellular Processes	Transport and catabolism	Regulation of autophagy	ko04140	K00914	phosphatidylinositol 3-kinase	2.7.1.137
Cluster-330817.0	Cellular Processes	Transport and catabolism	Regulation of autophagy	ko04140	K00914	phosphatidylinositol 3-kinase	2.7.1.137
Cluster-302644.0	Cellular Processes	Transport and catabolism	Regulation of autophagy	ko04140	K00914	phosphatidylinositol 3-kinase	2.7.1.137
Cluster-330640.0	Cellular Processes	Transport and catabolism	Regulation of autophagy	ko04140	K00914	phosphatidylinositol 3-kinase	2.7.1.137
Cluster-344649.15410	Cellular Processes	Transport and catabolism	Regulation of autophagy	ko04140	K07198	5'-AMP-activated protein kinase, catalytic alpha subunit	2.7.11.11
Cluster-358312.0	Cellular Processes	Transport and catabolism	Regulation of autophagy	ko04140	K07198	5'-AMP-activated protein kinase, catalytic alpha subunit	2.7.11.11
Cluster-231321.0	Cellular Processes	Transport and catabolism	Regulation of autophagy	ko04140	K07198	5'-AMP-activated protein kinase, catalytic alpha subunit	2.7.11.11
Cluster-344649.21611	Cellular Processes	Transport and catabolism	Regulation of autophagy	ko04140	K07198	5'-AMP-activated protein kinase, catalytic alpha subunit	2.7.11.11
Cluster-46041.0	Cellular Processes	Transport and catabolism	Regulation of autophagy	ko04140	K07198	5'-AMP-activated protein kinase, catalytic alpha subunit	2.7.11.11
Cluster-189993.0	Cellular Processes	Transport and catabolism	Regulation of autophagy	ko04140	K07198	5'-AMP-activated protein kinase, catalytic alpha subunit	2.7.11.11
Cluster-175478.1	Cellular Processes	Transport and catabolism	Regulation of autophagy	ko04140	K07198	5'-AMP-activated protein kinase, catalytic alpha subunit	2.7.11.11
Cluster-293768.0	Cellular Processes	Transport and catabolism	Regulation of autophagy	ko04140	K07198	5'-AMP-activated protein kinase, catalytic alpha subunit	2.7.11.11
Cluster-5219.0	Cellular Processes	Transport and catabolism	Regulation of autophagy	ko04140	K07198	5'-AMP-activated protein kinase, catalytic alpha subunit	2.7.11.11
Cluster-231712.0	Cellular Processes	Transport and catabolism	Regulation of autophagy	ko04140	K07198	5'-AMP-activated protein kinase, catalytic alpha subunit	2.7.11.11
Cluster-165839.0	Cellular Processes	Transport and catabolism	Regulation of autophagy	ko04140	K07198	5'-AMP-activated protein kinase, catalytic alpha subunit	2.7.11.11
Cluster-28633.0	Cellular Processes	Transport and catabolism	Regulation of autophagy	ko04140	K07198	5'-AMP-activated protein kinase, catalytic alpha subunit	2.7.11.11
Cluster-344649.47021	Cellular Processes	Transport and catabolism	Regulation of autophagy	ko04140	K07198	5'-AMP-activated protein kinase, catalytic alpha subunit	2.7.11.11
Cluster-65018.0	Cellular Processes	Transport and catabolism	Regulation of autophagy	ko04140	K07198	5'-AMP-activated protein kinase, catalytic alpha subunit	2.7.11.11
Cluster-365909.1	Cellular Processes	Transport and catabolism	Regulation of autophagy	ko04140	K07198	5'-AMP-activated protein kinase, catalytic alpha subunit	2.7.11.11
Cluster-365909.3	Cellular Processes	Transport and catabolism	Regulation of autophagy	ko04140	K07198	5'-AMP-activated protein kinase, catalytic alpha subunit	2.7.11.11
Cluster-365909.2	Cellular Processes	Transport and catabolism	Regulation of autophagy	ko04140	K07198	5'-AMP-activated protein kinase, catalytic alpha subunit	2.7.11.11
Cluster-278934.0	Cellular Processes	Transport and catabolism	Regulation of autophagy	ko04140	K07198	5'-AMP-activated protein kinase, catalytic alpha subunit	2.7.11.11
Cluster-16014.0	Cellular Processes	Transport and catabolism	Regulation of autophagy	ko04140	K07198	5'-AMP-activated protein kinase, catalytic alpha subunit	2.7.11.11
Cluster-253238.0	Cellular Processes	Transport and catabolism	Regulation of autophagy	ko04140	K07198	5'-AMP-activated protein kinase, catalytic alpha subunit	2.7.11.11
Cluster-334142.0	Cellular Processes	Transport and catabolism	Regulation of autophagy	ko04140	K07198	5'-AMP-activated protein kinase, catalytic alpha subunit	2.7.11.11
Cluster-334106.0	Cellular Processes	Transport and catabolism	Regulation of autophagy	ko04140	K07198	5'-AMP-activated protein kinase, catalytic alpha subunit	2.7.11.11
Cluster-334106.1	Cellular Processes	Transport and catabolism	Regulation of autophagy	ko04140	K07198	5'-AMP-activated protein kinase, catalytic alpha subunit	2.7.11.11
Cluster-204567.0	Cellular Processes	Transport and catabolism	Regulation of autophagy	ko04140	K07198	5'-AMP-activated protein kinase, catalytic alpha subunit	2.7.11.11
Cluster-370613.9	Cellular Processes	Transport and catabolism	Regulation of autophagy	ko04140	K07198	5'-AMP-activated protein kinase, catalytic alpha subunit	2.7.11.11
Cluster-370613.4	Cellular Processes	Transport and catabolism	Regulation of autophagy	ko04140	K07198	5'-AMP-activated protein kinase, catalytic alpha subunit	2.7.11.11
Cluster-370613.6	Cellular Processes	Transport and catabolism	Regulation of autophagy	ko04140	K07198	5'-AMP-activated protein kinase, catalytic alpha subunit	2.7.11.11
Cluster-370613.1	Cellular Processes	Transport and catabolism	Regulation of autophagy	ko04140	K07198	5'-AMP-activated protein kinase, catalytic alpha subunit	2.7.11.11
Cluster-197929.0	Cellular Processes	Transport and catabolism	Regulation of autophagy	ko04140	K07198	5'-AMP-activated protein kinase, catalytic alpha subunit	2.7.11.11
Cluster-349147.4	Cellular Processes	Transport and catabolism	Regulation of autophagy	ko04140	K07198	5'-AMP-activated protein kinase, catalytic alpha subunit	2.7.11.11
Cluster-349147.3	Cellular Processes	Transport and catabolism	Regulation of autophagy	ko04140	K07198	5'-AMP-activated protein kinase, catalytic alpha subunit	2.7.11.11
Cluster-369812.2	Cellular Processes	Transport and catabolism	Regulation of autophagy	ko04140	K07198	5'-AMP-activated protein kinase, catalytic alpha subunit	2.7.11.11
Cluster-330164.0	Cellular Processes	Transport and catabolism	Regulation of autophagy	ko04140	K07198	5'-AMP-activated protein kinase, catalytic alpha subunit	2.7.11.11
Cluster-344649.47878	Cellular Processes	Transport and catabolism	Regulation of autophagy	ko04140	K07198	5'-AMP-activated protein kinase, catalytic alpha subunit	2.7.11.11
Cluster-344649.47022	Cellular Processes	Transport and catabolism	Regulation of autophagy	ko04140	K07198	5'-AMP-activated protein kinase, catalytic alpha subunit	2.7.11.11
Cluster-344649.47024	Cellular Processes	Transport and catabolism	Regulation of autophagy	ko04140	K07198	5'-AMP-activated protein kinase, catalytic alpha subunit	2.7.11.11
Cluster-344649.47025	Cellular Processes	Transport and catabolism	Regulation of autophagy	ko04140	K07198	5'-AMP-activated protein kinase, catalytic alpha subunit	2.7.11.11
Cluster-344649.47026	Cellular Processes	Transport and catabolism	Regulation of autophagy	ko04140	K07198	5'-AMP-activated protein kinase, catalytic alpha subunit	2.7.11.11
Cluster-76943.0	Cellular Processes	Transport and catabolism	Regulation of autophagy	ko04140	K07198	5'-AMP-activated protein kinase, catalytic alpha subunit	2.7.11.11
Cluster-184627.1	Cellular Processes	Transport and catabolism	Regulation of autophagy	ko04140	K07198	5'-AMP-activated protein kinase, catalytic alpha subunit	2.7.11.11
Cluster-184627.0	Cellular Processes	Transport and catabolism	Regulation of autophagy	ko04140	K07198	5'-AMP-activated protein kinase, catalytic alpha subunit	2.7.11.11
Cluster-264566.1	Cellular Processes	Transport and catabolism	Regulation of autophagy	ko04140	K07198	5'-AMP-activated protein kinase, catalytic alpha subunit	2.7.11.11
Cluster-124882.1	Cellular Processes	Transport and catabolism	Regulation of autophagy	ko04140	K07198	5'-AMP-activated protein kinase, catalytic alpha subunit	2.7.11.11
Cluster-344649.21610	Cellular Processes	Transport and catabolism	Regulation of autophagy	ko04140	K07198	5'-AMP-activated protein kinase, catalytic alpha subunit	2.7.11.11
Cluster-208465.0	Cellular Processes	Transport and catabolism	Regulation of autophagy	ko04140	K07198	5'-AMP-activated protein kinase, catalytic alpha subunit	2.7.11.11
Cluster-208465.1	Cellular Processes	Transport and catabolism	Regulation of autophagy	ko04140	K07198	5'-AMP-activated protein kinase, catalytic alpha subunit	2.7.11.11
Cluster-53847.2	Cellular Processes	Transport and catabolism	Regulation of autophagy	ko04140	K07198	5'-AMP-activated protein kinase, catalytic alpha subunit	2.7.11.11
Cluster-53847.1	Cellular Processes	Transport and catabolism	Regulation of autophagy	ko04140	K07198	5'-AMP-activated protein kinase, catalytic alpha subunit	2.7.11.11
Cluster-160636.1	Cellular Processes	Transport and catabolism	Regulation of autophagy	ko04140	K07198	5'-AMP-activated protein kinase, catalytic alpha subunit	2.7.11.11
Cluster-160636.0	Cellular Processes	Transport and catabolism	Regulation of autophagy	ko04140	K07198	5'-AMP-activated protein kinase, catalytic alpha subunit	2.7.11.11
Cluster-146770.0	Cellular Processes	Transport and catabolism	Regulation of autophagy	ko04140	K07198	5'-AMP-activated protein kinase, catalytic alpha subunit	2.7.11.11
Cluster-317768.13	Cellular Processes	Transport and catabolism	Regulation of autophagy	ko04140	K07198	5'-AMP-activated protein kinase, catalytic alpha subunit	2.7.11.11
Cluster-222461.2	Cellular Processes	Transport and catabolism	Regulation of autophagy	ko04140	K07198	5'-AMP-activated protein kinase, catalytic alpha subunit	2.7.11.11
Cluster-165923.0	Cellular Processes	Transport and catabolism	Regulation of autophagy	ko04140	K07198	5'-AMP-activated protein kinase, catalytic alpha subunit	2.7.11.11
Cluster-160636.2	Cellular Processes	Transport and catabolism	Regulation of autophagy	ko04140	K07198	5'-AMP-activated protein kinase, catalytic alpha subunit	2.7.11.11
Cluster-99070.0	Cellular Processes	Transport and catabolism	Regulation of autophagy	ko04140	K07198	5'-AMP-activated protein kinase, catalytic alpha subunit	2.7.11.11
Cluster-344649.23479	Cellular Processes	Transport and catabolism	Regulation of autophagy	ko04140	K07198	5'-AMP-activated protein kinase, catalytic alpha subunit	2.7.11.11
Cluster-344649.45646	Cellular Processes	Transport and catabolism	Regulation of autophagy	ko04140	K07198	5'-AMP-activated protein kinase, catalytic alpha subunit	2.7.11.11
Cluster-103591.0	Cellular Processes	Transport and catabolism	Regulation of autophagy	ko04140	K07198	5'-AMP-activated protein kinase, catalytic alpha subunit	2.7.11.11
Cluster-344649.4793	Cellular Processes	Transport and catabolism	Regulation of autophagy	ko04140	K07198	5'-AMP-activated protein kinase, catalytic alpha subunit	2.7.11.11
Cluster-344649.21604	Cellular Processes	Transport and catabolism	Regulation of autophagy	ko04140	K07198	5'-AMP-activated protein kinase, catalytic alpha subunit	2.7.11.11
Cluster-344649.21606	Cellular Processes	Transport and catabolism	Regulation of autophagy	ko04140	K07198	5'-AMP-activated protein kinase, catalytic alpha subunit	2.7.11.11
Cluster-344649.21608	Cellular Processes	Transport and catabolism	Regulation of autophagy	ko04140	K07198	5'-AMP-activated protein kinase, catalytic alpha subunit	2.7.11.11
Cluster-344649.21609	Cellular Processes	Transport and catabolism	Regulation of autophagy	ko04140	K07198	5'-AMP-activated protein kinase, catalytic alpha subunit	2.7.11.11
Cluster-169073.0	Cellular Processes	Transport and catabolism	Regulation of autophagy	ko04140	K07198	5'-AMP-activated protein kinase, catalytic alpha subunit	2.7.11.11
Cluster-946.0	Cellular Processes	Transport and catabolism	Regulation of autophagy	ko04140	K07198	5'-AMP-activated protein kinase, catalytic alpha subunit	2.7.11.11
Cluster-318841.0	Cellular Processes	Transport and catabolism	Regulation of autophagy	ko04140	K07198	5'-AMP-activated protein kinase, catalytic alpha subunit	2.7.11.11
Cluster-148701.0	Cellular Processes	Transport and catabolism	Regulation of autophagy	ko04140	K07198	5'-AMP-activated protein kinase, catalytic alpha subunit	2.7.11.11
Cluster-79056.0	Cellular Processes	Transport and catabolism	Regulation of autophagy	ko04140	K07198	5'-AMP-activated protein kinase, catalytic alpha subunit	2.7.11.11
Cluster-118175.0	Cellular Processes	Transport and catabolism	Regulation of autophagy	ko04140	K07198	5'-AMP-activated protein kinase, catalytic alpha subunit	2.7.11.11
Cluster-118175.1	Cellular Processes	Transport and catabolism	Regulation of autophagy	ko04140	K07198	5'-AMP-activated protein kinase, catalytic alpha subunit	2.7.11.11
Cluster-285487.0	Cellular Processes	Transport and catabolism	Regulation of autophagy	ko04140	K07198	5'-AMP-activated protein kinase, catalytic alpha subunit	2.7.11.11
Cluster-185316.0	Cellular Processes	Transport and catabolism	Regulation of autophagy	ko04140	K07198	5'-AMP-activated protein kinase, catalytic alpha subunit	2.7.11.11
Cluster-344649.29	Cellular Processes	Transport and catabolism	Regulation of autophagy	ko04140	K07198	5'-AMP-activated protein kinase, catalytic alpha subunit	2.7.11.11
Cluster-212776.0	Cellular Processes	Transport and catabolism	Regulation of autophagy	ko04140	K07198	5'-AMP-activated protein kinase, catalytic alpha subunit	2.7.11.11
Cluster-308381.0	Cellular Processes	Transport and catabolism	Regulation of autophagy	ko04140	K07198	5'-AMP-activated protein kinase, catalytic alpha subunit	2.7.11.11
Cluster-370613.5	Cellular Processes	Transport and catabolism	Regulation of autophagy	ko04140	K07198	5'-AMP-activated protein kinase, catalytic alpha subunit	2.7.11.11
Cluster-80426.0	Cellular Processes	Transport and catabolism	Regulation of autophagy	ko04140	K07198	5'-AMP-activated protein kinase, catalytic alpha subunit	2.7.11.11
Cluster-268523.0	Cellular Processes	Transport and catabolism	Regulation of autophagy	ko04140	K07198	5'-AMP-activated protein kinase, catalytic alpha subunit	2.7.11.11
Cluster-301570.1	Cellular Processes	Transport and catabolism	Regulation of autophagy	ko04140	K07198	5'-AMP-activated protein kinase, catalytic alpha subunit	2.7.11.11
Cluster-301570.0	Cellular Processes	Transport and catabolism	Regulation of autophagy	ko04140	K07198	5'-AMP-activated protein kinase, catalytic alpha subunit	2.7.11.11
Cluster-103577.0	Cellular Processes	Transport and catabolism	Regulation of autophagy	ko04140	K07198	5'-AMP-activated protein kinase, catalytic alpha subunit	2.7.11.11
Cluster-90777.0	Cellular Processes	Transport and catabolism	Regulation of autophagy	ko04140	K07198	5'-AMP-activated protein kinase, catalytic alpha subunit	2.7.11.11
Cluster-28550.0	Cellular Processes	Transport and catabolism	Regulation of autophagy	ko04140	K07198	5'-AMP-activated protein kinase, catalytic alpha subunit	2.7.11.11
Cluster-260617.0	Cellular Processes	Transport and catabolism	Regulation of autophagy	ko04140	K07198	5'-AMP-activated protein kinase, catalytic alpha subunit	2.7.11.11
Cluster-182854.1	Cellular Processes	Transport and catabolism	Regulation of autophagy	ko04140	K07198	5'-AMP-activated protein kinase, catalytic alpha subunit	2.7.11.11
Cluster-28006.0	Cellular Processes	Transport and catabolism	Regulation of autophagy	ko04140	K07198	5'-AMP-activated protein kinase, catalytic alpha subunit	2.7.11.11
Cluster-344649.21607	Cellular Processes	Transport and catabolism	Regulation of autophagy	ko04140	K07198	5'-AMP-activated protein kinase, catalytic alpha subunit	2.7.11.11
Cluster-171449.0	Cellular Processes	Transport and catabolism	Regulation of autophagy	ko04140	K07198	5'-AMP-activated protein kinase, catalytic alpha subunit	2.7.11.11
Cluster-308597.0	Cellular Processes	Transport and catabolism	Regulation of autophagy	ko04140	K07198	5'-AMP-activated protein kinase, catalytic alpha subunit	2.7.11.11
Cluster-9192.0	Cellular Processes	Transport and catabolism	Regulation of autophagy	ko04140	K07198	5'-AMP-activated protein kinase, catalytic alpha subunit	2.7.11.11
Cluster-253880.0	Cellular Processes	Transport and catabolism	Regulation of autophagy	ko04140	K07198	5'-AMP-activated protein kinase, catalytic alpha subunit	2.7.11.11
Cluster-317768.15	Cellular Processes	Transport and catabolism	Regulation of autophagy	ko04140	K07198	5'-AMP-activated protein kinase, catalytic alpha subunit	2.7.11.11
Cluster-317768.11	Cellular Processes	Transport and catabolism	Regulation of autophagy	ko04140	K07198	5'-AMP-activated protein kinase, catalytic alpha subunit	2.7.11.11
Cluster-317768.12	Cellular Processes	Transport and catabolism	Regulation of autophagy	ko04140	K07198	5'-AMP-activated protein kinase, catalytic alpha subunit	2.7.11.11
Cluster-344649.53332	Cellular Processes	Transport and catabolism	Regulation of autophagy	ko04140	K07198	5'-AMP-activated protein kinase, catalytic alpha subunit	2.7.11.11
Cluster-344649.36395	Cellular Processes	Transport and catabolism	Regulation of autophagy	ko04140	K07198	5'-AMP-activated protein kinase, catalytic alpha subunit	2.7.11.11
Cluster-344649.14536	Cellular Processes	Transport and catabolism	Regulation of autophagy	ko04140	K07198	5'-AMP-activated protein kinase, catalytic alpha subunit	2.7.11.11
Cluster-133382.0	Cellular Processes	Transport and catabolism	Regulation of autophagy	ko04140	K07198	5'-AMP-activated protein kinase, catalytic alpha subunit	2.7.11.11
Cluster-74001.0	Cellular Processes	Transport and catabolism	Regulation of autophagy	ko04140	K07198	5'-AMP-activated protein kinase, catalytic alpha subunit	2.7.11.11
Cluster-129220.0	Cellular Processes	Transport and catabolism	Regulation of autophagy	ko04140	K07198	5'-AMP-activated protein kinase, catalytic alpha subunit	2.7.11.11
Cluster-43392.0	Cellular Processes	Transport and catabolism	Regulation of autophagy	ko04140	K07198	5'-AMP-activated protein kinase, catalytic alpha subunit	2.7.11.11
Cluster-148146.2	Cellular Processes	Transport and catabolism	Regulation of autophagy	ko04140	K07198	5'-AMP-activated protein kinase, catalytic alpha subunit	2.7.11.11
Cluster-103472.0	Cellular Processes	Transport and catabolism	Regulation of autophagy	ko04140	K07198	5'-AMP-activated protein kinase, catalytic alpha subunit	2.7.11.11
Cluster-156265.0	Cellular Processes	Transport and catabolism	Regulation of autophagy	ko04140	K07198	5'-AMP-activated protein kinase, catalytic alpha subunit	2.7.11.11
Cluster-261689.0	Cellular Processes	Transport and catabolism	Regulation of autophagy	ko04140	K07198	5'-AMP-activated protein kinase, catalytic alpha subunit	2.7.11.11
Cluster-312931.0	Cellular Processes	Transport and catabolism	Regulation of autophagy	ko04140	K07198	5'-AMP-activated protein kinase, catalytic alpha subunit	2.7.11.11
Cluster-275192.0	Cellular Processes	Transport and catabolism	Regulation of autophagy	ko04140	K07198	5'-AMP-activated protein kinase, catalytic alpha subunit	2.7.11.11
Cluster-45097.0	Cellular Processes	Transport and catabolism	Regulation of autophagy	ko04140	K07198	5'-AMP-activated protein kinase, catalytic alpha subunit	2.7.11.11
Cluster-157042.0	Cellular Processes	Transport and catabolism	Regulation of autophagy	ko04140	K07198	5'-AMP-activated protein kinase, catalytic alpha subunit	2.7.11.11
Cluster-180849.0	Cellular Processes	Transport and catabolism	Regulation of autophagy	ko04140	K07198	5'-AMP-activated protein kinase, catalytic alpha subunit	2.7.11.11
Cluster-344649.39969	Cellular Processes	Transport and catabolism	Regulation of autophagy	ko04140	K07198	5'-AMP-activated protein kinase, catalytic alpha subunit	2.7.11.11
Cluster-317768.14	Cellular Processes	Transport and catabolism	Regulation of autophagy	ko04140	K07198	5'-AMP-activated protein kinase, catalytic alpha subunit	2.7.11.11
Cluster-317768.10	Cellular Processes	Transport and catabolism	Regulation of autophagy	ko04140	K07198	5'-AMP-activated protein kinase, catalytic alpha subunit	2.7.11.11
Cluster-270795.0	Cellular Processes	Transport and catabolism	Regulation of autophagy	ko04140	K07198	5'-AMP-activated protein kinase, catalytic alpha subunit	2.7.11.11
Cluster-365909.4	Cellular Processes	Transport and catabolism	Regulation of autophagy	ko04140	K07198	5'-AMP-activated protein kinase, catalytic alpha subunit	2.7.11.11
Cluster-365909.0	Cellular Processes	Transport and catabolism	Regulation of autophagy	ko04140	K07198	5'-AMP-activated protein kinase, catalytic alpha subunit	2.7.11.11
Cluster-344649.39971	Cellular Processes	Transport and catabolism	Regulation of autophagy	ko04140	K07198	5'-AMP-activated protein kinase, catalytic alpha subunit	2.7.11.11
Cluster-374693.3	Cellular Processes	Transport and catabolism	Regulation of autophagy	ko04140	K07198	5'-AMP-activated protein kinase, catalytic alpha subunit	2.7.11.11
Cluster-374693.2	Cellular Processes	Transport and catabolism	Regulation of autophagy	ko04140	K07198	5'-AMP-activated protein kinase, catalytic alpha subunit	2.7.11.11
Cluster-223217.0	Cellular Processes	Transport and catabolism	Regulation of autophagy	ko04140	K07198	5'-AMP-activated protein kinase, catalytic alpha subunit	2.7.11.11
Cluster-301592.0	Cellular Processes	Transport and catabolism	Regulation of autophagy	ko04140	K07198	5'-AMP-activated protein kinase, catalytic alpha subunit	2.7.11.11
Cluster-237283.0	Cellular Processes	Transport and catabolism	Regulation of autophagy	ko04140	K07198	5'-AMP-activated protein kinase, catalytic alpha subunit	2.7.11.11
Cluster-344649.42314	Cellular Processes	Transport and catabolism	Regulation of autophagy	ko04140	K07198	5'-AMP-activated protein kinase, catalytic alpha subunit	2.7.11.11
Cluster-166136.0	Cellular Processes	Transport and catabolism	Regulation of autophagy	ko04140	K07198	5'-AMP-activated protein kinase, catalytic alpha subunit	2.7.11.11
Cluster-256851.0	Cellular Processes	Transport and catabolism	Regulation of autophagy	ko04140	K07198	5'-AMP-activated protein kinase, catalytic alpha subunit	2.7.11.11
Cluster-297557.0	Cellular Processes	Transport and catabolism	Regulation of autophagy	ko04140	K07198	5'-AMP-activated protein kinase, catalytic alpha subunit	2.7.11.11
Cluster-344649.56038	Cellular Processes	Transport and catabolism	Regulation of autophagy	ko04140	K07198	5'-AMP-activated protein kinase, catalytic alpha subunit	2.7.11.11
Cluster-262000.0	Cellular Processes	Transport and catabolism	Regulation of autophagy	ko04140	K07198	5'-AMP-activated protein kinase, catalytic alpha subunit	2.7.11.11
Cluster-229375.0	Cellular Processes	Transport and catabolism	Regulation of autophagy	ko04140	K07198	5'-AMP-activated protein kinase, catalytic alpha subunit	2.7.11.11
Cluster-219450.0	Cellular Processes	Transport and catabolism	Regulation of autophagy	ko04140	K07198	5'-AMP-activated protein kinase, catalytic alpha subunit	2.7.11.11
Cluster-273500.0	Cellular Processes	Transport and catabolism	Regulation of autophagy	ko04140	K07198	5'-AMP-activated protein kinase, catalytic alpha subunit	2.7.11.11
Cluster-326318.0	Cellular Processes	Transport and catabolism	Regulation of autophagy	ko04140	K07198	5'-AMP-activated protein kinase, catalytic alpha subunit	2.7.11.11
Cluster-326318.1	Cellular Processes	Transport and catabolism	Regulation of autophagy	ko04140	K07198	5'-AMP-activated protein kinase, catalytic alpha subunit	2.7.11.11
Cluster-211056.0	Cellular Processes	Transport and catabolism	Regulation of autophagy	ko04140	K07198	5'-AMP-activated protein kinase, catalytic alpha subunit	2.7.11.11
Cluster-211056.1	Cellular Processes	Transport and catabolism	Regulation of autophagy	ko04140	K07198	5'-AMP-activated protein kinase, catalytic alpha subunit	2.7.11.11
Cluster-349476.0	Cellular Processes	Transport and catabolism	Regulation of autophagy	ko04140	K07198	5'-AMP-activated protein kinase, catalytic alpha subunit	2.7.11.11
Cluster-104960.0	Cellular Processes	Transport and catabolism	Regulation of autophagy	ko04140	K07198	5'-AMP-activated protein kinase, catalytic alpha subunit	2.7.11.11
Cluster-171981.0	Cellular Processes	Transport and catabolism	Regulation of autophagy	ko04140	K07198	5'-AMP-activated protein kinase, catalytic alpha subunit	2.7.11.11
Cluster-344649.10975	Cellular Processes	Transport and catabolism	Regulation of autophagy	ko04140	K07198	5'-AMP-activated protein kinase, catalytic alpha subunit	2.7.11.11
Cluster-344649.10978	Cellular Processes	Transport and catabolism	Regulation of autophagy	ko04140	K07198	5'-AMP-activated protein kinase, catalytic alpha subunit	2.7.11.11
Cluster-170701.0	Cellular Processes	Transport and catabolism	Regulation of autophagy	ko04140	K07198	5'-AMP-activated protein kinase, catalytic alpha subunit	2.7.11.11
Cluster-67005.4	Cellular Processes	Transport and catabolism	Regulation of autophagy	ko04140	K07198	5'-AMP-activated protein kinase, catalytic alpha subunit	2.7.11.11
Cluster-67005.2	Cellular Processes	Transport and catabolism	Regulation of autophagy	ko04140	K07198	5'-AMP-activated protein kinase, catalytic alpha subunit	2.7.11.11
Cluster-67005.3	Cellular Processes	Transport and catabolism	Regulation of autophagy	ko04140	K07198	5'-AMP-activated protein kinase, catalytic alpha subunit	2.7.11.11
Cluster-51898.0	Cellular Processes	Transport and catabolism	Regulation of autophagy	ko04140	K07198	5'-AMP-activated protein kinase, catalytic alpha subunit	2.7.11.11
Cluster-164712.0	Cellular Processes	Transport and catabolism	Regulation of autophagy	ko04140	K07198	5'-AMP-activated protein kinase, catalytic alpha subunit	2.7.11.11
Cluster-100058.0	Cellular Processes	Transport and catabolism	Regulation of autophagy	ko04140	K07198	5'-AMP-activated protein kinase, catalytic alpha subunit	2.7.11.11
Cluster-207991.0	Cellular Processes	Transport and catabolism	Regulation of autophagy	ko04140	K07198	5'-AMP-activated protein kinase, catalytic alpha subunit	2.7.11.11
Cluster-105581.2	Cellular Processes	Transport and catabolism	Regulation of autophagy	ko04140	K07198	5'-AMP-activated protein kinase, catalytic alpha subunit	2.7.11.11
Cluster-59042.0	Cellular Processes	Transport and catabolism	Regulation of autophagy	ko04140	K07198	5'-AMP-activated protein kinase, catalytic alpha subunit	2.7.11.11
Cluster-116970.0	Cellular Processes	Transport and catabolism	Regulation of autophagy	ko04140	K07198	5'-AMP-activated protein kinase, catalytic alpha subunit	2.7.11.11
Cluster-78757.2	Cellular Processes	Transport and catabolism	Regulation of autophagy	ko04140	K07198	5'-AMP-activated protein kinase, catalytic alpha subunit	2.7.11.11
Cluster-192750.0	Cellular Processes	Transport and catabolism	Regulation of autophagy	ko04140	K07198	5'-AMP-activated protein kinase, catalytic alpha subunit	2.7.11.11
Cluster-267528.0	Cellular Processes	Transport and catabolism	Regulation of autophagy	ko04140	K07198	5'-AMP-activated protein kinase, catalytic alpha subunit	2.7.11.11
Cluster-51787.0	Cellular Processes	Transport and catabolism	Regulation of autophagy	ko04140	K07198	5'-AMP-activated protein kinase, catalytic alpha subunit	2.7.11.11
Cluster-205129.0	Cellular Processes	Transport and catabolism	Regulation of autophagy	ko04140	K07198	5'-AMP-activated protein kinase, catalytic alpha subunit	2.7.11.11
Cluster-344649.21605	Cellular Processes	Transport and catabolism	Regulation of autophagy	ko04140	K07198	5'-AMP-activated protein kinase, catalytic alpha subunit	2.7.11.11
Cluster-268474.0	Cellular Processes	Transport and catabolism	Regulation of autophagy	ko04140	K07198	5'-AMP-activated protein kinase, catalytic alpha subunit	2.7.11.11
Cluster-192358.0	Cellular Processes	Transport and catabolism	Regulation of autophagy	ko04140	K07198	5'-AMP-activated protein kinase, catalytic alpha subunit	2.7.11.11
Cluster-189164.0	Cellular Processes	Transport and catabolism	Regulation of autophagy	ko04140	K07198	5'-AMP-activated protein kinase, catalytic alpha subunit	2.7.11.11
Cluster-344649.40009	Cellular Processes	Transport and catabolism	Regulation of autophagy	ko04140	K07198	5'-AMP-activated protein kinase, catalytic alpha subunit	2.7.11.11
Cluster-344649.40006	Cellular Processes	Transport and catabolism	Regulation of autophagy	ko04140	K07198	5'-AMP-activated protein kinase, catalytic alpha subunit	2.7.11.11
Cluster-277915.0	Cellular Processes	Transport and catabolism	Regulation of autophagy	ko04140	K07198	5'-AMP-activated protein kinase, catalytic alpha subunit	2.7.11.11
Cluster-323802.0	Cellular Processes	Transport and catabolism	Regulation of autophagy	ko04140	K07198	5'-AMP-activated protein kinase, catalytic alpha subunit	2.7.11.11
Cluster-50974.0	Cellular Processes	Transport and catabolism	Regulation of autophagy	ko04140	K07198	5'-AMP-activated protein kinase, catalytic alpha subunit	2.7.11.11
Cluster-51776.0	Cellular Processes	Transport and catabolism	Regulation of autophagy	ko04140	K07198	5'-AMP-activated protein kinase, catalytic alpha subunit	2.7.11.11
Cluster-358096.3	Cellular Processes	Transport and catabolism	Regulation of autophagy	ko04140	K07198	5'-AMP-activated protein kinase, catalytic alpha subunit	2.7.11.11
Cluster-52245.0	Cellular Processes	Transport and catabolism	Regulation of autophagy	ko04140	K07198	5'-AMP-activated protein kinase, catalytic alpha subunit	2.7.11.11
Cluster-192680.0	Cellular Processes	Transport and catabolism	Regulation of autophagy	ko04140	K07198	5'-AMP-activated protein kinase, catalytic alpha subunit	2.7.11.11
Cluster-76959.0	Cellular Processes	Transport and catabolism	Regulation of autophagy	ko04140	K07198	5'-AMP-activated protein kinase, catalytic alpha subunit	2.7.11.11
Cluster-58930.0	Cellular Processes	Transport and catabolism	Regulation of autophagy	ko04140	K07198	5'-AMP-activated protein kinase, catalytic alpha subunit	2.7.11.11
Cluster-324016.0	Cellular Processes	Transport and catabolism	Regulation of autophagy	ko04140	K07198	5'-AMP-activated protein kinase, catalytic alpha subunit	2.7.11.11
Cluster-192295.0	Cellular Processes	Transport and catabolism	Regulation of autophagy	ko04140	K07198	5'-AMP-activated protein kinase, catalytic alpha subunit	2.7.11.11
Cluster-223139.0	Cellular Processes	Transport and catabolism	Regulation of autophagy	ko04140	K07198	5'-AMP-activated protein kinase, catalytic alpha subunit	2.7.11.11
Cluster-320861.1	Cellular Processes	Transport and catabolism	Regulation of autophagy	ko04140	K07198	5'-AMP-activated protein kinase, catalytic alpha subunit	2.7.11.11
Cluster-320861.0	Cellular Processes	Transport and catabolism	Regulation of autophagy	ko04140	K07198	5'-AMP-activated protein kinase, catalytic alpha subunit	2.7.11.11
Cluster-270074.0	Cellular Processes	Transport and catabolism	Regulation of autophagy	ko04140	K07198	5'-AMP-activated protein kinase, catalytic alpha subunit	2.7.11.11
Cluster-344649.65833	Cellular Processes	Transport and catabolism	Regulation of autophagy	ko04140	K07198	5'-AMP-activated protein kinase, catalytic alpha subunit	2.7.11.11
Cluster-125921.0	Cellular Processes	Transport and catabolism	Regulation of autophagy	ko04140	K07198	5'-AMP-activated protein kinase, catalytic alpha subunit	2.7.11.11
Cluster-94571.0	Cellular Processes	Transport and catabolism	Regulation of autophagy	ko04140	K07198	5'-AMP-activated protein kinase, catalytic alpha subunit	2.7.11.11
Cluster-208607.0	Cellular Processes	Transport and catabolism	Regulation of autophagy	ko04140	K07198	5'-AMP-activated protein kinase, catalytic alpha subunit	2.7.11.11
Cluster-288425.0	Cellular Processes	Transport and catabolism	Regulation of autophagy	ko04140	K07198	5'-AMP-activated protein kinase, catalytic alpha subunit	2.7.11.11
Cluster-81792.0	Cellular Processes	Transport and catabolism	Regulation of autophagy	ko04140	K07198	5'-AMP-activated protein kinase, catalytic alpha subunit	2.7.11.11
Cluster-317768.7	Cellular Processes	Transport and catabolism	Regulation of autophagy	ko04140	K07198	5'-AMP-activated protein kinase, catalytic alpha subunit	2.7.11.11
Cluster-317768.1	Cellular Processes	Transport and catabolism	Regulation of autophagy	ko04140	K07198	5'-AMP-activated protein kinase, catalytic alpha subunit	2.7.11.11
Cluster-317768.9	Cellular Processes	Transport and catabolism	Regulation of autophagy	ko04140	K07198	5'-AMP-activated protein kinase, catalytic alpha subunit	2.7.11.11
Cluster-317768.8	Cellular Processes	Transport and catabolism	Regulation of autophagy	ko04140	K07198	5'-AMP-activated protein kinase, catalytic alpha subunit	2.7.11.11
Cluster-344649.16469	Cellular Processes	Transport and catabolism	Regulation of autophagy	ko04140	K07198	5'-AMP-activated protein kinase, catalytic alpha subunit	2.7.11.11
Cluster-344649.39973	Cellular Processes	Transport and catabolism	Regulation of autophagy	ko04140	K07198	5'-AMP-activated protein kinase, catalytic alpha subunit	2.7.11.11
Cluster-344649.39972	Cellular Processes	Transport and catabolism	Regulation of autophagy	ko04140	K07198	5'-AMP-activated protein kinase, catalytic alpha subunit	2.7.11.11
Cluster-344649.39974	Cellular Processes	Transport and catabolism	Regulation of autophagy	ko04140	K07198	5'-AMP-activated protein kinase, catalytic alpha subunit	2.7.11.11
Cluster-110844.0	Cellular Processes	Transport and catabolism	Regulation of autophagy	ko04140	K07198	5'-AMP-activated protein kinase, catalytic alpha subunit	2.7.11.11
Cluster-188679.0	Cellular Processes	Transport and catabolism	Regulation of autophagy	ko04140	K07198	5'-AMP-activated protein kinase, catalytic alpha subunit	2.7.11.11
Cluster-207001.0	Cellular Processes	Transport and catabolism	Regulation of autophagy	ko04140	K07198	5'-AMP-activated protein kinase, catalytic alpha subunit	2.7.11.11
Cluster-344649.31713	Cellular Processes	Transport and catabolism	Regulation of autophagy	ko04140	K07198	5'-AMP-activated protein kinase, catalytic alpha subunit	2.7.11.11
Cluster-82916.0	Cellular Processes	Transport and catabolism	Regulation of autophagy	ko04140	K07198	5'-AMP-activated protein kinase, catalytic alpha subunit	2.7.11.11
Cluster-163639.0	Cellular Processes	Transport and catabolism	Regulation of autophagy	ko04140	K07198	5'-AMP-activated protein kinase, catalytic alpha subunit	2.7.11.11
Cluster-175478.3	Cellular Processes	Transport and catabolism	Regulation of autophagy	ko04140	K07198	5'-AMP-activated protein kinase, catalytic alpha subunit	2.7.11.11
Cluster-175478.2	Cellular Processes	Transport and catabolism	Regulation of autophagy	ko04140	K07198	5'-AMP-activated protein kinase, catalytic alpha subunit	2.7.11.11
Cluster-175478.7	Cellular Processes	Transport and catabolism	Regulation of autophagy	ko04140	K07198	5'-AMP-activated protein kinase, catalytic alpha subunit	2.7.11.11
Cluster-175478.6	Cellular Processes	Transport and catabolism	Regulation of autophagy	ko04140	K07198	5'-AMP-activated protein kinase, catalytic alpha subunit	2.7.11.11
Cluster-175478.5	Cellular Processes	Transport and catabolism	Regulation of autophagy	ko04140	K07198	5'-AMP-activated protein kinase, catalytic alpha subunit	2.7.11.11
Cluster-175478.4	Cellular Processes	Transport and catabolism	Regulation of autophagy	ko04140	K07198	5'-AMP-activated protein kinase, catalytic alpha subunit	2.7.11.11
Cluster-344649.47879	Cellular Processes	Transport and catabolism	Regulation of autophagy	ko04140	K07198	5'-AMP-activated protein kinase, catalytic alpha subunit	2.7.11.11
Cluster-344649.7398	Cellular Processes	Transport and catabolism	Regulation of autophagy	ko04140	K07198	5'-AMP-activated protein kinase, catalytic alpha subunit	2.7.11.11
Cluster-1778.0	Cellular Processes	Transport and catabolism	Regulation of autophagy	ko04140	K07198	5'-AMP-activated protein kinase, catalytic alpha subunit	2.7.11.11
Cluster-231466.0	Cellular Processes	Transport and catabolism	Regulation of autophagy	ko04140	K07198	5'-AMP-activated protein kinase, catalytic alpha subunit	2.7.11.11
Cluster-2011.0	Cellular Processes	Transport and catabolism	Regulation of autophagy	ko04140	K07198	5'-AMP-activated protein kinase, catalytic alpha subunit	2.7.11.11
Cluster-163254.0	Cellular Processes	Transport and catabolism	Regulation of autophagy	ko04140	K07198	5'-AMP-activated protein kinase, catalytic alpha subunit	2.7.11.11
Cluster-24784.0	Cellular Processes	Transport and catabolism	Regulation of autophagy	ko04140	K07198	5'-AMP-activated protein kinase, catalytic alpha subunit	2.7.11.11
Cluster-230589.0	Cellular Processes	Transport and catabolism	Regulation of autophagy	ko04140	K07198	5'-AMP-activated protein kinase, catalytic alpha subunit	2.7.11.11
Cluster-70455.0	Cellular Processes	Transport and catabolism	Regulation of autophagy	ko04140	K07198	5'-AMP-activated protein kinase, catalytic alpha subunit	2.7.11.11
Cluster-344649.42223	Cellular Processes	Transport and catabolism	Regulation of autophagy	ko04140	K07198	5'-AMP-activated protein kinase, catalytic alpha subunit	2.7.11.11
Cluster-116270.0	Cellular Processes	Transport and catabolism	Regulation of autophagy	ko04140	K07198	5'-AMP-activated protein kinase, catalytic alpha subunit	2.7.11.11
Cluster-222461.0	Cellular Processes	Transport and catabolism	Regulation of autophagy	ko04140	K07198	5'-AMP-activated protein kinase, catalytic alpha subunit	2.7.11.11
Cluster-222461.1	Cellular Processes	Transport and catabolism	Regulation of autophagy	ko04140	K07198	5'-AMP-activated protein kinase, catalytic alpha subunit	2.7.11.11
Cluster-344649.41358	Cellular Processes	Transport and catabolism	Regulation of autophagy	ko04140	K07198	5'-AMP-activated protein kinase, catalytic alpha subunit	2.7.11.11
Cluster-317768.16	Cellular Processes	Transport and catabolism	Regulation of autophagy	ko04140	K07198	5'-AMP-activated protein kinase, catalytic alpha subunit	2.7.11.11
Cluster-102601.0	Cellular Processes	Transport and catabolism	Regulation of autophagy	ko04140	K07198	5'-AMP-activated protein kinase, catalytic alpha subunit	2.7.11.11
Cluster-304070.1	Cellular Processes	Transport and catabolism	Regulation of autophagy	ko04140	K07198	5'-AMP-activated protein kinase, catalytic alpha subunit	2.7.11.11
Cluster-111210.0	Cellular Processes	Transport and catabolism	Regulation of autophagy	ko04140	K07198	5'-AMP-activated protein kinase, catalytic alpha subunit	2.7.11.11
Cluster-272402.0	Cellular Processes	Transport and catabolism	Regulation of autophagy	ko04140	K07198	5'-AMP-activated protein kinase, catalytic alpha subunit	2.7.11.11
Cluster-344649.29111	Cellular Processes	Transport and catabolism	Regulation of autophagy	ko04140	K07198	5'-AMP-activated protein kinase, catalytic alpha subunit	2.7.11.11
Cluster-344649.29168	Cellular Processes	Transport and catabolism	Regulation of autophagy	ko04140	K07198	5'-AMP-activated protein kinase, catalytic alpha subunit	2.7.11.11
Cluster-178323.0	Cellular Processes	Transport and catabolism	Regulation of autophagy	ko04140	K07198	5'-AMP-activated protein kinase, catalytic alpha subunit	2.7.11.11
Cluster-344649.42313	Cellular Processes	Transport and catabolism	Regulation of autophagy	ko04140	K07198	5'-AMP-activated protein kinase, catalytic alpha subunit	2.7.11.11
Cluster-211343.0	Cellular Processes	Transport and catabolism	Regulation of autophagy	ko04140	K07198	5'-AMP-activated protein kinase, catalytic alpha subunit	2.7.11.11
Cluster-17707.0	Cellular Processes	Transport and catabolism	Regulation of autophagy	ko04140	K07198	5'-AMP-activated protein kinase, catalytic alpha subunit	2.7.11.11
Cluster-344649.39965	Cellular Processes	Transport and catabolism	Regulation of autophagy	ko04140	K07198	5'-AMP-activated protein kinase, catalytic alpha subunit	2.7.11.11
Cluster-31834.0	Cellular Processes	Transport and catabolism	Regulation of autophagy	ko04140	K07198	5'-AMP-activated protein kinase, catalytic alpha subunit	2.7.11.11
Cluster-303144.0	Cellular Processes	Transport and catabolism	Regulation of autophagy	ko04140	K07198	5'-AMP-activated protein kinase, catalytic alpha subunit	2.7.11.11
Cluster-303144.1	Cellular Processes	Transport and catabolism	Regulation of autophagy	ko04140	K07198	5'-AMP-activated protein kinase, catalytic alpha subunit	2.7.11.11
Cluster-370613.8	Cellular Processes	Transport and catabolism	Regulation of autophagy	ko04140	K07198	5'-AMP-activated protein kinase, catalytic alpha subunit	2.7.11.11
Cluster-370613.3	Cellular Processes	Transport and catabolism	Regulation of autophagy	ko04140	K07198	5'-AMP-activated protein kinase, catalytic alpha subunit	2.7.11.11
Cluster-241471.0	Cellular Processes	Transport and catabolism	Regulation of autophagy	ko04140	K07198	5'-AMP-activated protein kinase, catalytic alpha subunit	2.7.11.11
Cluster-344649.39967	Cellular Processes	Transport and catabolism	Regulation of autophagy	ko04140	K07198	5'-AMP-activated protein kinase, catalytic alpha subunit	2.7.11.11
Cluster-344649.29166	Cellular Processes	Transport and catabolism	Regulation of autophagy	ko04140	K07198	5'-AMP-activated protein kinase, catalytic alpha subunit	2.7.11.11
Cluster-370613.0	Cellular Processes	Transport and catabolism	Regulation of autophagy	ko04140	K07198	5'-AMP-activated protein kinase, catalytic alpha subunit	2.7.11.11
Cluster-370613.2	Cellular Processes	Transport and catabolism	Regulation of autophagy	ko04140	K07198	5'-AMP-activated protein kinase, catalytic alpha subunit	2.7.11.11
Cluster-166378.0	Cellular Processes	Transport and catabolism	Regulation of autophagy	ko04140	K07198	5'-AMP-activated protein kinase, catalytic alpha subunit	2.7.11.11
Cluster-325325.0	Cellular Processes	Transport and catabolism	Regulation of autophagy	ko04140	K07198	5'-AMP-activated protein kinase, catalytic alpha subunit	2.7.11.11
Cluster-158383.0	Cellular Processes	Transport and catabolism	Regulation of autophagy	ko04140	K07198	5'-AMP-activated protein kinase, catalytic alpha subunit	2.7.11.11
Cluster-81621.0	Cellular Processes	Transport and catabolism	Regulation of autophagy	ko04140	K07198	5'-AMP-activated protein kinase, catalytic alpha subunit	2.7.11.11
Cluster-214582.1	Cellular Processes	Transport and catabolism	Regulation of autophagy	ko04140	K07198	5'-AMP-activated protein kinase, catalytic alpha subunit	2.7.11.11
Cluster-214582.0	Cellular Processes	Transport and catabolism	Regulation of autophagy	ko04140	K07198	5'-AMP-activated protein kinase, catalytic alpha subunit	2.7.11.11
Cluster-214582.2	Cellular Processes	Transport and catabolism	Regulation of autophagy	ko04140	K07198	5'-AMP-activated protein kinase, catalytic alpha subunit	2.7.11.11
Cluster-319562.0	Cellular Processes	Transport and catabolism	Regulation of autophagy	ko04140	K07198	5'-AMP-activated protein kinase, catalytic alpha subunit	2.7.11.11
Cluster-164392.0	Cellular Processes	Transport and catabolism	Regulation of autophagy	ko04140	K07198	5'-AMP-activated protein kinase, catalytic alpha subunit	2.7.11.11
Cluster-283053.1	Cellular Processes	Transport and catabolism	Regulation of autophagy	ko04140	K07198	5'-AMP-activated protein kinase, catalytic alpha subunit	2.7.11.11
Cluster-26493.0	Cellular Processes	Transport and catabolism	Regulation of autophagy	ko04140	K07198	5'-AMP-activated protein kinase, catalytic alpha subunit	2.7.11.11
Cluster-131799.0	Cellular Processes	Transport and catabolism	Regulation of autophagy	ko04140	K07198	5'-AMP-activated protein kinase, catalytic alpha subunit	2.7.11.11
Cluster-172425.0	Cellular Processes	Transport and catabolism	Regulation of autophagy	ko04140	K07198	5'-AMP-activated protein kinase, catalytic alpha subunit	2.7.11.11
Cluster-344649.15456	Cellular Processes	Transport and catabolism	Regulation of autophagy	ko04140	K07198	5'-AMP-activated protein kinase, catalytic alpha subunit	2.7.11.11
Cluster-8195.0	Cellular Processes	Transport and catabolism	Regulation of autophagy	ko04140	K07198	5'-AMP-activated protein kinase, catalytic alpha subunit	2.7.11.11
Cluster-245478.0	Cellular Processes	Transport and catabolism	Regulation of autophagy	ko04140	K07198	5'-AMP-activated protein kinase, catalytic alpha subunit	2.7.11.11
Cluster-18373.0	Cellular Processes	Transport and catabolism	Regulation of autophagy	ko04140	K07198	5'-AMP-activated protein kinase, catalytic alpha subunit	2.7.11.11
Cluster-284773.2	Cellular Processes	Transport and catabolism	Regulation of autophagy	ko04140	K07198	5'-AMP-activated protein kinase, catalytic alpha subunit	2.7.11.11
Cluster-284773.0	Cellular Processes	Transport and catabolism	Regulation of autophagy	ko04140	K07198	5'-AMP-activated protein kinase, catalytic alpha subunit	2.7.11.11
Cluster-284773.1	Cellular Processes	Transport and catabolism	Regulation of autophagy	ko04140	K07198	5'-AMP-activated protein kinase, catalytic alpha subunit	2.7.11.11
Cluster-272714.0	Cellular Processes	Transport and catabolism	Regulation of autophagy	ko04140	K07198	5'-AMP-activated protein kinase, catalytic alpha subunit	2.7.11.11
Cluster-242488.0	Cellular Processes	Transport and catabolism	Regulation of autophagy	ko04140	K07198	5'-AMP-activated protein kinase, catalytic alpha subunit	2.7.11.11
Cluster-369812.4	Cellular Processes	Transport and catabolism	Regulation of autophagy	ko04140	K07198	5'-AMP-activated protein kinase, catalytic alpha subunit	2.7.11.11
Cluster-369812.3	Cellular Processes	Transport and catabolism	Regulation of autophagy	ko04140	K07198	5'-AMP-activated protein kinase, catalytic alpha subunit	2.7.11.11
Cluster-330142.0	Cellular Processes	Transport and catabolism	Regulation of autophagy	ko04140	K07198	5'-AMP-activated protein kinase, catalytic alpha subunit	2.7.11.11
Cluster-344649.52066	Cellular Processes	Transport and catabolism	Regulation of autophagy	ko04140	K07198	5'-AMP-activated protein kinase, catalytic alpha subunit	2.7.11.11
Cluster-327164.0	Cellular Processes	Transport and catabolism	Regulation of autophagy	ko04140	K07198	5'-AMP-activated protein kinase, catalytic alpha subunit	2.7.11.11
Cluster-182708.0	Cellular Processes	Transport and catabolism	Regulation of autophagy	ko04140	K07198	5'-AMP-activated protein kinase, catalytic alpha subunit	2.7.11.11
Cluster-15102.0	Cellular Processes	Transport and catabolism	Regulation of autophagy	ko04140	K07198	5'-AMP-activated protein kinase, catalytic alpha subunit	2.7.11.11
Cluster-358096.1	Cellular Processes	Transport and catabolism	Regulation of autophagy	ko04140	K07198	5'-AMP-activated protein kinase, catalytic alpha subunit	2.7.11.11
Cluster-320873.0	Cellular Processes	Transport and catabolism	Regulation of autophagy	ko04140	K07198	5'-AMP-activated protein kinase, catalytic alpha subunit	2.7.11.11
Cluster-72688.0	Cellular Processes	Transport and catabolism	Regulation of autophagy	ko04140	K07198	5'-AMP-activated protein kinase, catalytic alpha subunit	2.7.11.11
Cluster-272232.0	Cellular Processes	Transport and catabolism	Regulation of autophagy	ko04140	K07198	5'-AMP-activated protein kinase, catalytic alpha subunit	2.7.11.11
Cluster-179350.0	Cellular Processes	Transport and catabolism	Regulation of autophagy	ko04140	K07198	5'-AMP-activated protein kinase, catalytic alpha subunit	2.7.11.11
Cluster-165347.0	Cellular Processes	Transport and catabolism	Regulation of autophagy	ko04140	K07198	5'-AMP-activated protein kinase, catalytic alpha subunit	2.7.11.11
Cluster-344649.47023	Cellular Processes	Transport and catabolism	Regulation of autophagy	ko04140	K07198	5'-AMP-activated protein kinase, catalytic alpha subunit	2.7.11.11
Cluster-344649.47027	Cellular Processes	Transport and catabolism	Regulation of autophagy	ko04140	K07198	5'-AMP-activated protein kinase, catalytic alpha subunit	2.7.11.11
Cluster-317768.0	Cellular Processes	Transport and catabolism	Regulation of autophagy	ko04140	K07198	5'-AMP-activated protein kinase, catalytic alpha subunit	2.7.11.11
Cluster-210720.0	Cellular Processes	Transport and catabolism	Regulation of autophagy	ko04140	K07198	5'-AMP-activated protein kinase, catalytic alpha subunit	2.7.11.11
Cluster-344649.23480	Cellular Processes	Transport and catabolism	Regulation of autophagy	ko04140	K07198	5'-AMP-activated protein kinase, catalytic alpha subunit	2.7.11.11
Cluster-149081.1	Cellular Processes	Transport and catabolism	Regulation of autophagy	ko04140	K07198	5'-AMP-activated protein kinase, catalytic alpha subunit	2.7.11.11
Cluster-332122.0	Cellular Processes	Transport and catabolism	Regulation of autophagy	ko04140	K07198	5'-AMP-activated protein kinase, catalytic alpha subunit	2.7.11.11
Cluster-8759.0	Cellular Processes	Transport and catabolism	Regulation of autophagy	ko04140	K07198	5'-AMP-activated protein kinase, catalytic alpha subunit	2.7.11.11
Cluster-55992.0	Cellular Processes	Transport and catabolism	Regulation of autophagy	ko04140	K07198	5'-AMP-activated protein kinase, catalytic alpha subunit	2.7.11.11
Cluster-6476.0	Cellular Processes	Transport and catabolism	Regulation of autophagy	ko04140	K07198	5'-AMP-activated protein kinase, catalytic alpha subunit	2.7.11.11
Cluster-231915.0	Cellular Processes	Transport and catabolism	Regulation of autophagy	ko04140	K07198	5'-AMP-activated protein kinase, catalytic alpha subunit	2.7.11.11
Cluster-327714.0	Cellular Processes	Transport and catabolism	Regulation of autophagy	ko04140	K07198	5'-AMP-activated protein kinase, catalytic alpha subunit	2.7.11.11
Cluster-190812.0	Cellular Processes	Transport and catabolism	Regulation of autophagy	ko04140	K07198	5'-AMP-activated protein kinase, catalytic alpha subunit	2.7.11.11
Cluster-175478.0	Cellular Processes	Transport and catabolism	Regulation of autophagy	ko04140	K07198	5'-AMP-activated protein kinase, catalytic alpha subunit	2.7.11.11
Cluster-344649.27869	Cellular Processes	Transport and catabolism	Regulation of autophagy	ko04140	K07198	5'-AMP-activated protein kinase, catalytic alpha subunit	2.7.11.11
Cluster-146823.0	Cellular Processes	Transport and catabolism	Regulation of autophagy	ko04140	K07198	5'-AMP-activated protein kinase, catalytic alpha subunit	2.7.11.11
Cluster-80589.0	Cellular Processes	Transport and catabolism	Regulation of autophagy	ko04140	K07198	5'-AMP-activated protein kinase, catalytic alpha subunit	2.7.11.11
Cluster-270989.0	Cellular Processes	Transport and catabolism	Regulation of autophagy	ko04140	K07198	5'-AMP-activated protein kinase, catalytic alpha subunit	2.7.11.11
Cluster-124882.0	Cellular Processes	Transport and catabolism	Regulation of autophagy	ko04140	K07198	5'-AMP-activated protein kinase, catalytic alpha subunit	2.7.11.11
Cluster-113663.0	Cellular Processes	Transport and catabolism	Regulation of autophagy	ko04140	K07198	5'-AMP-activated protein kinase, catalytic alpha subunit	2.7.11.11
Cluster-196052.0	Cellular Processes	Transport and catabolism	Regulation of autophagy	ko04140	K07198	5'-AMP-activated protein kinase, catalytic alpha subunit	2.7.11.11
Cluster-100721.0	Cellular Processes	Transport and catabolism	Regulation of autophagy	ko04140	K07198	5'-AMP-activated protein kinase, catalytic alpha subunit	2.7.11.11
Cluster-344649.39970	Cellular Processes	Transport and catabolism	Regulation of autophagy	ko04140	K07198	5'-AMP-activated protein kinase, catalytic alpha subunit	2.7.11.11
Cluster-344649.39976	Cellular Processes	Transport and catabolism	Regulation of autophagy	ko04140	K07198	5'-AMP-activated protein kinase, catalytic alpha subunit	2.7.11.11
Cluster-344649.39975	Cellular Processes	Transport and catabolism	Regulation of autophagy	ko04140	K07198	5'-AMP-activated protein kinase, catalytic alpha subunit	2.7.11.11
Cluster-344649.10976	Cellular Processes	Transport and catabolism	Regulation of autophagy	ko04140	K07198	5'-AMP-activated protein kinase, catalytic alpha subunit	2.7.11.11
Cluster-344649.10977	Cellular Processes	Transport and catabolism	Regulation of autophagy	ko04140	K07198	5'-AMP-activated protein kinase, catalytic alpha subunit	2.7.11.11
Cluster-344649.15409	Cellular Processes	Transport and catabolism	Regulation of autophagy	ko04140	K07198	5'-AMP-activated protein kinase, catalytic alpha subunit	2.7.11.11
Cluster-344649.15408	Cellular Processes	Transport and catabolism	Regulation of autophagy	ko04140	K07198	5'-AMP-activated protein kinase, catalytic alpha subunit	2.7.11.11
Cluster-128258.0	Cellular Processes	Transport and catabolism	Regulation of autophagy	ko04140	K07198	5'-AMP-activated protein kinase, catalytic alpha subunit	2.7.11.11
Cluster-344649.10974	Cellular Processes	Transport and catabolism	Regulation of autophagy	ko04140	K07198	5'-AMP-activated protein kinase, catalytic alpha subunit	2.7.11.11
Cluster-344649.29167	Cellular Processes	Transport and catabolism	Regulation of autophagy	ko04140	K07198	5'-AMP-activated protein kinase, catalytic alpha subunit	2.7.11.11
Cluster-261797.0	Cellular Processes	Transport and catabolism	Regulation of autophagy	ko04140	K07198	5'-AMP-activated protein kinase, catalytic alpha subunit	2.7.11.11
Cluster-64732.0	Cellular Processes	Transport and catabolism	Regulation of autophagy	ko04140	K07198	5'-AMP-activated protein kinase, catalytic alpha subunit	2.7.11.11
Cluster-358096.0	Cellular Processes	Transport and catabolism	Regulation of autophagy	ko04140	K07198	5'-AMP-activated protein kinase, catalytic alpha subunit	2.7.11.11
Cluster-358096.2	Cellular Processes	Transport and catabolism	Regulation of autophagy	ko04140	K07198	5'-AMP-activated protein kinase, catalytic alpha subunit	2.7.11.11
Cluster-369652.0	Cellular Processes	Transport and catabolism	Regulation of autophagy	ko04140	K07198	5'-AMP-activated protein kinase, catalytic alpha subunit	2.7.11.11
Cluster-369652.1	Cellular Processes	Transport and catabolism	Regulation of autophagy	ko04140	K07198	5'-AMP-activated protein kinase, catalytic alpha subunit	2.7.11.11
Cluster-344649.39964	Cellular Processes	Transport and catabolism	Regulation of autophagy	ko04140	K07198	5'-AMP-activated protein kinase, catalytic alpha subunit	2.7.11.11
Cluster-344649.39966	Cellular Processes	Transport and catabolism	Regulation of autophagy	ko04140	K07198	5'-AMP-activated protein kinase, catalytic alpha subunit	2.7.11.11
Cluster-344649.39968	Cellular Processes	Transport and catabolism	Regulation of autophagy	ko04140	K07198	5'-AMP-activated protein kinase, catalytic alpha subunit	2.7.11.11
Cluster-156010.0	Cellular Processes	Transport and catabolism	Regulation of autophagy	ko04140	K07198	5'-AMP-activated protein kinase, catalytic alpha subunit	2.7.11.11
Cluster-133925.0	Cellular Processes	Transport and catabolism	Regulation of autophagy	ko04140	K07198	5'-AMP-activated protein kinase, catalytic alpha subunit	2.7.11.11
Cluster-369652.2	Cellular Processes	Transport and catabolism	Regulation of autophagy	ko04140	K07198	5'-AMP-activated protein kinase, catalytic alpha subunit	2.7.11.11
Cluster-370613.7	Cellular Processes	Transport and catabolism	Regulation of autophagy	ko04140	K07198	5'-AMP-activated protein kinase, catalytic alpha subunit	2.7.11.11
Cluster-344649.905	Cellular Processes	Transport and catabolism	Regulation of autophagy	ko04140	K08269	serine/threonine-protein kinase ULK/ATG1	2.7.11.1
Cluster-66755.0	Cellular Processes	Transport and catabolism	Regulation of autophagy	ko04140	K08269	serine/threonine-protein kinase ULK/ATG1	2.7.11.1
Cluster-278085.0	Cellular Processes	Transport and catabolism	Regulation of autophagy	ko04140	K08269	serine/threonine-protein kinase ULK/ATG1	2.7.11.1
Cluster-374469.0	Cellular Processes	Transport and catabolism	Regulation of autophagy	ko04140	K08269	serine/threonine-protein kinase ULK/ATG1	2.7.11.1
Cluster-344649.910	Cellular Processes	Transport and catabolism	Regulation of autophagy	ko04140	K08269	serine/threonine-protein kinase ULK/ATG1	2.7.11.1
Cluster-344649.915	Cellular Processes	Transport and catabolism	Regulation of autophagy	ko04140	K08269	serine/threonine-protein kinase ULK/ATG1	2.7.11.1
Cluster-21759.0	Cellular Processes	Transport and catabolism	Regulation of autophagy	ko04140	K08269	serine/threonine-protein kinase ULK/ATG1	2.7.11.1
Cluster-351339.1	Cellular Processes	Transport and catabolism	Regulation of autophagy	ko04140	K08269	serine/threonine-protein kinase ULK/ATG1	2.7.11.1
Cluster-344649.57405	Cellular Processes	Transport and catabolism	Regulation of autophagy	ko04140	K08269	serine/threonine-protein kinase ULK/ATG1	2.7.11.1
Cluster-270136.0	Cellular Processes	Transport and catabolism	Regulation of autophagy	ko04140	K08269	serine/threonine-protein kinase ULK/ATG1	2.7.11.1
Cluster-344649.42787	Cellular Processes	Transport and catabolism	Regulation of autophagy	ko04140	K08269	serine/threonine-protein kinase ULK/ATG1	2.7.11.1
Cluster-123905.0	Cellular Processes	Transport and catabolism	Regulation of autophagy	ko04140	K08269	serine/threonine-protein kinase ULK/ATG1	2.7.11.1
Cluster-19916.0	Cellular Processes	Transport and catabolism	Regulation of autophagy	ko04140	K08269	serine/threonine-protein kinase ULK/ATG1	2.7.11.1
Cluster-201929.0	Cellular Processes	Transport and catabolism	Regulation of autophagy	ko04140	K08269	serine/threonine-protein kinase ULK/ATG1	2.7.11.1
Cluster-344649.913	Cellular Processes	Transport and catabolism	Regulation of autophagy	ko04140	K08269	serine/threonine-protein kinase ULK/ATG1	2.7.11.1
Cluster-344649.912	Cellular Processes	Transport and catabolism	Regulation of autophagy	ko04140	K08269	serine/threonine-protein kinase ULK/ATG1	2.7.11.1
Cluster-344649.911	Cellular Processes	Transport and catabolism	Regulation of autophagy	ko04140	K08269	serine/threonine-protein kinase ULK/ATG1	2.7.11.1
Cluster-344649.917	Cellular Processes	Transport and catabolism	Regulation of autophagy	ko04140	K08269	serine/threonine-protein kinase ULK/ATG1	2.7.11.1
Cluster-344649.916	Cellular Processes	Transport and catabolism	Regulation of autophagy	ko04140	K08269	serine/threonine-protein kinase ULK/ATG1	2.7.11.1
Cluster-344649.914	Cellular Processes	Transport and catabolism	Regulation of autophagy	ko04140	K08269	serine/threonine-protein kinase ULK/ATG1	2.7.11.1
Cluster-344649.904	Cellular Processes	Transport and catabolism	Regulation of autophagy	ko04140	K08269	serine/threonine-protein kinase ULK/ATG1	2.7.11.1
Cluster-344649.906	Cellular Processes	Transport and catabolism	Regulation of autophagy	ko04140	K08269	serine/threonine-protein kinase ULK/ATG1	2.7.11.1
Cluster-344649.907	Cellular Processes	Transport and catabolism	Regulation of autophagy	ko04140	K08269	serine/threonine-protein kinase ULK/ATG1	2.7.11.1
Cluster-344649.903	Cellular Processes	Transport and catabolism	Regulation of autophagy	ko04140	K08269	serine/threonine-protein kinase ULK/ATG1	2.7.11.1
Cluster-210291.0	Cellular Processes	Transport and catabolism	Regulation of autophagy	ko04140	K08269	serine/threonine-protein kinase ULK/ATG1	2.7.11.1
Cluster-243894.0	Cellular Processes	Transport and catabolism	Regulation of autophagy	ko04140	K08269	serine/threonine-protein kinase ULK/ATG1	2.7.11.1
Cluster-149501.0	Cellular Processes	Transport and catabolism	Regulation of autophagy	ko04140	K08269	serine/threonine-protein kinase ULK/ATG1	2.7.11.1
Cluster-129818.0	Cellular Processes	Transport and catabolism	Regulation of autophagy	ko04140	K08269	serine/threonine-protein kinase ULK/ATG1	2.7.11.1
Cluster-245173.0	Cellular Processes	Transport and catabolism	Regulation of autophagy	ko04140	K08269	serine/threonine-protein kinase ULK/ATG1	2.7.11.1
Cluster-344649.67054	Cellular Processes	Transport and catabolism	Regulation of autophagy	ko04140	K08269	serine/threonine-protein kinase ULK/ATG1	2.7.11.1
Cluster-344649.49114	Cellular Processes	Transport and catabolism	Regulation of autophagy	ko04140	K08269	serine/threonine-protein kinase ULK/ATG1	2.7.11.1
Cluster-96732.0	Cellular Processes	Transport and catabolism	Regulation of autophagy	ko04140	K08269	serine/threonine-protein kinase ULK/ATG1	2.7.11.1
Cluster-344649.908	Cellular Processes	Transport and catabolism	Regulation of autophagy	ko04140	K08269	serine/threonine-protein kinase ULK/ATG1	2.7.11.1
Cluster-344649.909	Cellular Processes	Transport and catabolism	Regulation of autophagy	ko04140	K08269	serine/threonine-protein kinase ULK/ATG1	2.7.11.1
Cluster-262085.0	Cellular Processes	Transport and catabolism	Regulation of autophagy	ko04140	K08269	serine/threonine-protein kinase ULK/ATG1	2.7.11.1
Cluster-235659.0	Cellular Processes	Transport and catabolism	Regulation of autophagy	ko04140	K08269	serine/threonine-protein kinase ULK/ATG1	2.7.11.1
Cluster-193187.0	Cellular Processes	Transport and catabolism	Regulation of autophagy	ko04140	K08269	serine/threonine-protein kinase ULK/ATG1	2.7.11.1
Cluster-317606.0	Cellular Processes	Transport and catabolism	Regulation of autophagy	ko04140	K08269	serine/threonine-protein kinase ULK/ATG1	2.7.11.1
Cluster-50529.0	Cellular Processes	Transport and catabolism	Regulation of autophagy	ko04140	K08269	serine/threonine-protein kinase ULK/ATG1	2.7.11.1
Cluster-373349.0	Cellular Processes	Transport and catabolism	Regulation of autophagy	ko04140	K08269	serine/threonine-protein kinase ULK/ATG1	2.7.11.1
Cluster-346981.0	Cellular Processes	Transport and catabolism	Regulation of autophagy	ko04140	K08269	serine/threonine-protein kinase ULK/ATG1	2.7.11.1
Cluster-344649.918	Cellular Processes	Transport and catabolism	Regulation of autophagy	ko04140	K08269	serine/threonine-protein kinase ULK/ATG1	2.7.11.1
Cluster-322572.0	Cellular Processes	Transport and catabolism	Regulation of autophagy	ko04140	K08269	serine/threonine-protein kinase ULK/ATG1	2.7.11.1
Cluster-151981.0	Cellular Processes	Transport and catabolism	Regulation of autophagy	ko04140	K08269	serine/threonine-protein kinase ULK/ATG1	2.7.11.1
Cluster-344649.25464	Cellular Processes	Transport and catabolism	Regulation of autophagy	ko04140	K08269	serine/threonine-protein kinase ULK/ATG1	2.7.11.1
Cluster-344649.25467	Cellular Processes	Transport and catabolism	Regulation of autophagy	ko04140	K08269	serine/threonine-protein kinase ULK/ATG1	2.7.11.1
Cluster-344649.25462	Cellular Processes	Transport and catabolism	Regulation of autophagy	ko04140	K08269	serine/threonine-protein kinase ULK/ATG1	2.7.11.1
Cluster-232839.0	Cellular Processes	Transport and catabolism	Regulation of autophagy	ko04140	K08269	serine/threonine-protein kinase ULK/ATG1	2.7.11.1
Cluster-344649.20441	Cellular Processes	Transport and catabolism	Regulation of autophagy	ko04140	K08269	serine/threonine-protein kinase ULK/ATG1	2.7.11.1
Cluster-344649.20442	Cellular Processes	Transport and catabolism	Regulation of autophagy	ko04140	K08269	serine/threonine-protein kinase ULK/ATG1	2.7.11.1
Cluster-344649.25461	Cellular Processes	Transport and catabolism	Regulation of autophagy	ko04140	K08269	serine/threonine-protein kinase ULK/ATG1	2.7.11.1
Cluster-344649.25463	Cellular Processes	Transport and catabolism	Regulation of autophagy	ko04140	K08269	serine/threonine-protein kinase ULK/ATG1	2.7.11.1
Cluster-344649.42786	Cellular Processes	Transport and catabolism	Regulation of autophagy	ko04140	K08269	serine/threonine-protein kinase ULK/ATG1	2.7.11.1
Cluster-301370.0	Cellular Processes	Transport and catabolism	Regulation of autophagy	ko04140	K08269	serine/threonine-protein kinase ULK/ATG1	2.7.11.1
Cluster-351339.0	Cellular Processes	Transport and catabolism	Regulation of autophagy	ko04140	K08269	serine/threonine-protein kinase ULK/ATG1	2.7.11.1
Cluster-344649.59207	Cellular Processes	Transport and catabolism	Regulation of autophagy	ko04140	K08269	serine/threonine-protein kinase ULK/ATG1	2.7.11.1
Cluster-344649.20438	Cellular Processes	Transport and catabolism	Regulation of autophagy	ko04140	K08269	serine/threonine-protein kinase ULK/ATG1	2.7.11.1
Cluster-25002.0	Cellular Processes	Transport and catabolism	Regulation of autophagy	ko04140	K08269	serine/threonine-protein kinase ULK/ATG1	2.7.11.1
Cluster-324177.0	Cellular Processes	Transport and catabolism	Regulation of autophagy	ko04140	K08269	serine/threonine-protein kinase ULK/ATG1	2.7.11.1
Cluster-344649.58246	Cellular Processes	Transport and catabolism	Regulation of autophagy	ko04140	K08269	serine/threonine-protein kinase ULK/ATG1	2.7.11.1
Cluster-355061.0	Cellular Processes	Transport and catabolism	Regulation of autophagy	ko04140	K08269	serine/threonine-protein kinase ULK/ATG1	2.7.11.1
Cluster-187863.0	Cellular Processes	Transport and catabolism	Regulation of autophagy	ko04140	K08269	serine/threonine-protein kinase ULK/ATG1	2.7.11.1
Cluster-27702.0	Cellular Processes	Transport and catabolism	Regulation of autophagy	ko04140	K08269	serine/threonine-protein kinase ULK/ATG1	2.7.11.1
Cluster-135525.0	Cellular Processes	Transport and catabolism	Regulation of autophagy	ko04140	K08269	serine/threonine-protein kinase ULK/ATG1	2.7.11.1
Cluster-117458.0	Cellular Processes	Transport and catabolism	Regulation of autophagy	ko04140	K08269	serine/threonine-protein kinase ULK/ATG1	2.7.11.1
Cluster-344649.20435	Cellular Processes	Transport and catabolism	Regulation of autophagy	ko04140	K08269	serine/threonine-protein kinase ULK/ATG1	2.7.11.1
Cluster-344649.20436	Cellular Processes	Transport and catabolism	Regulation of autophagy	ko04140	K08269	serine/threonine-protein kinase ULK/ATG1	2.7.11.1
Cluster-344649.20437	Cellular Processes	Transport and catabolism	Regulation of autophagy	ko04140	K08269	serine/threonine-protein kinase ULK/ATG1	2.7.11.1
Cluster-344649.20439	Cellular Processes	Transport and catabolism	Regulation of autophagy	ko04140	K08269	serine/threonine-protein kinase ULK/ATG1	2.7.11.1
Cluster-61640.0	Cellular Processes	Transport and catabolism	Regulation of autophagy	ko04140	K08269	serine/threonine-protein kinase ULK/ATG1	2.7.11.1
Cluster-344649.20440	Cellular Processes	Transport and catabolism	Regulation of autophagy	ko04140	K08269	serine/threonine-protein kinase ULK/ATG1	2.7.11.1
Cluster-344649.25465	Cellular Processes	Transport and catabolism	Regulation of autophagy	ko04140	K08269	serine/threonine-protein kinase ULK/ATG1	2.7.11.1
Cluster-344649.25466	Cellular Processes	Transport and catabolism	Regulation of autophagy	ko04140	K08269	serine/threonine-protein kinase ULK/ATG1	2.7.11.1
Cluster-344649.57859	Cellular Processes	Transport and catabolism	Regulation of autophagy	ko04140	K08331	autophagy-related protein 13
Cluster-348719.0	Cellular Processes	Transport and catabolism	Regulation of autophagy	ko04140	K08331	autophagy-related protein 13
Cluster-348719.3	Cellular Processes	Transport and catabolism	Regulation of autophagy	ko04140	K08331	autophagy-related protein 13
Cluster-348719.2	Cellular Processes	Transport and catabolism	Regulation of autophagy	ko04140	K08331	autophagy-related protein 13
Cluster-348719.4	Cellular Processes	Transport and catabolism	Regulation of autophagy	ko04140	K08331	autophagy-related protein 13
Cluster-344649.57861	Cellular Processes	Transport and catabolism	Regulation of autophagy	ko04140	K08331	autophagy-related protein 13
Cluster-344649.57862	Cellular Processes	Transport and catabolism	Regulation of autophagy	ko04140	K08331	autophagy-related protein 13
Cluster-344649.57865	Cellular Processes	Transport and catabolism	Regulation of autophagy	ko04140	K08331	autophagy-related protein 13
Cluster-344649.57860	Cellular Processes	Transport and catabolism	Regulation of autophagy	ko04140	K08331	autophagy-related protein 13
Cluster-344649.57864	Cellular Processes	Transport and catabolism	Regulation of autophagy	ko04140	K08331	autophagy-related protein 13
Cluster-344649.57866	Cellular Processes	Transport and catabolism	Regulation of autophagy	ko04140	K08331	autophagy-related protein 13
Cluster-348719.1	Cellular Processes	Transport and catabolism	Regulation of autophagy	ko04140	K08331	autophagy-related protein 13
Cluster-344649.57863	Cellular Processes	Transport and catabolism	Regulation of autophagy	ko04140	K08331	autophagy-related protein 13
Cluster-113916.0	Cellular Processes	Transport and catabolism	Regulation of autophagy	ko04140	K08331	autophagy-related protein 13
Cluster-344649.57858	Cellular Processes	Transport and catabolism	Regulation of autophagy	ko04140	K08331	autophagy-related protein 13
Cluster-346923.0	Cellular Processes	Transport and catabolism	Regulation of autophagy	ko04140	K08332	vacuolar protein 8
Cluster-366535.0	Cellular Processes	Transport and catabolism	Regulation of autophagy	ko04140	K08332	vacuolar protein 8
Cluster-337043.0	Cellular Processes	Transport and catabolism	Regulation of autophagy	ko04140	K08332	vacuolar protein 8
Cluster-359936.0	Cellular Processes	Transport and catabolism	Regulation of autophagy	ko04140	K08332	vacuolar protein 8
Cluster-344649.23515	Cellular Processes	Transport and catabolism	Regulation of autophagy	ko04140	K08332	vacuolar protein 8
Cluster-353779.0	Cellular Processes	Transport and catabolism	Regulation of autophagy	ko04140	K08332	vacuolar protein 8
Cluster-365879.0	Cellular Processes	Transport and catabolism	Regulation of autophagy	ko04140	K08332	vacuolar protein 8
Cluster-344649.23513	Cellular Processes	Transport and catabolism	Regulation of autophagy	ko04140	K08332	vacuolar protein 8
Cluster-288321.0	Cellular Processes	Transport and catabolism	Regulation of autophagy	ko04140	K08332	vacuolar protein 8
Cluster-350532.0	Cellular Processes	Transport and catabolism	Regulation of autophagy	ko04140	K08332	vacuolar protein 8
Cluster-126268.0	Cellular Processes	Transport and catabolism	Regulation of autophagy	ko04140	K08332	vacuolar protein 8
Cluster-130787.0	Cellular Processes	Transport and catabolism	Regulation of autophagy	ko04140	K08333	phosphoinositide-3-kinase, regulatory subunit 4	2.7.11.1
Cluster-351694.0	Cellular Processes	Transport and catabolism	Regulation of autophagy	ko04140	K08333	phosphoinositide-3-kinase, regulatory subunit 4	2.7.11.1
Cluster-344649.13193	Cellular Processes	Transport and catabolism	Regulation of autophagy	ko04140	K08333	phosphoinositide-3-kinase, regulatory subunit 4	2.7.11.1
Cluster-344649.13194	Cellular Processes	Transport and catabolism	Regulation of autophagy	ko04140	K08333	phosphoinositide-3-kinase, regulatory subunit 4	2.7.11.1
Cluster-344649.42399	Cellular Processes	Transport and catabolism	Regulation of autophagy	ko04140	K08333	phosphoinositide-3-kinase, regulatory subunit 4	2.7.11.1
Cluster-244202.1	Cellular Processes	Transport and catabolism	Regulation of autophagy	ko04140	K08333	phosphoinositide-3-kinase, regulatory subunit 4	2.7.11.1
Cluster-199690.0	Cellular Processes	Transport and catabolism	Regulation of autophagy	ko04140	K08333	phosphoinositide-3-kinase, regulatory subunit 4	2.7.11.1
Cluster-362078.0	Cellular Processes	Transport and catabolism	Regulation of autophagy	ko04140	K08333	phosphoinositide-3-kinase, regulatory subunit 4	2.7.11.1
Cluster-217558.0	Cellular Processes	Transport and catabolism	Regulation of autophagy	ko04140	K08333	phosphoinositide-3-kinase, regulatory subunit 4	2.7.11.1
Cluster-344649.59267	Cellular Processes	Transport and catabolism	Regulation of autophagy	ko04140	K08333	phosphoinositide-3-kinase, regulatory subunit 4	2.7.11.1
Cluster-194314.0	Cellular Processes	Transport and catabolism	Regulation of autophagy	ko04140	K08333	phosphoinositide-3-kinase, regulatory subunit 4	2.7.11.1
Cluster-347175.0	Cellular Processes	Transport and catabolism	Regulation of autophagy	ko04140	K08333	phosphoinositide-3-kinase, regulatory subunit 4	2.7.11.1
Cluster-368069.0	Cellular Processes	Transport and catabolism	Regulation of autophagy	ko04140	K08333	phosphoinositide-3-kinase, regulatory subunit 4	2.7.11.1
Cluster-368069.2	Cellular Processes	Transport and catabolism	Regulation of autophagy	ko04140	K08333	phosphoinositide-3-kinase, regulatory subunit 4	2.7.11.1
Cluster-35498.0	Cellular Processes	Transport and catabolism	Regulation of autophagy	ko04140	K08333	phosphoinositide-3-kinase, regulatory subunit 4	2.7.11.1
Cluster-195700.1	Cellular Processes	Transport and catabolism	Regulation of autophagy	ko04140	K08333	phosphoinositide-3-kinase, regulatory subunit 4	2.7.11.1
Cluster-259086.2	Cellular Processes	Transport and catabolism	Regulation of autophagy	ko04140	K08333	phosphoinositide-3-kinase, regulatory subunit 4	2.7.11.1
Cluster-365398.1	Cellular Processes	Transport and catabolism	Regulation of autophagy	ko04140	K08333	phosphoinositide-3-kinase, regulatory subunit 4	2.7.11.1
Cluster-183054.0	Cellular Processes	Transport and catabolism	Regulation of autophagy	ko04140	K08333	phosphoinositide-3-kinase, regulatory subunit 4	2.7.11.1
Cluster-119007.0	Cellular Processes	Transport and catabolism	Regulation of autophagy	ko04140	K08333	phosphoinositide-3-kinase, regulatory subunit 4	2.7.11.1
Cluster-365398.0	Cellular Processes	Transport and catabolism	Regulation of autophagy	ko04140	K08333	phosphoinositide-3-kinase, regulatory subunit 4	2.7.11.1
Cluster-344649.42400	Cellular Processes	Transport and catabolism	Regulation of autophagy	ko04140	K08333	phosphoinositide-3-kinase, regulatory subunit 4	2.7.11.1
Cluster-344649.42403	Cellular Processes	Transport and catabolism	Regulation of autophagy	ko04140	K08333	phosphoinositide-3-kinase, regulatory subunit 4	2.7.11.1
Cluster-344649.42402	Cellular Processes	Transport and catabolism	Regulation of autophagy	ko04140	K08333	phosphoinositide-3-kinase, regulatory subunit 4	2.7.11.1
Cluster-344649.20655	Cellular Processes	Transport and catabolism	Regulation of autophagy	ko04140	K08333	phosphoinositide-3-kinase, regulatory subunit 4	2.7.11.1
Cluster-344649.42401	Cellular Processes	Transport and catabolism	Regulation of autophagy	ko04140	K08333	phosphoinositide-3-kinase, regulatory subunit 4	2.7.11.1
Cluster-233022.0	Cellular Processes	Transport and catabolism	Regulation of autophagy	ko04140	K08333	phosphoinositide-3-kinase, regulatory subunit 4	2.7.11.1
Cluster-368069.1	Cellular Processes	Transport and catabolism	Regulation of autophagy	ko04140	K08333	phosphoinositide-3-kinase, regulatory subunit 4	2.7.11.1
Cluster-53776.0	Cellular Processes	Transport and catabolism	Regulation of autophagy	ko04140	K08333	phosphoinositide-3-kinase, regulatory subunit 4	2.7.11.1
Cluster-344649.11119	Cellular Processes	Transport and catabolism	Regulation of autophagy	ko04140	K08333	phosphoinositide-3-kinase, regulatory subunit 4	2.7.11.1
Cluster-6732.0	Cellular Processes	Transport and catabolism	Regulation of autophagy	ko04140	K08333	phosphoinositide-3-kinase, regulatory subunit 4	2.7.11.1
Cluster-178753.0	Cellular Processes	Transport and catabolism	Regulation of autophagy	ko04140	K08334	beclin 1
Cluster-344649.25039	Cellular Processes	Transport and catabolism	Regulation of autophagy	ko04140	K08334	beclin 1
Cluster-344649.25038	Cellular Processes	Transport and catabolism	Regulation of autophagy	ko04140	K08334	beclin 1
Cluster-74895.0	Cellular Processes	Transport and catabolism	Regulation of autophagy	ko04140	K08334	beclin 1
Cluster-344649.25048	Cellular Processes	Transport and catabolism	Regulation of autophagy	ko04140	K08334	beclin 1
Cluster-91690.0	Cellular Processes	Transport and catabolism	Regulation of autophagy	ko04140	K08334	beclin 1
Cluster-344649.25057	Cellular Processes	Transport and catabolism	Regulation of autophagy	ko04140	K08334	beclin 1
Cluster-329950.0	Cellular Processes	Transport and catabolism	Regulation of autophagy	ko04140	K08334	beclin 1
Cluster-344649.13745	Cellular Processes	Transport and catabolism	Regulation of autophagy	ko04140	K08334	beclin 1
Cluster-344649.25051	Cellular Processes	Transport and catabolism	Regulation of autophagy	ko04140	K08334	beclin 1
Cluster-344649.25059	Cellular Processes	Transport and catabolism	Regulation of autophagy	ko04140	K08334	beclin 1
Cluster-344649.25043	Cellular Processes	Transport and catabolism	Regulation of autophagy	ko04140	K08334	beclin 1
Cluster-328087.0	Cellular Processes	Transport and catabolism	Regulation of autophagy	ko04140	K08334	beclin 1
Cluster-14630.0	Cellular Processes	Transport and catabolism	Regulation of autophagy	ko04140	K08334	beclin 1
Cluster-328107.0	Cellular Processes	Transport and catabolism	Regulation of autophagy	ko04140	K08334	beclin 1
Cluster-177674.0	Cellular Processes	Transport and catabolism	Regulation of autophagy	ko04140	K08334	beclin 1
Cluster-344649.25012	Cellular Processes	Transport and catabolism	Regulation of autophagy	ko04140	K08334	beclin 1
Cluster-287452.0	Cellular Processes	Transport and catabolism	Regulation of autophagy	ko04140	K08334	beclin 1
Cluster-344649.25047	Cellular Processes	Transport and catabolism	Regulation of autophagy	ko04140	K08334	beclin 1
Cluster-344649.18739	Cellular Processes	Transport and catabolism	Regulation of autophagy	ko04140	K08334	beclin 1
Cluster-344649.25046	Cellular Processes	Transport and catabolism	Regulation of autophagy	ko04140	K08334	beclin 1
Cluster-344649.25044	Cellular Processes	Transport and catabolism	Regulation of autophagy	ko04140	K08334	beclin 1
Cluster-344649.25045	Cellular Processes	Transport and catabolism	Regulation of autophagy	ko04140	K08334	beclin 1
Cluster-344649.25042	Cellular Processes	Transport and catabolism	Regulation of autophagy	ko04140	K08334	beclin 1
Cluster-344649.25040	Cellular Processes	Transport and catabolism	Regulation of autophagy	ko04140	K08334	beclin 1
Cluster-344649.25041	Cellular Processes	Transport and catabolism	Regulation of autophagy	ko04140	K08334	beclin 1
Cluster-344649.25049	Cellular Processes	Transport and catabolism	Regulation of autophagy	ko04140	K08334	beclin 1
Cluster-344649.25060	Cellular Processes	Transport and catabolism	Regulation of autophagy	ko04140	K08334	beclin 1
Cluster-344649.25061	Cellular Processes	Transport and catabolism	Regulation of autophagy	ko04140	K08334	beclin 1
Cluster-209721.0	Cellular Processes	Transport and catabolism	Regulation of autophagy	ko04140	K08334	beclin 1
Cluster-66783.0	Cellular Processes	Transport and catabolism	Regulation of autophagy	ko04140	K08336	ubiquitin-like protein ATG12
Cluster-286696.0	Cellular Processes	Transport and catabolism	Regulation of autophagy	ko04140	K08336	ubiquitin-like protein ATG12
Cluster-147951.0	Cellular Processes	Transport and catabolism	Regulation of autophagy	ko04140	K08336	ubiquitin-like protein ATG12
Cluster-82781.0	Cellular Processes	Transport and catabolism	Regulation of autophagy	ko04140	K08336	ubiquitin-like protein ATG12
Cluster-304657.0	Cellular Processes	Transport and catabolism	Regulation of autophagy	ko04140	K08336	ubiquitin-like protein ATG12
Cluster-344649.58028	Cellular Processes	Transport and catabolism	Regulation of autophagy	ko04140	K08336	ubiquitin-like protein ATG12
Cluster-126675.0	Cellular Processes	Transport and catabolism	Regulation of autophagy	ko04140	K08336	ubiquitin-like protein ATG12
Cluster-344649.15338	Cellular Processes	Transport and catabolism	Regulation of autophagy	ko04140	K08336	ubiquitin-like protein ATG12
Cluster-84059.0	Cellular Processes	Transport and catabolism	Regulation of autophagy	ko04140	K08336	ubiquitin-like protein ATG12
Cluster-232285.0	Cellular Processes	Transport and catabolism	Regulation of autophagy	ko04140	K08336	ubiquitin-like protein ATG12
Cluster-304935.0	Cellular Processes	Transport and catabolism	Regulation of autophagy	ko04140	K08336	ubiquitin-like protein ATG12
Cluster-338229.0	Cellular Processes	Transport and catabolism	Regulation of autophagy	ko04140	K08337	ubiquitin-like modifier-activating enzyme ATG7
Cluster-344649.2487	Cellular Processes	Transport and catabolism	Regulation of autophagy	ko04140	K08337	ubiquitin-like modifier-activating enzyme ATG7
Cluster-310470.0	Cellular Processes	Transport and catabolism	Regulation of autophagy	ko04140	K08337	ubiquitin-like modifier-activating enzyme ATG7
Cluster-83372.0	Cellular Processes	Transport and catabolism	Regulation of autophagy	ko04140	K08337	ubiquitin-like modifier-activating enzyme ATG7
Cluster-139660.0	Cellular Processes	Transport and catabolism	Regulation of autophagy	ko04140	K08337	ubiquitin-like modifier-activating enzyme ATG7
Cluster-185427.0	Cellular Processes	Transport and catabolism	Regulation of autophagy	ko04140	K08337	ubiquitin-like modifier-activating enzyme ATG7
Cluster-344649.19468	Cellular Processes	Transport and catabolism	Regulation of autophagy	ko04140	K08337	ubiquitin-like modifier-activating enzyme ATG7
Cluster-90752.0	Cellular Processes	Transport and catabolism	Regulation of autophagy	ko04140	K08337	ubiquitin-like modifier-activating enzyme ATG7
Cluster-344649.57309	Cellular Processes	Transport and catabolism	Regulation of autophagy	ko04140	K08337	ubiquitin-like modifier-activating enzyme ATG7
Cluster-344649.60218	Cellular Processes	Transport and catabolism	Regulation of autophagy	ko04140	K08337	ubiquitin-like modifier-activating enzyme ATG7
Cluster-344649.19465	Cellular Processes	Transport and catabolism	Regulation of autophagy	ko04140	K08337	ubiquitin-like modifier-activating enzyme ATG7
Cluster-293970.0	Cellular Processes	Transport and catabolism	Regulation of autophagy	ko04140	K08337	ubiquitin-like modifier-activating enzyme ATG7
Cluster-535.0	Cellular Processes	Transport and catabolism	Regulation of autophagy	ko04140	K08337	ubiquitin-like modifier-activating enzyme ATG7
Cluster-344649.14054	Cellular Processes	Transport and catabolism	Regulation of autophagy	ko04140	K08337	ubiquitin-like modifier-activating enzyme ATG7
Cluster-54217.0	Cellular Processes	Transport and catabolism	Regulation of autophagy	ko04140	K08337	ubiquitin-like modifier-activating enzyme ATG7
Cluster-99649.0	Cellular Processes	Transport and catabolism	Regulation of autophagy	ko04140	K08337	ubiquitin-like modifier-activating enzyme ATG7
Cluster-344649.19464	Cellular Processes	Transport and catabolism	Regulation of autophagy	ko04140	K08337	ubiquitin-like modifier-activating enzyme ATG7
Cluster-209997.0	Cellular Processes	Transport and catabolism	Regulation of autophagy	ko04140	K08337	ubiquitin-like modifier-activating enzyme ATG7
Cluster-344649.57310	Cellular Processes	Transport and catabolism	Regulation of autophagy	ko04140	K08337	ubiquitin-like modifier-activating enzyme ATG7
Cluster-102805.0	Cellular Processes	Transport and catabolism	Regulation of autophagy	ko04140	K08337	ubiquitin-like modifier-activating enzyme ATG7
Cluster-344649.26237	Cellular Processes	Transport and catabolism	Regulation of autophagy	ko04140	K08337	ubiquitin-like modifier-activating enzyme ATG7
Cluster-344649.64550	Cellular Processes	Transport and catabolism	Regulation of autophagy	ko04140	K08337	ubiquitin-like modifier-activating enzyme ATG7
Cluster-344649.48330	Cellular Processes	Transport and catabolism	Regulation of autophagy	ko04140	K08337	ubiquitin-like modifier-activating enzyme ATG7
Cluster-307111.0	Cellular Processes	Transport and catabolism	Regulation of autophagy	ko04140	K08337	ubiquitin-like modifier-activating enzyme ATG7
Cluster-344649.19466	Cellular Processes	Transport and catabolism	Regulation of autophagy	ko04140	K08337	ubiquitin-like modifier-activating enzyme ATG7
Cluster-344649.49660	Cellular Processes	Transport and catabolism	Regulation of autophagy	ko04140	K08337	ubiquitin-like modifier-activating enzyme ATG7
Cluster-245265.0	Cellular Processes	Transport and catabolism	Regulation of autophagy	ko04140	K08337	ubiquitin-like modifier-activating enzyme ATG7
Cluster-323080.0	Cellular Processes	Transport and catabolism	Regulation of autophagy	ko04140	K08337	ubiquitin-like modifier-activating enzyme ATG7
Cluster-369116.1	Cellular Processes	Transport and catabolism	Regulation of autophagy	ko04140	K08339	autophagy-related protein 5
Cluster-369116.3	Cellular Processes	Transport and catabolism	Regulation of autophagy	ko04140	K08339	autophagy-related protein 5
Cluster-369116.5	Cellular Processes	Transport and catabolism	Regulation of autophagy	ko04140	K08339	autophagy-related protein 5
Cluster-369116.4	Cellular Processes	Transport and catabolism	Regulation of autophagy	ko04140	K08339	autophagy-related protein 5
Cluster-369116.6	Cellular Processes	Transport and catabolism	Regulation of autophagy	ko04140	K08339	autophagy-related protein 5
Cluster-195813.0	Cellular Processes	Transport and catabolism	Regulation of autophagy	ko04140	K08339	autophagy-related protein 5
Cluster-369116.0	Cellular Processes	Transport and catabolism	Regulation of autophagy	ko04140	K08339	autophagy-related protein 5
Cluster-324789.0	Cellular Processes	Transport and catabolism	Regulation of autophagy	ko04140	K08341	GABA(A) receptor-associated protein
Cluster-324789.1	Cellular Processes	Transport and catabolism	Regulation of autophagy	ko04140	K08341	GABA(A) receptor-associated protein
Cluster-344649.35377	Cellular Processes	Transport and catabolism	Regulation of autophagy	ko04140	K08341	GABA(A) receptor-associated protein
Cluster-301830.0	Cellular Processes	Transport and catabolism	Regulation of autophagy	ko04140	K08341	GABA(A) receptor-associated protein
Cluster-264135.0	Cellular Processes	Transport and catabolism	Regulation of autophagy	ko04140	K08341	GABA(A) receptor-associated protein
Cluster-6941.0	Cellular Processes	Transport and catabolism	Regulation of autophagy	ko04140	K08341	GABA(A) receptor-associated protein
Cluster-246141.0	Cellular Processes	Transport and catabolism	Regulation of autophagy	ko04140	K08341	GABA(A) receptor-associated protein
Cluster-11188.0	Cellular Processes	Transport and catabolism	Regulation of autophagy	ko04140	K08341	GABA(A) receptor-associated protein
Cluster-330846.0	Cellular Processes	Transport and catabolism	Regulation of autophagy	ko04140	K08341	GABA(A) receptor-associated protein
Cluster-18749.0	Cellular Processes	Transport and catabolism	Regulation of autophagy	ko04140	K08341	GABA(A) receptor-associated protein
Cluster-359122.0	Cellular Processes	Transport and catabolism	Regulation of autophagy	ko04140	K08341	GABA(A) receptor-associated protein
Cluster-193273.0	Cellular Processes	Transport and catabolism	Regulation of autophagy	ko04140	K08341	GABA(A) receptor-associated protein
Cluster-280129.0	Cellular Processes	Transport and catabolism	Regulation of autophagy	ko04140	K08341	GABA(A) receptor-associated protein
Cluster-224994.0	Cellular Processes	Transport and catabolism	Regulation of autophagy	ko04140	K08341	GABA(A) receptor-associated protein
Cluster-201013.0	Cellular Processes	Transport and catabolism	Regulation of autophagy	ko04140	K08341	GABA(A) receptor-associated protein
Cluster-207605.0	Cellular Processes	Transport and catabolism	Regulation of autophagy	ko04140	K08341	GABA(A) receptor-associated protein
Cluster-344649.10384	Cellular Processes	Transport and catabolism	Regulation of autophagy	ko04140	K08341	GABA(A) receptor-associated protein
Cluster-38815.0	Cellular Processes	Transport and catabolism	Regulation of autophagy	ko04140	K08341	GABA(A) receptor-associated protein
Cluster-186214.0	Cellular Processes	Transport and catabolism	Regulation of autophagy	ko04140	K08341	GABA(A) receptor-associated protein
Cluster-18330.0	Cellular Processes	Transport and catabolism	Regulation of autophagy	ko04140	K08341	GABA(A) receptor-associated protein
Cluster-55299.2	Cellular Processes	Transport and catabolism	Regulation of autophagy	ko04140	K08341	GABA(A) receptor-associated protein
Cluster-55299.4	Cellular Processes	Transport and catabolism	Regulation of autophagy	ko04140	K08341	GABA(A) receptor-associated protein
Cluster-55299.5	Cellular Processes	Transport and catabolism	Regulation of autophagy	ko04140	K08341	GABA(A) receptor-associated protein
Cluster-163047.0	Cellular Processes	Transport and catabolism	Regulation of autophagy	ko04140	K08341	GABA(A) receptor-associated protein
Cluster-303529.0	Cellular Processes	Transport and catabolism	Regulation of autophagy	ko04140	K08341	GABA(A) receptor-associated protein
Cluster-76096.0	Cellular Processes	Transport and catabolism	Regulation of autophagy	ko04140	K08341	GABA(A) receptor-associated protein
Cluster-344649.37678	Cellular Processes	Transport and catabolism	Regulation of autophagy	ko04140	K08341	GABA(A) receptor-associated protein
Cluster-295321.0	Cellular Processes	Transport and catabolism	Regulation of autophagy	ko04140	K08341	GABA(A) receptor-associated protein
Cluster-167743.0	Cellular Processes	Transport and catabolism	Regulation of autophagy	ko04140	K08341	GABA(A) receptor-associated protein
Cluster-344649.35367	Cellular Processes	Transport and catabolism	Regulation of autophagy	ko04140	K08341	GABA(A) receptor-associated protein
Cluster-208187.0	Cellular Processes	Transport and catabolism	Regulation of autophagy	ko04140	K08341	GABA(A) receptor-associated protein
Cluster-241484.0	Cellular Processes	Transport and catabolism	Regulation of autophagy	ko04140	K08341	GABA(A) receptor-associated protein
Cluster-242476.0	Cellular Processes	Transport and catabolism	Regulation of autophagy	ko04140	K08341	GABA(A) receptor-associated protein
Cluster-242476.1	Cellular Processes	Transport and catabolism	Regulation of autophagy	ko04140	K08341	GABA(A) receptor-associated protein
Cluster-365170.3	Cellular Processes	Transport and catabolism	Regulation of autophagy	ko04140	K08341	GABA(A) receptor-associated protein
Cluster-365170.1	Cellular Processes	Transport and catabolism	Regulation of autophagy	ko04140	K08341	GABA(A) receptor-associated protein
Cluster-365170.0	Cellular Processes	Transport and catabolism	Regulation of autophagy	ko04140	K08341	GABA(A) receptor-associated protein
Cluster-365170.2	Cellular Processes	Transport and catabolism	Regulation of autophagy	ko04140	K08341	GABA(A) receptor-associated protein
Cluster-29513.0	Cellular Processes	Transport and catabolism	Regulation of autophagy	ko04140	K08341	GABA(A) receptor-associated protein
Cluster-274537.0	Cellular Processes	Transport and catabolism	Regulation of autophagy	ko04140	K08341	GABA(A) receptor-associated protein
Cluster-257280.0	Cellular Processes	Transport and catabolism	Regulation of autophagy	ko04140	K08341	GABA(A) receptor-associated protein
Cluster-85.0	Cellular Processes	Transport and catabolism	Regulation of autophagy	ko04140	K08341	GABA(A) receptor-associated protein
Cluster-71484.0	Cellular Processes	Transport and catabolism	Regulation of autophagy	ko04140	K08341	GABA(A) receptor-associated protein
Cluster-51685.0	Cellular Processes	Transport and catabolism	Regulation of autophagy	ko04140	K08341	GABA(A) receptor-associated protein
Cluster-323364.0	Cellular Processes	Transport and catabolism	Regulation of autophagy	ko04140	K08341	GABA(A) receptor-associated protein
Cluster-183372.0	Cellular Processes	Transport and catabolism	Regulation of autophagy	ko04140	K08341	GABA(A) receptor-associated protein
Cluster-344649.10385	Cellular Processes	Transport and catabolism	Regulation of autophagy	ko04140	K08341	GABA(A) receptor-associated protein
Cluster-104048.0	Cellular Processes	Transport and catabolism	Regulation of autophagy	ko04140	K08341	GABA(A) receptor-associated protein
Cluster-70805.0	Cellular Processes	Transport and catabolism	Regulation of autophagy	ko04140	K08341	GABA(A) receptor-associated protein
Cluster-221260.0	Cellular Processes	Transport and catabolism	Regulation of autophagy	ko04140	K08341	GABA(A) receptor-associated protein
Cluster-43652.0	Cellular Processes	Transport and catabolism	Regulation of autophagy	ko04140	K08341	GABA(A) receptor-associated protein
Cluster-344649.43330	Cellular Processes	Transport and catabolism	Regulation of autophagy	ko04140	K08341	GABA(A) receptor-associated protein
Cluster-344649.43332	Cellular Processes	Transport and catabolism	Regulation of autophagy	ko04140	K08341	GABA(A) receptor-associated protein
Cluster-147174.0	Cellular Processes	Transport and catabolism	Regulation of autophagy	ko04140	K08341	GABA(A) receptor-associated protein
Cluster-344649.43335	Cellular Processes	Transport and catabolism	Regulation of autophagy	ko04140	K08341	GABA(A) receptor-associated protein
Cluster-344649.43336	Cellular Processes	Transport and catabolism	Regulation of autophagy	ko04140	K08341	GABA(A) receptor-associated protein
Cluster-71484.1	Cellular Processes	Transport and catabolism	Regulation of autophagy	ko04140	K08341	GABA(A) receptor-associated protein
Cluster-344649.39465	Cellular Processes	Transport and catabolism	Regulation of autophagy	ko04140	K08341	GABA(A) receptor-associated protein
Cluster-103476.0	Cellular Processes	Transport and catabolism	Regulation of autophagy	ko04140	K08341	GABA(A) receptor-associated protein
Cluster-213332.0	Cellular Processes	Transport and catabolism	Regulation of autophagy	ko04140	K08341	GABA(A) receptor-associated protein
Cluster-198275.0	Cellular Processes	Transport and catabolism	Regulation of autophagy	ko04140	K08341	GABA(A) receptor-associated protein
Cluster-69954.0	Cellular Processes	Transport and catabolism	Regulation of autophagy	ko04140	K08341	GABA(A) receptor-associated protein
Cluster-243022.0	Cellular Processes	Transport and catabolism	Regulation of autophagy	ko04140	K08341	GABA(A) receptor-associated protein
Cluster-344649.36171	Cellular Processes	Transport and catabolism	Regulation of autophagy	ko04140	K08341	GABA(A) receptor-associated protein
Cluster-11190.0	Cellular Processes	Transport and catabolism	Regulation of autophagy	ko04140	K08341	GABA(A) receptor-associated protein
Cluster-229516.0	Cellular Processes	Transport and catabolism	Regulation of autophagy	ko04140	K08341	GABA(A) receptor-associated protein
Cluster-620.0	Cellular Processes	Transport and catabolism	Regulation of autophagy	ko04140	K08341	GABA(A) receptor-associated protein
Cluster-287320.0	Cellular Processes	Transport and catabolism	Regulation of autophagy	ko04140	K08341	GABA(A) receptor-associated protein
Cluster-344649.35372	Cellular Processes	Transport and catabolism	Regulation of autophagy	ko04140	K08341	GABA(A) receptor-associated protein
Cluster-68716.0	Cellular Processes	Transport and catabolism	Regulation of autophagy	ko04140	K08341	GABA(A) receptor-associated protein
Cluster-216867.0	Cellular Processes	Transport and catabolism	Regulation of autophagy	ko04140	K08341	GABA(A) receptor-associated protein
Cluster-90096.0	Cellular Processes	Transport and catabolism	Regulation of autophagy	ko04140	K08341	GABA(A) receptor-associated protein
Cluster-344649.35371	Cellular Processes	Transport and catabolism	Regulation of autophagy	ko04140	K08341	GABA(A) receptor-associated protein
Cluster-344649.35373	Cellular Processes	Transport and catabolism	Regulation of autophagy	ko04140	K08341	GABA(A) receptor-associated protein
Cluster-344649.35374	Cellular Processes	Transport and catabolism	Regulation of autophagy	ko04140	K08341	GABA(A) receptor-associated protein
Cluster-133140.0	Cellular Processes	Transport and catabolism	Regulation of autophagy	ko04140	K08341	GABA(A) receptor-associated protein
Cluster-344649.10383	Cellular Processes	Transport and catabolism	Regulation of autophagy	ko04140	K08341	GABA(A) receptor-associated protein
Cluster-90081.0	Cellular Processes	Transport and catabolism	Regulation of autophagy	ko04140	K08341	GABA(A) receptor-associated protein
Cluster-303650.0	Cellular Processes	Transport and catabolism	Regulation of autophagy	ko04140	K08341	GABA(A) receptor-associated protein
Cluster-240091.0	Cellular Processes	Transport and catabolism	Regulation of autophagy	ko04140	K08341	GABA(A) receptor-associated protein
Cluster-152261.0	Cellular Processes	Transport and catabolism	Regulation of autophagy	ko04140	K08341	GABA(A) receptor-associated protein
Cluster-344649.35369	Cellular Processes	Transport and catabolism	Regulation of autophagy	ko04140	K08341	GABA(A) receptor-associated protein
Cluster-247138.0	Cellular Processes	Transport and catabolism	Regulation of autophagy	ko04140	K08341	GABA(A) receptor-associated protein
Cluster-362840.0	Cellular Processes	Transport and catabolism	Regulation of autophagy	ko04140	K08341	GABA(A) receptor-associated protein
Cluster-90982.0	Cellular Processes	Transport and catabolism	Regulation of autophagy	ko04140	K08341	GABA(A) receptor-associated protein
Cluster-372884.0	Cellular Processes	Transport and catabolism	Regulation of autophagy	ko04140	K08341	GABA(A) receptor-associated protein
Cluster-187086.0	Cellular Processes	Transport and catabolism	Regulation of autophagy	ko04140	K08341	GABA(A) receptor-associated protein
Cluster-247138.2	Cellular Processes	Transport and catabolism	Regulation of autophagy	ko04140	K08341	GABA(A) receptor-associated protein
Cluster-247138.1	Cellular Processes	Transport and catabolism	Regulation of autophagy	ko04140	K08341	GABA(A) receptor-associated protein
Cluster-344649.10398	Cellular Processes	Transport and catabolism	Regulation of autophagy	ko04140	K08341	GABA(A) receptor-associated protein
Cluster-5941.0	Cellular Processes	Transport and catabolism	Regulation of autophagy	ko04140	K08341	GABA(A) receptor-associated protein
Cluster-344649.35454	Cellular Processes	Transport and catabolism	Regulation of autophagy	ko04140	K08341	GABA(A) receptor-associated protein
Cluster-16876.0	Cellular Processes	Transport and catabolism	Regulation of autophagy	ko04140	K08341	GABA(A) receptor-associated protein
Cluster-278531.0	Cellular Processes	Transport and catabolism	Regulation of autophagy	ko04140	K08341	GABA(A) receptor-associated protein
Cluster-157989.0	Cellular Processes	Transport and catabolism	Regulation of autophagy	ko04140	K08341	GABA(A) receptor-associated protein
Cluster-291412.0	Cellular Processes	Transport and catabolism	Regulation of autophagy	ko04140	K08341	GABA(A) receptor-associated protein
Cluster-291412.1	Cellular Processes	Transport and catabolism	Regulation of autophagy	ko04140	K08341	GABA(A) receptor-associated protein
Cluster-291412.2	Cellular Processes	Transport and catabolism	Regulation of autophagy	ko04140	K08341	GABA(A) receptor-associated protein
Cluster-291412.3	Cellular Processes	Transport and catabolism	Regulation of autophagy	ko04140	K08341	GABA(A) receptor-associated protein
Cluster-335990.2	Cellular Processes	Transport and catabolism	Regulation of autophagy	ko04140	K08341	GABA(A) receptor-associated protein
Cluster-335990.0	Cellular Processes	Transport and catabolism	Regulation of autophagy	ko04140	K08341	GABA(A) receptor-associated protein
Cluster-335990.1	Cellular Processes	Transport and catabolism	Regulation of autophagy	ko04140	K08341	GABA(A) receptor-associated protein
Cluster-294842.0	Cellular Processes	Transport and catabolism	Regulation of autophagy	ko04140	K08341	GABA(A) receptor-associated protein
Cluster-117322.0	Cellular Processes	Transport and catabolism	Regulation of autophagy	ko04140	K08341	GABA(A) receptor-associated protein
Cluster-131687.1	Cellular Processes	Transport and catabolism	Regulation of autophagy	ko04140	K08341	GABA(A) receptor-associated protein
Cluster-131687.0	Cellular Processes	Transport and catabolism	Regulation of autophagy	ko04140	K08341	GABA(A) receptor-associated protein
Cluster-199464.0	Cellular Processes	Transport and catabolism	Regulation of autophagy	ko04140	K08341	GABA(A) receptor-associated protein
Cluster-188909.0	Cellular Processes	Transport and catabolism	Regulation of autophagy	ko04140	K08341	GABA(A) receptor-associated protein
Cluster-283941.0	Cellular Processes	Transport and catabolism	Regulation of autophagy	ko04140	K08341	GABA(A) receptor-associated protein
Cluster-294472.0	Cellular Processes	Transport and catabolism	Regulation of autophagy	ko04140	K08341	GABA(A) receptor-associated protein
Cluster-110195.0	Cellular Processes	Transport and catabolism	Regulation of autophagy	ko04140	K08341	GABA(A) receptor-associated protein
Cluster-261510.0	Cellular Processes	Transport and catabolism	Regulation of autophagy	ko04140	K08341	GABA(A) receptor-associated protein
Cluster-240445.0	Cellular Processes	Transport and catabolism	Regulation of autophagy	ko04140	K08341	GABA(A) receptor-associated protein
Cluster-171343.0	Cellular Processes	Transport and catabolism	Regulation of autophagy	ko04140	K08341	GABA(A) receptor-associated protein
Cluster-254670.0	Cellular Processes	Transport and catabolism	Regulation of autophagy	ko04140	K08341	GABA(A) receptor-associated protein
Cluster-62774.0	Cellular Processes	Transport and catabolism	Regulation of autophagy	ko04140	K08341	GABA(A) receptor-associated protein
Cluster-246942.0	Cellular Processes	Transport and catabolism	Regulation of autophagy	ko04140	K08341	GABA(A) receptor-associated protein
Cluster-150023.0	Cellular Processes	Transport and catabolism	Regulation of autophagy	ko04140	K08341	GABA(A) receptor-associated protein
Cluster-218508.0	Cellular Processes	Transport and catabolism	Regulation of autophagy	ko04140	K08342	cysteine protease ATG4	3.4.22.-
Cluster-344649.40918	Cellular Processes	Transport and catabolism	Regulation of autophagy	ko04140	K08342	cysteine protease ATG4	3.4.22.-
Cluster-204668.1	Cellular Processes	Transport and catabolism	Regulation of autophagy	ko04140	K08342	cysteine protease ATG4	3.4.22.-
Cluster-344649.40939	Cellular Processes	Transport and catabolism	Regulation of autophagy	ko04140	K08342	cysteine protease ATG4	3.4.22.-
Cluster-139709.0	Cellular Processes	Transport and catabolism	Regulation of autophagy	ko04140	K08342	cysteine protease ATG4	3.4.22.-
Cluster-168146.0	Cellular Processes	Transport and catabolism	Regulation of autophagy	ko04140	K08342	cysteine protease ATG4	3.4.22.-
Cluster-344649.11028	Cellular Processes	Transport and catabolism	Regulation of autophagy	ko04140	K08342	cysteine protease ATG4	3.4.22.-
Cluster-99748.0	Cellular Processes	Transport and catabolism	Regulation of autophagy	ko04140	K08342	cysteine protease ATG4	3.4.22.-
Cluster-148644.0	Cellular Processes	Transport and catabolism	Regulation of autophagy	ko04140	K08342	cysteine protease ATG4	3.4.22.-
Cluster-176363.0	Cellular Processes	Transport and catabolism	Regulation of autophagy	ko04140	K08342	cysteine protease ATG4	3.4.22.-
Cluster-45056.0	Cellular Processes	Transport and catabolism	Regulation of autophagy	ko04140	K08342	cysteine protease ATG4	3.4.22.-
Cluster-108983.0	Cellular Processes	Transport and catabolism	Regulation of autophagy	ko04140	K08342	cysteine protease ATG4	3.4.22.-
Cluster-66324.0	Cellular Processes	Transport and catabolism	Regulation of autophagy	ko04140	K08342	cysteine protease ATG4	3.4.22.-
Cluster-239882.0	Cellular Processes	Transport and catabolism	Regulation of autophagy	ko04140	K08342	cysteine protease ATG4	3.4.22.-
Cluster-310552.0	Cellular Processes	Transport and catabolism	Regulation of autophagy	ko04140	K08342	cysteine protease ATG4	3.4.22.-
Cluster-187055.0	Cellular Processes	Transport and catabolism	Regulation of autophagy	ko04140	K08342	cysteine protease ATG4	3.4.22.-
Cluster-303147.0	Cellular Processes	Transport and catabolism	Regulation of autophagy	ko04140	K08342	cysteine protease ATG4	3.4.22.-
Cluster-208750.0	Cellular Processes	Transport and catabolism	Regulation of autophagy	ko04140	K08342	cysteine protease ATG4	3.4.22.-
Cluster-4014.0	Cellular Processes	Transport and catabolism	Regulation of autophagy	ko04140	K08343	ubiquitin-like-conjugating enzyme ATG3	6.3.2.19
Cluster-48143.0	Cellular Processes	Transport and catabolism	Regulation of autophagy	ko04140	K08343	ubiquitin-like-conjugating enzyme ATG3	6.3.2.19
Cluster-194511.0	Cellular Processes	Transport and catabolism	Regulation of autophagy	ko04140	K08343	ubiquitin-like-conjugating enzyme ATG3	6.3.2.19
Cluster-283518.0	Cellular Processes	Transport and catabolism	Regulation of autophagy	ko04140	K08343	ubiquitin-like-conjugating enzyme ATG3	6.3.2.19
Cluster-256336.0	Cellular Processes	Transport and catabolism	Regulation of autophagy	ko04140	K08343	ubiquitin-like-conjugating enzyme ATG3	6.3.2.19
Cluster-308942.0	Cellular Processes	Transport and catabolism	Regulation of autophagy	ko04140	K08343	ubiquitin-like-conjugating enzyme ATG3	6.3.2.19
Cluster-298316.0	Cellular Processes	Transport and catabolism	Regulation of autophagy	ko04140	K08343	ubiquitin-like-conjugating enzyme ATG3	6.3.2.19
Cluster-164441.0	Cellular Processes	Transport and catabolism	Regulation of autophagy	ko04140	K08343	ubiquitin-like-conjugating enzyme ATG3	6.3.2.19
Cluster-244213.0	Cellular Processes	Transport and catabolism	Regulation of autophagy	ko04140	K08343	ubiquitin-like-conjugating enzyme ATG3	6.3.2.19
Cluster-71528.0	Cellular Processes	Transport and catabolism	Regulation of autophagy	ko04140	K08343	ubiquitin-like-conjugating enzyme ATG3	6.3.2.19
Cluster-278900.1	Cellular Processes	Transport and catabolism	Regulation of autophagy	ko04140	K08343	ubiquitin-like-conjugating enzyme ATG3	6.3.2.19
Cluster-278900.0	Cellular Processes	Transport and catabolism	Regulation of autophagy	ko04140	K08343	ubiquitin-like-conjugating enzyme ATG3	6.3.2.19
Cluster-278900.2	Cellular Processes	Transport and catabolism	Regulation of autophagy	ko04140	K08343	ubiquitin-like-conjugating enzyme ATG3	6.3.2.19
Cluster-102071.0	Cellular Processes	Transport and catabolism	Regulation of autophagy	ko04140	K08343	ubiquitin-like-conjugating enzyme ATG3	6.3.2.19
Cluster-142215.0	Cellular Processes	Transport and catabolism	Regulation of autophagy	ko04140	K08343	ubiquitin-like-conjugating enzyme ATG3	6.3.2.19
Cluster-118874.2	Cellular Processes	Transport and catabolism	Regulation of autophagy	ko04140	K08343	ubiquitin-like-conjugating enzyme ATG3	6.3.2.19
Cluster-118874.0	Cellular Processes	Transport and catabolism	Regulation of autophagy	ko04140	K08343	ubiquitin-like-conjugating enzyme ATG3	6.3.2.19
Cluster-118874.1	Cellular Processes	Transport and catabolism	Regulation of autophagy	ko04140	K08343	ubiquitin-like-conjugating enzyme ATG3	6.3.2.19
Cluster-203476.0	Cellular Processes	Transport and catabolism	Regulation of autophagy	ko04140	K08343	ubiquitin-like-conjugating enzyme ATG3	6.3.2.19
Cluster-157206.0	Cellular Processes	Transport and catabolism	Regulation of autophagy	ko04140	K08343	ubiquitin-like-conjugating enzyme ATG3	6.3.2.19
Cluster-324958.0	Cellular Processes	Transport and catabolism	Regulation of autophagy	ko04140	K08343	ubiquitin-like-conjugating enzyme ATG3	6.3.2.19
Cluster-344649.53489	Cellular Processes	Transport and catabolism	Regulation of autophagy	ko04140	K08343	ubiquitin-like-conjugating enzyme ATG3	6.3.2.19
Cluster-344649.53488	Cellular Processes	Transport and catabolism	Regulation of autophagy	ko04140	K08343	ubiquitin-like-conjugating enzyme ATG3	6.3.2.19
Cluster-131030.0	Cellular Processes	Transport and catabolism	Regulation of autophagy	ko04140	K08343	ubiquitin-like-conjugating enzyme ATG3	6.3.2.19
Cluster-8655.0	Cellular Processes	Transport and catabolism	Regulation of autophagy	ko04140	K08343	ubiquitin-like-conjugating enzyme ATG3	6.3.2.19
Cluster-37857.0	Cellular Processes	Transport and catabolism	Regulation of autophagy	ko04140	K08343	ubiquitin-like-conjugating enzyme ATG3	6.3.2.19
Cluster-340955.0	Cellular Processes	Transport and catabolism	Regulation of autophagy	ko04140	K17888	ubiquitin-like-conjugating enzyme ATG10, animal type	6.3.2.19
Cluster-340955.4	Cellular Processes	Transport and catabolism	Regulation of autophagy	ko04140	K17888	ubiquitin-like-conjugating enzyme ATG10, animal type	6.3.2.19
Cluster-340955.7	Cellular Processes	Transport and catabolism	Regulation of autophagy	ko04140	K17888	ubiquitin-like-conjugating enzyme ATG10, animal type	6.3.2.19
Cluster-113335.0	Cellular Processes	Transport and catabolism	Regulation of autophagy	ko04140	K17888	ubiquitin-like-conjugating enzyme ATG10, animal type	6.3.2.19
Cluster-342378.0	Cellular Processes	Transport and catabolism	Regulation of autophagy	ko04140	K17888	ubiquitin-like-conjugating enzyme ATG10, animal type	6.3.2.19
[truncated: 142,396 more rows]
