# Supplementary material for: De novo transcriptome analysis of Lantana camara L. revealed candidate genes involved in phenylpropanoid biosynthesis pathway
Source: Sci Rep. 2020 Aug 13;10:13726. doi: 10.1038/s41598-020-70635-5 (PMC7426850; doi:10.1038/s41598-020-70635-5)
Supplement: Supplementary file 6 — Supplementary Information 6. [file 41598_2020_70635_MOESM6_ESM.xlsx]

## Sheet: Supplementary file 7 Leaf.Readc
	Supplementary File 6: Gene expression analysis.
	De novo transcriptome analysis of Lantana camara L. revealed candidate genes involved in phenylpropanoid biosynthesis pathway
	Muzammil Shah1*, Hesham F. Alharby1, Khalid Rehman Hakeem1, Niaz Ali2*, Inayat Ur Rahman2,3*, Mohd Munawar1 and Yasir Anwar1
	1Department of Biological Sciences, Faculty of Science, King Abdulaziz University, Jeddah-21589, Saudi Arabia, 2Department of Botany, Hazara University, Mansehra-21300, KP, Pakistan, 3William L. Brown Center, Missouri Botanical Garden, P.O. Box 299, St. Louis, MO 63166-0299, USA
	*Corresponding authors e-mail: niazalitk25@gmail.com; muzammilshah100@outlook.com; hajibotanist@outlook.com
				Gene_id	Leaf_readcount	Root_readcount	log2.Fold_change.	p.value	q.value.Storey.et.al..2003.
				Cluster-100141.1	0	24.5883	-5.6199	6.0079e-05	0.00016713
				Cluster-100275.0	0	16.8525	-5.0749	0.0015562	0.0027765
				Cluster-100369.0	0	20.3346	-5.3459	0.00035722	0.00079121
				Cluster-100475.0	0	25.8956	-5.6946	3.4861e-05	0.00010317
				Cluster-100573.1	0	16.4249	-5.0378	0.0018657	0.0032464
				Cluster-100601.2	0	18.7915	-5.232	0.00068489	0.0013814
				Cluster-100601.5	0	24.1773	-5.5956	7.1318e-05	0.00019445
				Cluster-100615.0	0	18.9646	-5.2452	0.00063661	0.0012994
				Cluster-100638.1	0	19.7578	-5.3043	0.00045552	0.00097551
				Cluster-100716.0	0	48.457	-6.5986	3.7982e-09	2.3892e-08
				Cluster-100716.1	0	49.2502	-6.6221	2.7802e-09	1.7869e-08
				Cluster-100775.1	0	18.9134	-5.2413	0.00065053	0.0013236
				Cluster-100967.0	0	18.2492	-5.1898	0.00086134	0.0016787
				Cluster-10113.0	0	17.7387	-5.1488	0.001069	0.0020173
				Cluster-101168.1	0	17.1344	-5.0988	0.0013809	0.0025026
				Cluster-101176.0	0	22.2094	-5.4731	0.00016247	0.00040065
				Cluster-101240.0	0	94.5783	-7.5634	1.1159e-16	1.6142e-15
				Cluster-101240.1	0	94.2019	-7.5577	1.2782e-16	1.8407e-15
				Cluster-101240.2	0	218.561	-8.7719	1.2786e-34	5.5217e-33
				Cluster-101292.0	0	15.5985	-4.9633	0.00265	0.0044078
				Cluster-101292.2	0	17.1467	-5.0999	0.0013737	0.0024909
				Cluster-101292.3	0	34.1196	-6.0925	1.182e-06	4.8389e-06
				Cluster-101477.0	0	15.4651	-4.9509	0.0028046	0.0046277
				Cluster-101507.0	0	16.1523	-5.0137	0.0020946	0.0035917
				Cluster-101585.1	0	20.1111	-5.3299	0.00039249	0.00085862
				Cluster-101653.0	0	15.9007	-4.991	0.0023308	0.0039404
				Cluster-101653.1	0	22.0169	-5.4605	0.00017613	0.0004299
				Cluster-101653.2	0	35.9858	-6.1694	5.5369e-07	2.4182e-06
				Cluster-101653.3	0	80.0167	-7.3222	2.2719e-14	2.6763e-13
				Cluster-101653.4	0	67.5975	-7.0789	2.3602e-12	2.2584e-11
				Cluster-101688.0	0	24.7332	-5.6284	5.6556e-05	0.00015837
				Cluster-101688.1	0	20.6231	-5.3662	0.00031637	0.00071309
				Cluster-101744.1	0	15.7197	-4.9745	0.0025171	0.0042103
				Cluster-101892.1	0	30.2135	-5.9171	5.8474e-06	2.0675e-05
				Cluster-101896.2	0	16.0802	-5.0072	0.0021597	0.0036868
				Cluster-101945.0	0	15.2632	-4.932	0.0030559	0.0049895
				Cluster-102128.0	0	166.427	-8.3787	2.1947e-27	6.679e-26
				Cluster-102128.1	0	159.793	-8.3201	1.9507e-26	5.6394e-25
				Cluster-102262.0	0	32.4366	-6.0196	2.3495e-06	9.0469e-06
				Cluster-102265.0	0	46.2937	-6.5327	8.9206e-09	5.296e-08
				Cluster-102265.1	0	48.1757	-6.5902	4.2431e-09	2.6485e-08
				Cluster-102412.0	0	20.5509	-5.3611	0.00032612	0.00073171
				Cluster-102573.0	0	16.5951	-5.0527	0.0017358	0.0030512
				Cluster-102708.0	0	27.128	-5.7617	2.0903e-05	6.5067e-05
				Cluster-10277.0	0	20.1183	-5.3304	0.0003913	0.00085631
				Cluster-102922.0	0	23.0747	-5.5282	0.00011307	0.00029137
				Cluster-102929.0	0	45.5005	-6.5078	1.2213e-08	7.1025e-08
				Cluster-103024.3	0	53.4325	-6.7396	5.4136e-10	3.8557e-09
				Cluster-103024.5	0	63.9805	-6.9996	9.3164e-12	8.3004e-11
				Cluster-103181.0	0	16.2295	-5.0205	0.0020271	0.0034924
				Cluster-103280.0	0	16.4451	-5.0396	0.0018498	0.0032237
				Cluster-103454.0	0	15.287	-4.9342	0.0030252	0.0049444
				Cluster-103575.0	0	56.8937	-6.8302	1.4134e-10	1.0849e-09
				Cluster-103575.1	0	57.0624	-6.8345	1.3242e-10	1.0207e-09
				Cluster-103642.1	0	15.5033	-4.9545	0.0027594	0.0045618
				Cluster-103675.0	0	21.9931	-5.459	0.0001779	0.00043346
				Cluster-103911.0	0	20.9807	-5.391	0.00027218	0.00062489
				Cluster-103929.0	0	16.3686	-5.0329	0.0019108	0.0033133
				Cluster-104000.0	0	30.8791	-5.9486	4.4482e-06	1.6165e-05
				Cluster-104108.0	0	97.8514	-7.6125	3.4375e-17	5.212e-16
				Cluster-104108.1	0	95.9859	-7.5848	6.7201e-17	9.9632e-16
				Cluster-104179.0	0	15.7918	-4.9811	0.0024411	0.0040984
				Cluster-104205.0	0	18.0993	-5.1779	0.00091776	0.0017697
				Cluster-104257.0	0	48.457	-6.5986	3.7982e-09	2.3892e-08
				Cluster-104310.0	0	112.345	-7.8118	2.0064e-19	3.696e-18
				Cluster-104310.1	0	96.6255	-7.5943	5.339e-17	7.9745e-16
				Cluster-104364.0	0	16.4408	-5.0392	0.0018532	0.0032276
				Cluster-104364.2	0	23.1469	-5.5327	0.0001097	0.00028381
				Cluster-104409.0	0	25.388	-5.6661	4.3057e-05	0.00012476
				Cluster-104521.0	0	31.9441	-5.9975	2.8742e-06	1.085e-05
				Cluster-104521.1	0	20.2748	-5.3416	0.00036634	0.00080925
				Cluster-104666.0	0	76.8678	-7.2643	7.3003e-14	8.1852e-13
				Cluster-104666.1	0	76.6514	-7.2602	7.9118e-14	8.8422e-13
				Cluster-104721.0	0	141.982	-8.1496	7.4746e-24	1.8666e-22
				Cluster-104721.1	0	142.316	-8.153	6.6781e-24	1.6721e-22
				Cluster-104892.0	0	15.8697	-4.9882	0.0023617	0.0039861
				Cluster-105058.1	0	24.1492	-5.5939	7.216e-05	0.00019639
				Cluster-105058.4	0	22.5808	-5.497	0.00013905	0.00034949
				Cluster-105058.6	0	21.0968	-5.399	0.00025921	0.00059963
				Cluster-105298.0	0	18.9646	-5.2452	0.00063661	0.0012994
				Cluster-105353.0	0	23.5319	-5.5565	9.3386e-05	0.0002464
				Cluster-105353.2	0	24.5595	-5.6182	6.0806e-05	0.00016889
				Cluster-105707.0	0	190.799	-8.5759	8.18e-31	2.9566e-29
				Cluster-105707.1	0	178.901	-8.483	3.7637e-29	1.2656e-27
				Cluster-105785.0	0	20.8394	-5.3812	0.00028885	0.00065838
				Cluster-105785.1	0	22.57	-5.4963	0.00013968	0.00035071
				Cluster-105853.0	0	28.9163	-5.8538	9.978e-06	3.3417e-05
				Cluster-105949.3	0	15.9742	-4.9977	0.0022591	0.0038345
				Cluster-10603.0	0	19.3258	-5.2725	0.00054656	0.0011407
				Cluster-106195.0	0	15.8437	-4.9858	0.0023879	0.0040223
				Cluster-106229.1	0	43.1988	-6.4329	3.0487e-08	1.6745e-07
				Cluster-106229.2	0	48.3849	-6.5965	3.9076e-09	2.4527e-08
				Cluster-106271.0	0	16.585	-5.0518	0.0017432	0.0030598
				Cluster-106271.1	0	19.3251	-5.2724	0.00054672	0.0011407
				Cluster-106489.12	0	15.7795	-4.98	0.0024539	0.0041176
				Cluster-106489.15	0.192802	17.2217	-6.481	0.00046166	0.00098717
				Cluster-106489.16	0.187447	28.263	-7.2363	5.7101e-06	2.0234e-05
				Cluster-106528.0	0	58.7685	-6.877	6.8573e-11	5.4831e-10
				Cluster-106528.1	0	55.7399	-6.8006	2.209e-10	1.654e-09
				Cluster-106598.0	0	17.2282	-5.1067	0.0013271	0.0024183
				Cluster-106655.0	0	23.1469	-5.5327	0.0001097	0.00028381
				Cluster-106783.0	0	16.6571	-5.0581	0.0016907	0.0029813
				Cluster-106783.1	0	18.3012	-5.1939	0.00084263	0.0016464
				Cluster-107138.0	0	44.7794	-6.4848	1.6258e-08	9.2792e-08
				Cluster-107138.1	0	47.8801	-6.5814	4.7675e-09	2.9575e-08
				Cluster-107206.1	0	76.0025	-7.248	1.0073e-13	1.113e-12
				Cluster-107206.2	0	78.0215	-7.2858	4.7563e-14	5.4416e-13
				Cluster-107309.0	0	31.9484	-5.9977	2.8691e-06	1.0839e-05
				Cluster-107309.1	0	22.5657	-5.4961	0.00013993	0.0003513
				Cluster-107312.0	0	18.5319	-5.2119	0.0007643	0.0015154
				Cluster-107373.0	0	38.7036	-6.2744	1.8462e-07	8.8153e-07
				Cluster-107373.3	0	27.3941	-5.7758	1.8721e-05	5.892e-05
				Cluster-107505.0	0	22.0429	-5.4622	0.00017422	0.00042584
				Cluster-107571.2	0	19.1088	-5.2562	0.000599	0.0012345
				Cluster-107571.3	0	17.3039	-5.113	0.0012852	0.0023542
				Cluster-107571.4	0	17.3104	-5.1136	0.0012817	0.0023509
				Cluster-107685.0	0	20.0887	-5.3283	0.0003962	0.00086575
				Cluster-107706.0	0	21.5605	-5.4303	0.00021333	0.00050721
				Cluster-107918.0	0	18.2319	-5.1884	0.00086766	0.0016888
				Cluster-107918.2	0	15.4312	-4.9478	0.0028453	0.0046843
				Cluster-108019.1	0	19.4535	-5.282	0.0005179	0.0010903
				Cluster-108019.2	0	15.8913	-4.9902	0.0023401	0.0039545
				Cluster-108140.3	0	18.0711	-5.1756	0.00092874	0.0017886
				Cluster-108186.0	0	21.1617	-5.4034	0.00025224	0.00058637
				Cluster-108186.1	0	15.936	-4.9942	0.0022961	0.0038886
				Cluster-108316.0	0	18.0257	-5.172	0.00094677	0.0018165
				Cluster-108316.1	0	17.4741	-5.1271	0.0011958	0.0022185
				Cluster-108320.0	0	28.6271	-5.8393	1.1243e-05	3.7247e-05
				Cluster-108341.0	0	16.6607	-5.0584	0.0016881	0.0029794
				Cluster-108341.1	0	17.2181	-5.1059	0.0013328	0.002427
				Cluster-108410.0	0	44.8443	-6.4869	1.5844e-08	9.0662e-08
				Cluster-108664.1	0	17.1618	-5.1011	0.001365	0.0024766
				Cluster-108695.0	0	48.1685	-6.59	4.2552e-09	2.6552e-08
				Cluster-108695.1	0	43.0488	-6.4279	3.2365e-08	1.7679e-07
				Cluster-108709.0	0	58.9848	-6.8823	6.3094e-11	5.0663e-10
				Cluster-108712.0	0	33.0978	-6.0487	1.7931e-06	7.0864e-06
				Cluster-108712.1	0	27.1128	-5.7609	2.1034e-05	6.5412e-05
				Cluster-10902.0	0	26.4639	-5.726	2.7532e-05	8.3533e-05
				Cluster-109020.0	0	16.3009	-5.0269	0.0019666	0.0034008
				Cluster-10902.1	0	20.5509	-5.3611	0.00032612	0.00073171
				Cluster-109096.0	0	18.604	-5.2175	0.00074136	0.0014761
				Cluster-109211.1	0	202.192	-8.6596	2.1814e-32	8.4107e-31
				Cluster-109211.3	0	222.289	-8.7963	4.0089e-35	1.7693e-33
				Cluster-109213.0	0	80.1126	-7.324	2.1928e-14	2.5887e-13
				Cluster-109213.2	0	75.714	-7.2425	1.1215e-13	1.2339e-12
				Cluster-109350.0	0	23.3834	-5.5474	9.937e-05	0.00026043
				Cluster-109387.0	0	94.6065	-7.5639	1.1046e-16	1.5992e-15
				Cluster-109387.1	0	90.2078	-7.4952	5.4283e-16	7.4139e-15
				Cluster-109516.0	0	23.9401	-5.5814	7.8744e-05	0.00021204
				Cluster-109516.1	0	27.0407	-5.7571	2.1672e-05	6.7163e-05
				Cluster-109667.0	0	35.9634	-6.1685	5.5873e-07	2.438e-06
				Cluster-109667.2	0	33.0063	-6.0447	1.8615e-06	7.3238e-06
				Cluster-109955.0	0	118.33	-7.8867	2.4758e-20	4.8815e-19
				Cluster-109955.1	0	111.768	-7.8044	2.457e-19	4.4979e-18
				Cluster-109980.0	0	15.7918	-4.9811	0.0024411	0.0040984
				Cluster-11006.0	0	22.9305	-5.5192	0.0001201	0.00030712
				Cluster-110130.0	0	63.095	-6.9795	1.3058e-11	1.1405e-10
				Cluster-110130.1	0	56.3168	-6.8155	1.7668e-10	1.3396e-09
				Cluster-11018.0	0	22.8519	-5.5142	0.00012412	0.00031616
				Cluster-110423.1	0	17.6089	-5.1382	0.0011294	0.0021142
				Cluster-110433.0	0	24.0843	-5.59	7.4142e-05	0.00020101
				Cluster-110433.1	0	25.4543	-5.6698	4.1884e-05	0.0001217
				Cluster-110532.0	0	242.285	-8.9206	8.4894e-38	4.1717e-36
				Cluster-110532.1	0	257.356	-9.0076	8.7613e-40	4.5864e-38
				Cluster-110543.0	0	71.6038	-7.162	5.2157e-13	5.384e-12
				Cluster-110543.1	0	147.534	-8.2049	1.1545e-24	3.034e-23
				Cluster-110620.0	0	40.4529	-6.3382	9.139e-08	4.6091e-07
				Cluster-110620.1	0	43.2652	-6.4351	2.9692e-08	1.6326e-07
				Cluster-110638.0	0	18.8175	-5.234	0.00067742	0.0013687
				Cluster-110792.13	0	35.6216	-6.1547	6.4183e-07	2.7686e-06
				Cluster-110792.7	0	20.2899	-5.3427	0.00036401	0.00080471
				Cluster-110792.8	0	76.6594	-7.2604	7.8885e-14	8.8213e-13
				Cluster-110900.0	0	15.8235	-4.984	0.0024085	0.0040542
				Cluster-11097.0	0	17.8865	-5.1608	0.0010042	0.0019122
				Cluster-111069.0	0	16.8734	-5.0767	0.0015425	0.0027546
				Cluster-111160.0	0	21.43	-5.4216	0.00022535	0.00053224
				Cluster-111186.0	0	94.6786	-7.565	1.0763e-16	1.5599e-15
				Cluster-111186.1	0	103.26	-7.6901	4.9775e-18	8.1217e-17
				Cluster-111632.0	0	15.3591	-4.941	0.0029338	0.0048128
				Cluster-111632.1	0	18.8925	-5.2397	0.0006563	0.001333
				Cluster-111686.0	0	29.4203	-5.8787	8.1055e-06	2.7728e-05
				Cluster-111725.0	0	19.1506	-5.2593	0.00058851	0.0012163
				Cluster-111741.0	0	17.0176	-5.089	0.001451	0.002613
				Cluster-111741.1	0	17.955	-5.1663	0.0009755	0.0018639
				Cluster-111902.0	0	48.3928	-6.5967	3.8954e-09	2.4476e-08
				Cluster-111902.2	0	42.2535	-6.401	4.4454e-08	2.3738e-07
				Cluster-112033.0	0	22.1373	-5.4684	0.00016745	0.00041133
				Cluster-112144.0	0	48.3849	-6.5965	3.9076e-09	2.4527e-08
				Cluster-112144.1	0	48.3128	-6.5943	4.0202e-09	2.5168e-08
				Cluster-112224.0	0	15.3591	-4.941	0.0029338	0.0048128
				Cluster-112230.5	0	17.0176	-5.089	0.001451	0.002613
				Cluster-112276.0	0	97.0582	-7.6008	4.5702e-17	6.8611e-16
				Cluster-112276.1	0	92.6595	-7.5339	2.2318e-16	3.1508e-15
				Cluster-112328.20	0	21.7653	-5.444	0.00019575	0.00047085
				Cluster-112328.22	0	15.3404	-4.9393	0.0029573	0.004847
				Cluster-112328.23	0	76.5072	-7.2575	8.3478e-14	9.2995e-13
				Cluster-112328.29	0	27.3263	-5.7722	1.9254e-05	6.0448e-05
				Cluster-112328.34	0.0214225	15.3065	-9.4808	0.0016132	0.0028634
				Cluster-112328.38	0.0642674	19.5429	-8.2483	0.00019337	0.00046591
				Cluster-112328.39	0.0642674	95.1833	-10.532	1.162e-13	1.2769e-12
				Cluster-112328.42	0	32.0378	-6.0017	2.7659e-06	1.0491e-05
				Cluster-112328.5	0	16.1711	-5.0153	0.002078	0.0035691
				Cluster-112384.0	0	20.6231	-5.3662	0.00031637	0.00071309
				Cluster-112446.1	0	22.712	-5.5054	0.00013161	0.00033281
				Cluster-112446.2	0	20.768	-5.3763	0.00029765	0.00067586
				Cluster-112517.0	0	17.8829	-5.1605	0.0010057	0.0019139
				Cluster-112517.1	0	20.6231	-5.3662	0.00031637	0.00071309
				Cluster-1126.0	0	17.955	-5.1663	0.0009755	0.0018639
				Cluster-112743.0	0	21.9931	-5.459	0.0001779	0.00043346
				Cluster-112751.0	0	256.779	-9.0044	1.0427e-39	5.4392e-38
				Cluster-112751.1	0	254.111	-8.9893	2.3346e-39	1.203e-37
				Cluster-112780.0	0	36.0543	-6.1721	5.3852e-07	2.3574e-06
				Cluster-112838.0	0	21.5605	-5.4303	0.00021333	0.00050721
				Cluster-112955.1	0	224.258	-8.809	2.1762e-35	9.7515e-34
				Cluster-112955.2	0	229.089	-8.8398	4.8808e-36	2.2614e-34
				Cluster-113061.1	0	16.6066	-5.0537	0.0017273	0.0030384
				Cluster-113061.2	0	16.3686	-5.0329	0.0019108	0.0033133
				Cluster-113188.0	0	53.0719	-6.7299	6.23e-10	4.4026e-09
				Cluster-113188.1	0	50.1155	-6.6472	1.9793e-09	1.3029e-08
				Cluster-113270.0	0	18.0993	-5.1779	0.00091776	0.0017697
				Cluster-113449.2	0	36.6312	-6.195	4.263e-07	1.9021e-06
				Cluster-113458.0	0	30.1414	-5.9137	6.0235e-06	2.125e-05
				Cluster-113609.0	0	16.5915	-5.0524	0.0017384	0.0030549
				Cluster-11362.0	0	16.8013	-5.0705	0.0015904	0.0028268
				Cluster-113642.0	0	16.0333	-5.003	0.0022031	0.0037523
				Cluster-113876.1	0	16.5706	-5.0505	0.0017539	0.0030757
				Cluster-113876.2	0	15.8639	-4.9877	0.0023675	0.0039916
				Cluster-113889.0	0	20.8841	-5.3843	0.00028347	0.00064757
				Cluster-113889.1	0	25.6512	-5.681	3.8591e-05	0.00011312
				Cluster-114065.0	0	22.7142	-5.5055	0.00013149	0.00033254
				Cluster-114065.1	0	21.272	-5.4109	0.00024081	0.00056338
				Cluster-114066.0	0	327.085	-9.3535	1.0939e-48	7.8262e-47
				Cluster-114066.1	0	337.54	-9.3989	5.4994e-50	4.1526e-48
				Cluster-114257.0	0	23.2911	-5.5417	0.00010328	0.00026922
				Cluster-114257.1	0	22.1373	-5.4684	0.00016745	0.00041133
				Cluster-114292.4	0	18.3581	-5.1983	0.00082257	0.0016131
				Cluster-114292.6	0.0642674	22.4388	-8.4477	7.0945e-05	0.00019357
				Cluster-114310.0	0	17.3061	-5.1132	0.001284	0.0023523
				Cluster-114322.0	0	18.0271	-5.1721	0.00094619	0.0018156
				Cluster-114322.2	0	24.7332	-5.6284	5.6556e-05	0.00015837
				Cluster-114576.2	0	18.3877	-5.2007	0.00081235	0.0015955
				Cluster-114576.3	0	15.936	-4.9942	0.0022961	0.0038886
				Cluster-114590.1	0	15.6706	-4.97	0.0025701	0.0042903
				Cluster-114608.1	0.0856899	14.9705	-7.4488	0.00096306	0.0018439
				Cluster-114966.0	0	76.2188	-7.2521	9.2935e-14	1.0314e-12
				Cluster-115220.4	0	18.6761	-5.2231	0.00071911	0.0014387
				Cluster-115670.0	0	105.423	-7.72	2.3081e-18	3.8824e-17
				Cluster-115670.1	0	108.379	-7.7599	8.1071e-19	1.4187e-17
				Cluster-115689.0	0	23.785	-5.572	8.4012e-05	0.00022421
				Cluster-115689.2	0	20.0058	-5.3223	0.00041029	0.00089255
				Cluster-115787.0	0	15.8805	-4.9892	0.0023509	0.0039703
				Cluster-115862.0	0	20.6952	-5.3712	0.00030692	0.00069436
				Cluster-115923.0	0	19.4693	-5.2831	0.00051444	0.0010836
				Cluster-115983.0	0	20.7673	-5.3762	0.00029774	0.00067586
				Cluster-116219.0	0	15.6476	-4.9679	0.0025954	0.0043244
				Cluster-116321.0	0	21.6283	-5.4348	0.00020734	0.00049492
				Cluster-116420.0	0	32.6652	-6.0297	2.1398e-06	8.3135e-06
				Cluster-116447.0	0	50.4039	-6.6555	1.7676e-09	1.1714e-08
				Cluster-116447.1	0	47.3032	-6.5639	5.9858e-09	3.6491e-08
				Cluster-116637.0	0	61.2851	-6.9375	2.6087e-11	2.1979e-10
				Cluster-116637.1	0	17.0969	-5.0957	0.001403	0.002538
				Cluster-116749.1	0	31.9441	-5.9975	2.8742e-06	1.085e-05
				Cluster-116749.2	0	32.4352	-6.0195	2.3509e-06	9.0514e-06
				Cluster-116904.0	0	23.7237	-5.5683	8.6191e-05	0.00022929
				Cluster-116967.0	0	80.6174	-7.333	1.8197e-14	2.1624e-13
				Cluster-116967.1	0	73.695	-7.2035	2.3827e-13	2.545e-12
				Cluster-117034.0	0	15.7918	-4.9811	0.0024411	0.0040984
				Cluster-117064.0	0	39.8039	-6.3148	1.1859e-07	5.856e-07
				Cluster-117064.1	0	47.159	-6.5595	6.3365e-09	3.8451e-08
				Cluster-117127.0	0	33.0257	-6.0455	1.8467e-06	7.2725e-06
				Cluster-117189.0	0	40.525	-6.3407	8.8785e-08	4.486e-07
				Cluster-117189.1	0	39.0829	-6.2885	1.5847e-07	7.6454e-07
				Cluster-11719.0	0	17.7387	-5.1488	0.001069	0.0020173
				Cluster-117226.0	0	53.1534	-6.7321	6.0353e-10	4.279e-09
				Cluster-117226.1	0	51.8843	-6.6972	9.9029e-10	6.8089e-09
				Cluster-117226.2	0	21.9383	-5.4554	0.00018204	0.00044219
				Cluster-117246.0	0	23.5074	-5.555	9.4348e-05	0.00024858
				Cluster-11746.0	0	16.5828	-5.0516	0.0017448	0.0030624
				Cluster-117525.0	0	16.0831	-5.0075	0.0021571	0.0036852
				Cluster-117530.11	0.192802	17.1236	-6.4727	0.00048077	0.001022
				Cluster-117530.20	0.042845	19.4693	-8.8279	0.00025674	0.00059479
				Cluster-117661.0	0	25.445	-5.6693	4.2048e-05	0.00012214
				Cluster-117809.0	0	18.2435	-5.1893	0.00086344	0.0016817
				Cluster-118202.0	0	18.5031	-5.2097	0.00077368	0.0015312
				Cluster-118472.0	0	85.3766	-7.4158	3.1619e-15	4.0258e-14
				Cluster-118472.1	0	89.1983	-7.4789	7.8355e-16	1.0599e-14
				Cluster-118504.0	0	54.9467	-6.78	3.0047e-10	2.211e-09
				Cluster-118504.1	0	47.3753	-6.5661	5.8178e-09	3.5552e-08
				Cluster-118581.5	0	19.2054	-5.2634	0.00057505	0.0011921
				Cluster-118691.1	0	17.0176	-5.089	0.001451	0.002613
				Cluster-118691.2	0	16.1076	-5.0097	0.0021347	0.0036513
				Cluster-118780.2	0	15.8588	-4.9872	0.0023726	0.0039986
				Cluster-118913.0	0	16.8734	-5.0767	0.0015425	0.0027546
				Cluster-118944.1	0	31.3276	-5.9694	3.7004e-06	1.3685e-05
				Cluster-118944.3	0	19.7628	-5.3047	0.00045455	0.00097464
				Cluster-118970.2	0	25.2769	-5.6598	4.5094e-05	0.00012993
				Cluster-118970.4	0	24.4037	-5.609	6.4888e-05	0.00017867
				Cluster-118970.5	0	108.781	-7.7653	7.0354e-19	1.2386e-17
				Cluster-118970.8	0	97.8124	-7.6119	3.4859e-17	5.2811e-16
				Cluster-119081.0	0	29.4924	-5.8823	7.8682e-06	2.7003e-05
				Cluster-119081.1	0	32.3768	-6.0169	2.4077e-06	9.2515e-06
				Cluster-119104.1	0.0856899	14.1333	-7.3658	0.0013353	0.0024311
				Cluster-119125.1	0.0856899	62.5181	-9.5109	1.9646e-10	1.482e-09
				Cluster-119125.2	0.321337	49.6107	-7.2704	1.8423e-09	1.2171e-08
				Cluster-119162.0	0	94.0058	-7.5547	1.372e-16	1.9705e-15
				Cluster-119162.2	0	89.3743	-7.4818	7.3496e-16	9.9701e-15
				Cluster-119355.0	0	16.7292	-5.0643	0.0016398	0.0029025
				Cluster-119362.0	0	31.1509	-5.9612	3.9785e-06	1.4619e-05
				Cluster-119583.1	0	35.8062	-6.1621	5.9551e-07	2.5878e-06
				Cluster-119622.0	0	35.0145	-6.1299	8.2131e-07	3.4671e-06
				Cluster-119637.1	0	71.7459	-7.1648	4.9449e-13	5.1197e-12
				Cluster-119637.2	0	36.2728	-6.1808	4.9289e-07	2.1744e-06
				Cluster-119826.2	0	33.7173	-6.0754	1.3927e-06	5.6177e-06
				Cluster-119826.3	0	44.928	-6.4895	1.5327e-08	8.7939e-08
				Cluster-119892.0	0	47.57	-6.572	5.3876e-09	3.3082e-08
				Cluster-119892.1	0	17.3046	-5.1131	0.0012848	0.0023536
				Cluster-119892.2	0	30.0332	-5.9085	6.2975e-06	2.2129e-05
				Cluster-120072.0	0	17.0176	-5.089	0.001451	0.002613
				Cluster-120200.1	0	17.0897	-5.0951	0.0014073	0.0025438
				Cluster-120202.0	0	23.8679	-5.577	8.1151e-05	0.00021755
				Cluster-120202.1	0	52.9277	-6.726	6.5902e-10	4.6391e-09
				Cluster-120298.0	0	21.6088	-5.4335	0.00020904	0.00049854
				Cluster-120338.0	0	18.5045	-5.2098	0.00077321	0.0015305
				Cluster-120648.0	0	47.3032	-6.5639	5.9858e-09	3.6491e-08
				Cluster-120839.0	0	18.0271	-5.1721	0.00094619	0.0018156
				Cluster-120839.1	0	26.7523	-5.7416	2.4426e-05	7.4927e-05
				Cluster-120975.2	0	28.8434	-5.8502	1.0282e-05	3.4343e-05
				Cluster-120975.3	0.0214225	26.9686	-10.298	6.1556e-05	0.00017066
				Cluster-121095.0	0	17.495	-5.1289	0.0011853	0.0022014
				Cluster-121143.0	0	23.4353	-5.5506	9.7236e-05	0.00025548
				Cluster-121156.10	0	162.922	-8.348	6.9457e-27	2.0611e-25
				Cluster-121156.11	0	51.9903	-6.7002	9.5012e-10	6.5457e-09
				Cluster-121156.13	0	49.1492	-6.6191	2.8927e-09	1.8551e-08
				Cluster-121156.17	0	67.5657	-7.0782	2.3887e-12	2.2828e-11
				Cluster-121156.6	0	69.7449	-7.124	1.0493e-12	1.0458e-11
				Cluster-121156.8	0	71.0111	-7.15	6.5162e-13	6.6474e-12
				Cluster-121208.6	0	23.7922	-5.5724	8.3759e-05	0.00022365
				Cluster-121211.4	0	16.4235	-5.0377	0.0018669	0.0032481
				Cluster-121243.0	0	34.6842	-6.1162	9.3934e-07	3.9246e-06
				Cluster-121243.1	0	26.3196	-5.7181	2.923e-05	8.8203e-05
				Cluster-121441.0	0	16.0081	-5.0007	0.0022268	0.0037851
				Cluster-121533.0	0	20.9115	-5.3862	0.00028022	0.00064077
				Cluster-12160.0	0	16.6571	-5.0581	0.0016907	0.0029813
				Cluster-121811.2	0	17.5375	-5.1324	0.0011641	0.002168
				Cluster-121843.0	0	46.8706	-6.5506	7.1012e-09	4.2697e-08
				Cluster-121843.1	0	41.6067	-6.3787	5.757e-08	3.0138e-07
				Cluster-121848.1	0	15.8329	-4.9849	0.0023989	0.0040394
				Cluster-122172.0	0	19.1672	-5.2606	0.00058441	0.0012091
				Cluster-122291.3	0	20.0491	-5.3255	0.00040288	0.00087863
				Cluster-122458.0	0	16.5129	-5.0455	0.0017974	0.0031431
				Cluster-122545.0	0	26.9499	-5.7522	2.2504e-05	6.9547e-05
				Cluster-122545.3	0	26.3247	-5.7183	2.9169e-05	8.8095e-05
				Cluster-122549.0	0	18.8203	-5.2342	0.0006766	0.0013673
				Cluster-122650.1	0	24.8775	-5.6368	5.3257e-05	0.00015029
				Cluster-122650.2	0	26.8244	-5.7455	2.3706e-05	7.2942e-05
				Cluster-122718.0	0	21.1869	-5.4051	0.00024957	0.00058076
				Cluster-122821.0	0	71.3154	-7.1561	5.8122e-13	5.9563e-12
				Cluster-122821.1	0	79.1752	-7.307	3.1016e-14	3.6102e-13
				Cluster-12304.0	0	18.8499	-5.2365	0.0006682	0.0013541
				Cluster-123162.0	0	29.6071	-5.8879	7.5052e-06	2.5902e-05
				Cluster-123238.0	0	104.63	-7.7091	3.0585e-18	5.0907e-17
				Cluster-123238.1	0	98.7888	-7.6263	2.4563e-17	3.7752e-16
				Cluster-123423.9	0	18.604	-5.2175	0.00074136	0.0014761
				Cluster-123584.2	0	20.1904	-5.3356	0.00037959	0.00083456
				Cluster-123600.1	0	35.7659	-6.1605	6.0535e-07	2.6255e-06
				Cluster-123600.2	0	29.1023	-5.8631	9.2409e-06	3.1231e-05
				Cluster-123645.0	0	17.5462	-5.1331	0.0011598	0.0021616
				Cluster-123813.0	0	15.5755	-4.9612	0.0026761	0.0044419
				Cluster-123813.1	0	18.8925	-5.2397	0.0006563	0.001333
				Cluster-123894.0	0	46.8706	-6.5506	7.1012e-09	4.2697e-08
				Cluster-123894.1	0	53.0719	-6.7299	6.23e-10	4.4026e-09
				Cluster-124123.4	0	17.0277	-5.0898	0.0014448	0.0026053
				Cluster-124398.0	0	24.4448	-5.6115	6.3785e-05	0.00017591
				Cluster-124398.1	0	25.269	-5.6593	4.5243e-05	0.0001303
				Cluster-124672.0	0	24.5227	-5.616	6.1746e-05	0.00017111
				Cluster-124672.1	0	34.2948	-6.0999	1.1006e-06	4.5324e-06
				Cluster-124713.0	0	15.7918	-4.9811	0.0024411	0.0040984
				Cluster-124761.1	0	23.4353	-5.5506	9.7236e-05	0.00025548
				Cluster-124761.2	0	21.0586	-5.3963	0.00026341	0.00060846
				Cluster-124767.0	0	16.6571	-5.0581	0.0016907	0.0029813
				Cluster-124797.0	0	27.4734	-5.78	1.8116e-05	5.7176e-05
				Cluster-124797.1	0	23.9401	-5.5814	7.8744e-05	0.00021204
				Cluster-124942.0	0	19.6856	-5.2991	0.00046958	0.0010017
				Cluster-124956.0	0	24.9525	-5.6411	5.1618e-05	0.00014614
				Cluster-125128.6	0	23.7165	-5.5678	8.6452e-05	0.00022986
				Cluster-125128.7	0	22.0306	-5.4614	0.00017512	0.00042781
				Cluster-125170.0	0	156.187	-8.2871	6.4389e-26	1.8174e-24
				Cluster-125170.1	0	149.121	-8.2203	6.7859e-25	1.8184e-23
				Cluster-125218.0	0	23.2456	-5.5389	0.00010526	0.00027391
				Cluster-125218.2	0	22.3104	-5.4796	0.00015573	0.00038634
				Cluster-125249.4	0	139.766	-8.1269	1.5808e-23	3.8541e-22
				Cluster-125249.5	0	25.6144	-5.6789	3.9185e-05	0.00011465
				Cluster-125289.0	0	30.9346	-5.9511	4.3479e-06	1.5831e-05
				Cluster-125316.0	0	17.4128	-5.1221	0.0012273	0.002267
				Cluster-12534.0	0	18.9393	-5.2433	0.00064343	0.0013109
				Cluster-125364.0	0	15.6476	-4.9679	0.0025954	0.0043244
				Cluster-125364.1	0	24.5169	-5.6157	6.1895e-05	0.00017146
				Cluster-125364.3	0	43.7699	-6.4519	2.4285e-08	1.3492e-07
				Cluster-125376.0	0	17.955	-5.1663	0.0009755	0.0018639
				Cluster-12545.0	0	18.5463	-5.2131	0.00075966	0.001508
				Cluster-125519.0	0	58.408	-6.8681	7.879e-11	6.2554e-10
				Cluster-125519.1	0	62.3739	-6.9629	1.7198e-11	1.4848e-10
				Cluster-125547.0	0	31.223	-5.9645	3.8625e-06	1.4223e-05
				Cluster-125547.1	0	31.223	-5.9645	3.8625e-06	1.4223e-05
				Cluster-125702.0	0	35.6216	-6.1547	6.4183e-07	2.7686e-06
				Cluster-125702.1	0	38.8665	-6.2805	1.7289e-07	8.2844e-07
				Cluster-12574.0	0	15.5033	-4.9545	0.0027594	0.0045618
				Cluster-125745.1	0	17.5945	-5.1371	0.0011364	0.002124
				Cluster-125745.2	0	52.4864	-6.7139	7.828e-10	5.4551e-09
				Cluster-125745.3	0	21.466	-5.424	0.00022196	0.00052508
				Cluster-125745.4	0	37.4381	-6.2264	3.076e-07	1.4163e-06
				Cluster-125745.7	0	26.9109	-5.7501	2.2871e-05	7.0576e-05
				Cluster-125750.0	0	29.4895	-5.8821	7.8776e-06	2.7031e-05
				Cluster-125753.0	0	49.2502	-6.6221	2.7802e-09	1.7869e-08
				Cluster-125753.1	0	55.3073	-6.7894	2.6124e-10	1.9381e-09
				Cluster-125930.0	0	19.3251	-5.2724	0.00054672	0.0011407
				Cluster-125997.0	0	27.0934	-5.7599	2.1205e-05	6.5889e-05
				Cluster-126113.1	0	18.0755	-5.176	0.00092704	0.0017857
				Cluster-126178.0	0	19.8299	-5.3096	0.00044188	0.00095073
				Cluster-126382.0	0	17.8022	-5.154	0.0010407	0.0019712
				Cluster-126401.0	0	95.4718	-7.577	8.0866e-17	1.1883e-15
				Cluster-126401.1	0	86.5303	-7.4351	2.0731e-15	2.688e-14
				Cluster-126780.0	0	27.9781	-5.8062	1.4701e-05	4.7455e-05
				Cluster-126780.1	0	33.723	-6.0757	1.3894e-06	5.607e-06
				Cluster-12681.0	0	31.0701	-5.9575	4.1126e-06	1.506e-05
				Cluster-126883.3	0	33.0142	-6.045	1.8554e-06	7.3024e-06
				Cluster-126883.4	0	28.3069	-5.8231	1.2833e-05	4.2057e-05
				Cluster-126883.9	0	67.2752	-7.072	2.6663e-12	2.5342e-11
				Cluster-127018.0	0	16.4999	-5.0444	0.0018073	0.0031573
				Cluster-127030.0	0	29.4924	-5.8823	7.8682e-06	2.7003e-05
				Cluster-127233.0	0	21.0139	-5.3933	0.00026841	0.00061761
				Cluster-127233.1	0	45.0376	-6.4931	1.4674e-08	8.4463e-08
				Cluster-127267.0	0	78.7426	-7.2991	3.6406e-14	4.2132e-13
				Cluster-127267.1	0	67.9984	-7.0874	2.0282e-12	1.954e-11
				Cluster-127403.0	0	19.315	-5.2717	0.00054906	0.0011448
				Cluster-127466.0	0	39.3713	-6.2991	1.4111e-07	6.8625e-07
				Cluster-127466.1	0	44.3468	-6.4708	1.9306e-08	1.0903e-07
				Cluster-127582.0	0	23.9105	-5.5796	7.9722e-05	0.00021426
				Cluster-127767.1	0	98.1102	-7.6163	3.1327e-17	4.7764e-16
				Cluster-127767.3	0	39.8825	-6.3177	1.149e-07	5.6929e-07
				Cluster-127950.0	0	101.096	-7.6596	1.0761e-17	1.7006e-16
				Cluster-127950.1	0	102.611	-7.681	6.2712e-18	1.0146e-16
				Cluster-128000.0	0	19.8717	-5.3126	0.00043415	0.00093702
				Cluster-128043.1	0	41.1019	-6.3611	7.0459e-08	3.6239e-07
				Cluster-128043.2	0	38.5781	-6.2697	1.9419e-07	9.2204e-07
				Cluster-128100.0	0	43.9141	-6.4566	2.2931e-08	1.2789e-07
				Cluster-128100.1	0	21.9931	-5.459	0.0001779	0.00043346
				Cluster-128178.0	0	43.2652	-6.4351	2.9692e-08	1.6326e-07
				Cluster-128178.1	0	17.0176	-5.089	0.001451	0.002613
				Cluster-128178.2	0	67.8542	-7.0844	2.1418e-12	2.0578e-11
				Cluster-128193.3	0	65.1306	-7.0253	6.0141e-12	5.4707e-11
				Cluster-128193.4	0	20.0296	-5.3241	0.0004062	0.0008848
				Cluster-128220.0	0	26.8965	-5.7493	2.3008e-05	7.0954e-05
				Cluster-128220.1	0	28.555	-5.8357	1.1583e-05	3.8287e-05
				Cluster-128253.10	0	22.3991	-5.4854	0.00015005	0.00037382
				Cluster-128253.11	0	28.0986	-5.8124	1.3987e-05	4.5423e-05
				Cluster-128253.13	0	26.2475	-5.7141	3.0119e-05	9.0569e-05
				Cluster-128253.14	0	28.7396	-5.845	1.0733e-05	3.5696e-05
				Cluster-128253.15	0	16.2078	-5.0186	0.0020458	0.0035202
				Cluster-128253.5	0	15.8617	-4.9875	0.0023697	0.0039946
				Cluster-128385.0	0	43.9141	-6.4566	2.2931e-08	1.2789e-07
				Cluster-128385.1	0	47.6638	-6.5748	5.192e-09	3.1974e-08
				Cluster-128496.1	0	17.9118	-5.1628	0.00099353	0.0018944
				Cluster-128496.2	0	18.966	-5.2453	0.00063622	0.0012994
				Cluster-128625.0	0	42.9046	-6.4231	3.4281e-08	1.8659e-07
				Cluster-128625.1	0	34.9727	-6.1282	8.3539e-07	3.5203e-06
				Cluster-128747.0	0	39.4319	-6.3013	1.3772e-07	6.712e-07
				Cluster-128806.0	0	27.7618	-5.795	1.6077e-05	5.1423e-05
				Cluster-128899.0	0	17.955	-5.1663	0.0009755	0.0018639
				Cluster-128958.0	0	84.2949	-7.3974	4.7005e-15	5.9038e-14
				Cluster-128958.2	0	77.5888	-7.2778	5.5847e-14	6.34e-13
				Cluster-128967.0	0	276.897	-9.1132	2.5222e-42	1.4729e-40
				Cluster-128967.1	0	307.255	-9.2633	3.3622e-46	2.2259e-44
				Cluster-128980.0	0	15.6778	-4.9707	0.0025622	0.004279
				Cluster-128997.0	0	18.3877	-5.2007	0.00081235	0.0015955
				Cluster-129016.0	0	18.829	-5.2349	0.00067413	0.0013639
				Cluster-129032.1	0	20.3894	-5.3497	0.00034907	0.00077637
				Cluster-129121.1	0	23.5932	-5.5603	9.1023e-05	0.00024085
				Cluster-129494.1	0	21.5605	-5.4303	0.00021333	0.00050721
				Cluster-129590.0	0	23.4353	-5.5506	9.7236e-05	0.00025548
				Cluster-129669.0	0	24.2285	-5.5986	6.981e-05	0.00019072
				Cluster-129784.0	0	50.0434	-6.6451	2.0361e-09	1.3368e-08
				Cluster-129971.0	0	37.857	-6.2425	2.5973e-07	1.2088e-06
				Cluster-130055.0	0	24.7332	-5.6284	5.6556e-05	0.00015837
				Cluster-130055.1	0	24.3006	-5.6029	6.774e-05	0.00018565
				Cluster-130263.1	0	25.2041	-5.6556	4.6482e-05	0.00013342
				Cluster-130486.10	0	23.1144	-5.5307	0.0001112	0.00028718
				Cluster-130486.12	0	28.3783	-5.8267	1.246e-05	4.0926e-05
				Cluster-130486.14	0	18.1317	-5.1804	0.00090524	0.0017499
				Cluster-130685.0	0	17.8663	-5.1592	0.0010128	0.0019255
				Cluster-130685.1	0	51.5576	-6.6881	1.1252e-09	7.6767e-09
				Cluster-130953.1	0	29.204	-5.8681	8.8615e-06	3.0061e-05
				Cluster-130980.0	0	44.9958	-6.4917	1.492e-08	8.576e-08
				Cluster-130980.1	0	51.3413	-6.682	1.2245e-09	8.3173e-09
				Cluster-131026.0	0	24.4448	-5.6115	6.3785e-05	0.00017591
				Cluster-131085.0	0	15.6742	-4.9703	0.0025661	0.0042845
				Cluster-131194.0	0	120.061	-7.9076	1.3564e-20	2.7251e-19
				Cluster-131194.1	0	127.704	-7.9967	9.6712e-22	2.099e-20
				Cluster-131277.5	0	33.6935	-6.0744	1.4062e-06	5.6684e-06
				Cluster-131343.2	0	17.9788	-5.1682	0.00096573	0.0018486
				Cluster-131343.3	0	23.9812	-5.5838	7.7404e-05	0.00020896
				Cluster-131343.4	0	35.3332	-6.143	7.2156e-07	3.0794e-06
				Cluster-131343.5	0	19.3251	-5.2724	0.00054672	0.0011407
				Cluster-131351.0	0	20.4435	-5.3536	0.00034121	0.00076156
				Cluster-131460.1	0	42.0393	-6.3937	4.8425e-08	2.5704e-07
				Cluster-131491.0	0	75.4977	-7.2384	1.2157e-13	1.3336e-12
				Cluster-131491.1	0	76.7956	-7.263	7.4987e-14	8.4002e-13
				Cluster-131531.0	0	15.6238	-4.9657	0.0026218	0.0043651
				Cluster-131547.0	0	19.9647	-5.3194	0.00041746	0.0009054
				Cluster-131584.0	0	74.2718	-7.2147	1.9206e-13	2.0671e-12
				Cluster-131584.1	0	19.4693	-5.2831	0.00051444	0.0010836
				Cluster-131706.0	0	15.7197	-4.9745	0.0025171	0.0042103
				Cluster-131753.1	0	45.3448	-6.5029	1.2991e-08	7.5319e-08
				Cluster-131753.2	0	42.6883	-6.4158	3.7371e-08	2.0216e-07
				Cluster-131856.0	0	19.9049	-5.315	0.00042813	0.0009259
				Cluster-131949.3	0	17.4063	-5.1215	0.0012307	0.002272
				Cluster-131949.4	0	39.2992	-6.2964	1.4526e-07	7.0483e-07
				Cluster-131949.6	0	45.1465	-6.4965	1.4054e-08	8.1112e-08
				Cluster-131960.1	0	15.8906	-4.9901	0.0023408	0.0039552
				Cluster-131963.1	0	16.3074	-5.0275	0.0019612	0.003392
				Cluster-131963.2	0	23.3632	-5.5462	0.00010021	0.0002622
				Cluster-132025.0	0	65.4746	-7.0329	5.2773e-12	4.8339e-11
				Cluster-132025.1	0	65.0419	-7.0233	6.2203e-12	5.6516e-11
				Cluster-132249.0	0	32.3046	-6.0137	2.4798e-06	9.5008e-06
				Cluster-132249.1	0	32.3768	-6.0169	2.4077e-06	9.2515e-06
				Cluster-132390.0	0	24.1816	-5.5958	7.1189e-05	0.00019415
				Cluster-132413.0	0	19.4224	-5.2797	0.00052472	0.0011025
				Cluster-132413.1	0	30.5019	-5.9308	5.1935e-06	1.8571e-05
				Cluster-132596.0	0	49.6352	-6.6333	2.3899e-09	1.5525e-08
				Cluster-132663.1	0	15.8639	-4.9877	0.0023675	0.0039916
				Cluster-132666.0	0	27.0407	-5.7571	2.1672e-05	6.7163e-05
				Cluster-132666.1	0	21.4422	-5.4224	0.00022419	0.00052983
				Cluster-133058.0	0	25.1659	-5.6534	4.7227e-05	0.00013521
				Cluster-133058.2	0	24.1088	-5.5915	7.3387e-05	0.00019937
				Cluster-13319.0	0	17.8108	-5.1547	0.0010369	0.0019648
				Cluster-133245.0	0	465.749	-9.8634	2.7856e-65	3.1059e-63
				Cluster-133245.1	0	487.743	-9.93	8.3718e-68	9.9451e-66
				Cluster-133399.0	0	88.8378	-7.4731	8.9342e-16	1.2004e-14
				Cluster-133399.1	0	83.2854	-7.38	6.8099e-15	8.4257e-14
				Cluster-133496.11	6.5767	2.27214	1.5333	0.0015694	0.0027974
				Cluster-133616.0	0	143.136	-8.1612	5.065e-24	1.2782e-22
				Cluster-133616.1	0	233.992	-8.8703	1.0773e-36	5.1033e-35
				Cluster-133726.0	0	17.8829	-5.1605	0.0010057	0.0019139
				Cluster-133799.0	0	62.9508	-6.9762	1.3797e-11	1.202e-10
				Cluster-133799.1	0	64.393	-7.0088	7.9622e-12	7.1423e-11
				Cluster-134072.2	0	17.955	-5.1663	0.0009755	0.0018639
				Cluster-134327.1	0	18.3877	-5.2007	0.00081235	0.0015955
				Cluster-134446.0	0	15.8639	-4.9877	0.0023675	0.0039916
				Cluster-134509.2	0	15.7918	-4.9811	0.0024411	0.0040984
				Cluster-134632.0	0	106.504	-7.7348	1.5732e-18	2.6841e-17
				Cluster-134632.1	0	113.21	-7.8229	1.481e-19	2.7455e-18
				Cluster-134649.1	0	94.3829	-7.5605	1.1974e-16	1.7256e-15
				Cluster-134649.2	0	97.9422	-7.6139	3.3273e-17	5.0549e-16
				Cluster-134677.0	0	31.2951	-5.9679	3.75e-06	1.3853e-05
				Cluster-134677.2	0	30.6252	-5.9366	4.937e-06	1.7745e-05
				Cluster-134684.0	0	34.9727	-6.1282	8.3539e-07	3.5203e-06
				Cluster-134684.1	0	115.446	-7.8511	6.7714e-20	1.2949e-18
				Cluster-134684.2	0	119.123	-7.8963	1.8787e-20	3.7351e-19
				Cluster-134684.3	0	31.4393	-5.9745	3.5346e-06	1.3119e-05
				Cluster-134764.0	0	24.4448	-5.6115	6.3785e-05	0.00017591
				Cluster-134764.1	0	26.3917	-5.722	2.8368e-05	8.5914e-05
				Cluster-134774.0	0	73.2623	-7.195	2.8013e-13	2.968e-12
				Cluster-134774.1	0	65.763	-7.0392	4.7298e-12	4.3544e-11
				Cluster-134848.0	0	16.4299	-5.0383	0.0018617	0.0032407
				Cluster-134867.0	0	32.6573	-6.0293	2.1468e-06	8.3363e-06
				Cluster-134867.1	0	23.3711	-5.5467	9.9881e-05	0.0002616
				Cluster-134867.2	0	23.4692	-5.5527	9.5868e-05	0.00025225
				Cluster-135445.0	0	46.3658	-6.535	8.6697e-09	5.1599e-08
				Cluster-135445.1	0	42.7604	-6.4182	3.6311e-08	1.9699e-07
				Cluster-13548.0	0	21.1184	-5.4004	0.00025686	0.00059493
				Cluster-135500.0	0	18.604	-5.2175	0.00074136	0.0014761
				Cluster-135518.0	0	424.647	-9.7301	1.7079e-60	1.7049e-58
				Cluster-135518.1	0	425.152	-9.7318	1.4895e-60	1.4908e-58
				Cluster-135568.0	0	16.7292	-5.0643	0.0016398	0.0029025
				Cluster-135607.0	0	15.8639	-4.9877	0.0023675	0.0039916
				Cluster-135649.0	0	25.9591	-5.6982	3.3953e-05	0.00010072
				Cluster-135799.0	0	18.9646	-5.2452	0.00063661	0.0012994
				Cluster-135816.0	0	77.3725	-7.2737	6.0519e-14	6.8438e-13
				Cluster-135816.1	0	74.7045	-7.2231	1.6341e-13	1.7687e-12
				Cluster-135853.3	0	30.2914	-5.9208	5.6631e-06	2.0092e-05
				Cluster-135853.4	0	22.1619	-5.47	0.00016574	0.00040772
				Cluster-135853.6	0	24.5285	-5.6164	6.1598e-05	0.00017071
				Cluster-135997.0	0	17.5678	-5.1349	0.0011493	0.0021451
				Cluster-136054.0	0	21.4725	-5.4244	0.00022136	0.00052382
				Cluster-136054.1	0	15.5192	-4.956	0.0027409	0.0045373
				Cluster-136087.1	0	171.258	-8.42	4.5157e-28	1.4338e-26
				Cluster-136087.2	0	174.286	-8.4453	1.6831e-28	5.4483e-27
				Cluster-136160.4	0	160.297	-8.3246	1.651e-26	4.7985e-25
				Cluster-136160.5	0	177.459	-8.4713	6.0057e-29	1.9949e-27
				Cluster-136162.0	0	20.8394	-5.3812	0.00028885	0.00065838
				Cluster-136374.0	0	36.2706	-6.1807	4.9332e-07	2.1755e-06
				Cluster-136374.1	0	38.7699	-6.2769	1.7975e-07	8.5969e-07
				Cluster-136595.0	0	18.8441	-5.236	0.00066983	0.0013567
				Cluster-136598.0	0	68.0568	-7.0887	1.9839e-12	1.9128e-11
				Cluster-136598.1	0	108.393	-7.7601	8.0679e-19	1.4138e-17
				Cluster-136598.2	0	76.0082	-7.2481	1.0051e-13	1.1113e-12
				Cluster-136598.3	0	102.461	-7.6789	6.6154e-18	1.0675e-16
				Cluster-136607.1	0	15.7975	-4.9816	0.0024352	0.0040943
				Cluster-136623.2	0	19.129	-5.2577	0.00059391	0.001226
				Cluster-136658.0	0	21.0557	-5.3961	0.00026373	0.00060857
				Cluster-136658.1	0	22.9082	-5.5178	0.00012123	0.00030971
				Cluster-136700.0	0	16.789	-5.0694	0.0015987	0.0028396
				Cluster-136700.2	0	30.4298	-5.9274	5.3498e-06	1.9076e-05
				Cluster-136717.0	0	30.2135	-5.9171	5.8474e-06	2.0675e-05
				Cluster-136717.1	0	30.6462	-5.9376	4.8947e-06	1.7608e-05
				Cluster-136722.0	0	20.4788	-5.3561	0.00033617	0.00075176
				Cluster-136722.2	0	19.4794	-5.2839	0.00051226	0.0010802
				Cluster-136857.1	0	20.6591	-5.3687	0.00031161	0.00070402
				Cluster-136955.0	0	17.8108	-5.1547	0.0010369	0.0019648
				Cluster-136955.1	0	15.7918	-4.9811	0.0024411	0.0040984
				Cluster-13704.0	0	19.2912	-5.2699	0.0005546	0.0011553
				Cluster-137098.0	0	23.0747	-5.5282	0.00011307	0.00029137
				Cluster-137179.0	0	21.797	-5.4461	0.00019316	0.00046552
				Cluster-137402.0	0	108.307	-7.759	8.3162e-19	1.4533e-17
				Cluster-137402.1	0	99.2214	-7.6326	2.1037e-17	3.253e-16
				Cluster-137518.0	0	86.7466	-7.4387	1.9156e-15	2.493e-14
				Cluster-137518.2	0	87.5398	-7.4519	1.4339e-15	1.8887e-14
				Cluster-137577.0	0	37.9291	-6.2452	2.5228e-07	1.177e-06
				Cluster-137577.1	0	40.9577	-6.3561	7.4649e-08	3.8229e-07
				Cluster-137684.0	0	84.0786	-7.3937	5.0888e-15	6.3623e-14
				Cluster-137684.1	0	78.3099	-7.2911	4.2738e-14	4.9103e-13
				Cluster-137789.0	0	50.476	-6.6575	1.7184e-09	1.141e-08
				Cluster-13788.0	0	16.1855	-5.0166	0.0020653	0.0035504
				Cluster-138032.0	0	110.47	-7.7875	3.8785e-19	7.0026e-18
				Cluster-138032.1	0	107.874	-7.7532	9.6895e-19	1.6848e-17
				Cluster-138034.0	0	25.9274	-5.6964	3.4404e-05	0.00010194
				Cluster-138157.1	0	15.3591	-4.941	0.0029338	0.0048128
				Cluster-138333.2	0	27.4734	-5.78	1.8116e-05	5.7176e-05
				Cluster-138455.0	0	29.5854	-5.8868	7.5724e-06	2.6115e-05
				Cluster-138861.0	0	204.067	-8.6729	1.206e-32	4.7169e-31
				Cluster-138861.1	0	127.957	-7.9995	8.8655e-22	1.9296e-20
				Cluster-138861.3	0	74.9562	-7.228	1.4877e-13	1.619e-12
				Cluster-139512.0	0	16.5554	-5.0492	0.0017652	0.0030938
				Cluster-139512.1	0	15.605	-4.9639	0.0026427	0.0043966
				Cluster-139593.0	0	15.287	-4.9342	0.0030252	0.0049444
				Cluster-139703.0	0	70.8827	-7.1474	6.8382e-13	6.961e-12
				Cluster-139703.1	0	62.2297	-6.9595	1.8173e-11	1.5618e-10
				Cluster-139722.0	0	33.3863	-6.0612	1.594e-06	6.3652e-06
				Cluster-139722.1	0	35.9101	-6.1663	5.7095e-07	2.4891e-06
				Cluster-139898.1	0	16.2965	-5.0265	0.0019702	0.0034041
				Cluster-139915.0	0	23.1469	-5.5327	0.0001097	0.00028381
				Cluster-140065.0	0	16.8734	-5.0767	0.0015425	0.0027546
				Cluster-140231.1	0	31.2439	-5.9655	3.8296e-06	1.4116e-05
				Cluster-14032.0	0	27.5188	-5.7823	1.7778e-05	5.6283e-05
				Cluster-140331.0	0	30.6296	-5.9369	4.9282e-06	1.7717e-05
				Cluster-140333.0	0	18.604	-5.2175	0.00074136	0.0014761
				Cluster-140423.0	0	19.8666	-5.3123	0.00043508	0.0009387
				Cluster-140423.2	0	23.2911	-5.5417	0.00010328	0.00026922
				Cluster-140657.0	0	117.393	-7.8752	3.4319e-20	6.6974e-19
				Cluster-140657.1	0	123.594	-7.9495	3.9879e-21	8.287e-20
				Cluster-140712.0	0	79.2473	-7.3083	3.0199e-14	3.5216e-13
				Cluster-140712.1	0	76.6514	-7.2602	7.9118e-14	8.8422e-13
				Cluster-140740.0	0	27.4734	-5.78	1.8116e-05	5.7176e-05
				Cluster-140797.0	0	16.6153	-5.0544	0.001721	0.0030289
				Cluster-140835.3	0	17.707	-5.1462	0.0010835	0.0020404
				Cluster-141084.0	0	28.1245	-5.8138	1.3838e-05	4.5029e-05
				Cluster-141084.2	0	24.0122	-5.5857	7.6408e-05	0.00020648
				Cluster-141087.0	0	25.3822	-5.6657	4.316e-05	0.00012495
				Cluster-141087.1	0	26.1754	-5.7101	3.1035e-05	9.3088e-05
				Cluster-141161.2	0	22.4979	-5.4917	0.00014396	0.00036033
				Cluster-141248.0	0	55.0189	-6.7819	2.9218e-10	2.1533e-09
				Cluster-141361.0	0	36.9037	-6.2057	3.8178e-07	1.7204e-06
				Cluster-14138.0	0	16.6282	-5.0556	0.0017115	0.0030151
				Cluster-141541.0	0	24.1225	-5.5923	7.2968e-05	0.00019836
				Cluster-141606.0	0	19.253	-5.267	0.00056362	0.001171
				Cluster-141621.0	0	22.8584	-5.5147	0.00012378	0.00031543
				Cluster-141664.0	0	16.585	-5.0518	0.0017432	0.0030598
				Cluster-141668.1	0	19.3576	-5.2748	0.00053929	0.0011283
				Cluster-141669.0	0	104.413	-7.7062	3.3027e-18	5.4757e-17
				Cluster-141669.1	0	115.302	-7.8493	7.1216e-20	1.3578e-18
				Cluster-141757.1	0	25.8336	-5.6912	3.5771e-05	0.00010567
				Cluster-141946.0	0	19.3612	-5.2751	0.00053847	0.001127
				Cluster-141952.0	0	17.8151	-5.155	0.001035	0.0019627
				Cluster-141952.2	0	21.6477	-5.4361	0.00020565	0.00049157
				Cluster-141988.1	0	22.7784	-5.5096	0.000128	0.00032462
				Cluster-142145.0	0	21.3254	-5.4145	0.00023547	0.00055251
				Cluster-14218.0	0	16.6571	-5.0581	0.0016907	0.0029813
				Cluster-142485.0	0	22.7863	-5.5101	0.00012758	0.00032369
				Cluster-142507.0	0	22.6594	-5.502	0.00013454	0.0003394
				Cluster-142540.0	0	18.4598	-5.2063	0.00078796	0.0015539
				Cluster-142594.1	0	15.5755	-4.9612	0.0026761	0.0044419
				Cluster-142975.0	0	15.5755	-4.9612	0.0026761	0.0044419
				Cluster-143046.0	0	15.7637	-4.9785	0.0024705	0.0041433
				Cluster-143092.0	0	17.5945	-5.1371	0.0011364	0.002124
				Cluster-143287.1	0	19.9741	-5.3201	0.00041582	0.00090255
				Cluster-143299.0	0	16.0802	-5.0072	0.0021597	0.0036868
				Cluster-143368.1	0	27.4907	-5.7809	1.7987e-05	5.6872e-05
				Cluster-143368.2	0	33.2147	-6.0537	1.7096e-06	6.7823e-06
				Cluster-143368.4	0	48.5774	-6.6022	3.6224e-09	2.2873e-08
				Cluster-143368.5	0	15.7802	-4.98	0.0024531	0.0041165
				Cluster-143368.8	0	19.9957	-5.3216	0.00041204	0.00089599
				Cluster-143372.2	0	19.0907	-5.2548	0.00060357	0.001243
				Cluster-143408.3	0	16.1588	-5.0142	0.0020888	0.003586
				Cluster-143427.0	0	61.7971	-6.9495	2.1444e-11	1.8252e-10
				Cluster-143427.1	0	56.7495	-6.8265	1.4945e-10	1.1414e-09
				Cluster-143500.0	0	21.6326	-5.4351	0.00020696	0.00049424
				Cluster-143500.1	0	22.6421	-5.5009	0.00013552	0.00034137
				Cluster-143517.1	0	19.0525	-5.2519	0.00061339	0.0012607
				Cluster-143628.0	0	28.555	-5.8357	1.1583e-05	3.8287e-05
				Cluster-143832.5	0	18.1404	-5.1811	0.00090194	0.0017442
				Cluster-143991.0	0	30.6209	-5.9364	4.9457e-06	1.7775e-05
				Cluster-143991.2	0	27.3854	-5.7753	1.8788e-05	5.9107e-05
				Cluster-144024.1	0	21.0557	-5.3961	0.00026373	0.00060857
				Cluster-144036.0	0	30.9367	-5.9512	4.3441e-06	1.5831e-05
				Cluster-144232.0	0	15.8617	-4.9875	0.0023697	0.0039946
				Cluster-144232.1	0	24.3273	-5.6045	6.699e-05	0.00018392
				Cluster-144232.2	0	22.9327	-5.5193	0.00011999	0.00030707
				Cluster-144232.3	0	25.7882	-5.6886	3.6453e-05	0.00010743
				Cluster-144249.0	0	18.1714	-5.1836	0.00089018	0.0017246
				Cluster-144304.0	0	16.0081	-5.0007	0.0022268	0.0037851
				Cluster-144335.0	0	17.5224	-5.1311	0.0011716	0.0021791
				Cluster-144506.0	0	33.4584	-6.0643	1.5477e-06	6.1943e-06
				Cluster-144506.1	0	29.3482	-5.8752	8.35e-06	2.8472e-05
				Cluster-144650.1	0	22.2094	-5.4731	0.00016247	0.00040065
				Cluster-144650.2	0	16.3686	-5.0329	0.0019108	0.0033133
				Cluster-144921.0	0	50.0138	-6.6443	2.0598e-09	1.3508e-08
				Cluster-144921.1	0	34.8472	-6.123	8.7911e-07	3.6923e-06
				Cluster-144921.4	0	41.0644	-6.3598	7.1525e-08	3.6738e-07
				Cluster-144921.5	0	23.9739	-5.5834	7.7637e-05	0.00020947
				Cluster-145129.0	0	19.5414	-5.2885	0.00049903	0.0010552
				Cluster-145141.0	0	18.1714	-5.1836	0.00089018	0.0017246
				Cluster-145155.3	0	23.9105	-5.5796	7.9722e-05	0.00021426
				Cluster-145155.4	0	70.4321	-7.1382	8.1012e-13	8.1854e-12
				Cluster-145155.5	0	21.748	-5.4428	0.00019718	0.00047392
				Cluster-145155.6	0	71.4538	-7.1589	5.5178e-13	5.6836e-12
				Cluster-14523.0	0	15.7197	-4.9745	0.0025171	0.0042103
				Cluster-145230.0	0	186.256	-8.5411	3.51e-30	1.2257e-28
				Cluster-145230.1	0	176.161	-8.4608	9.151e-29	3.0108e-27
				Cluster-145245.0	0	33.7209	-6.0756	1.3906e-06	5.6108e-06
				Cluster-145245.1	0	41.5605	-6.3771	5.8642e-08	3.0632e-07
				Cluster-145245.2	0	53.095	-6.7305	6.1742e-10	4.368e-09
				Cluster-145245.3	0	25.7918	-5.6888	3.6399e-05	0.00010731
				Cluster-145263.0	0	39.8039	-6.3148	1.1859e-07	5.856e-07
				Cluster-145279.0	0	17.5945	-5.1371	0.0011364	0.002124
				Cluster-145317.0	0	51.1971	-6.678	1.2956e-09	8.7595e-09
				Cluster-145340.0	0	44.2026	-6.4661	2.0446e-08	1.1502e-07
				Cluster-145340.1	0	22.0652	-5.4637	0.0001726	0.00042224
				Cluster-145367.0	0	38.462	-6.2654	2.0349e-07	9.6416e-07
				Cluster-145367.2	0	46.4257	-6.5369	8.4669e-09	5.0479e-08
				Cluster-145367.4	0	85.8474	-7.4237	2.6613e-15	3.4111e-14
				Cluster-145419.0	0	18.8831	-5.239	0.0006589	0.0013379
				Cluster-145468.0	0	34.3237	-6.1011	1.0878e-06	4.4843e-06
				Cluster-145468.1	0	32.8815	-6.0392	1.9588e-06	7.6726e-06
				Cluster-145529.0	0	19.0158	-5.2491	0.00062299	0.0012768
				Cluster-145533.0	0	26.2475	-5.7141	3.0119e-05	9.0569e-05
				Cluster-145533.1	0	23.219	-5.5372	0.00010644	0.00027635
				Cluster-145551.0	0	15.8992	-4.9909	0.0023322	0.0039425
				Cluster-145853.0	0	25.6707	-5.682	3.8279e-05	0.00011231
				Cluster-145853.1	0	22.1373	-5.4684	0.00016745	0.00041133
				Cluster-145909.0	0	19.3251	-5.2724	0.00054672	0.0011407
				Cluster-145909.1	0	19.1088	-5.2562	0.000599	0.0012345
				Cluster-145965.4	0	42.1835	-6.3986	4.5714e-08	2.4363e-07
				Cluster-145965.5	0	40.0924	-6.3253	1.0562e-07	5.2625e-07
				Cluster-1461.0	0	16.4501	-5.04	0.0018459	0.0032174
				Cluster-146168.2	0	15.8639	-4.9877	0.0023675	0.0039916
				Cluster-146264.0	0	19.4895	-5.2846	0.00051008	0.001076
				Cluster-146264.1	0	17.7084	-5.1464	0.0010828	0.0020395
				Cluster-146318.1	0	45.0563	-6.4937	1.4566e-08	8.3849e-08
				Cluster-146318.2	0	45.1472	-6.4966	1.405e-08	8.1101e-08
				Cluster-146347.0	0	19.7578	-5.3043	0.00045552	0.00097551
				Cluster-146405.1	0	17.955	-5.1663	0.0009755	0.0018639
				Cluster-146550.0	0	15.936	-4.9942	0.0022961	0.0038886
				Cluster-146610.0	0	37.857	-6.2425	2.5973e-07	1.2088e-06
				Cluster-146610.1	0	35.4053	-6.1459	7.0074e-07	2.9986e-06
				Cluster-146668.0	0	33.6747	-6.0736	1.417e-06	5.7053e-06
				Cluster-146668.1	0	27.3032	-5.771	1.9439e-05	6.0978e-05
				Cluster-146679.0	0	19.5414	-5.2885	0.00049903	0.0010552
				Cluster-146760.2	0	33.8189	-6.0798	1.3361e-06	5.415e-06
				Cluster-146769.0	0	20.6952	-5.3712	0.00030692	0.00069436
				Cluster-146866.0	0	17.234	-5.1072	0.0013239	0.0024132
				Cluster-146866.1	0	22.7142	-5.5055	0.00013149	0.00033254
				Cluster-14688.0	0	49.2502	-6.6221	2.7802e-09	1.7869e-08
				Cluster-146895.3	0	17.769	-5.1513	0.0010554	0.0019958
				Cluster-146895.5	0	21.3225	-5.4143	0.00023575	0.00055305
				Cluster-146895.7	0	16.9946	-5.087	0.0014653	0.0026361
				Cluster-147129.3	0	80.2771	-7.3269	2.0635e-14	2.4414e-13
				Cluster-147129.5	0	74.9187	-7.2273	1.5086e-13	1.6408e-12
				Cluster-147167.0	0	24.1809	-5.5958	7.121e-05	0.00019418
				Cluster-147167.1	0	17.4315	-5.1236	0.0012176	0.0022521
				Cluster-147193.0	0	31.7609	-5.9892	3.0981e-06	1.1635e-05
				Cluster-147349.0	0	32.5931	-6.0265	2.2039e-06	8.5405e-06
				Cluster-147349.1	0	36.4869	-6.1893	4.5193e-07	2.0078e-06
				Cluster-147458.0	0	74.5971	-7.221	1.701e-13	1.839e-12
				Cluster-147458.1	0	19.9748	-5.3201	0.00041569	0.00090255
				Cluster-147458.2	0	30.9692	-5.9528	4.2866e-06	1.5636e-05
				Cluster-147458.3	0	59.23	-6.8883	5.7415e-11	4.6365e-10
				Cluster-147458.4	0	24.871	-5.6364	5.3401e-05	0.00015064
				Cluster-147458.7	0	22.5469	-5.4949	0.00014103	0.0003537
				Cluster-147458.8	0	28.555	-5.8357	1.1583e-05	3.8287e-05
				Cluster-147477.0	0	25.9519	-5.6978	3.4055e-05	0.00010098
				Cluster-147477.3	0	18.9559	-5.2446	0.00063894	0.0013031
				Cluster-147489.0	0	27.1698	-5.7639	2.0543e-05	6.4059e-05
				Cluster-147754.0	0	38.2176	-6.2562	2.2457e-07	1.0555e-06
				Cluster-147754.2	0	34.2501	-6.098	1.1209e-06	4.6082e-06
				Cluster-147854.0	0	27.6147	-5.7874	1.7086e-05	5.4318e-05
				Cluster-147883.0	0	17.3061	-5.1132	0.001284	0.0023523
				Cluster-148014.1	0	18.0286	-5.1722	0.00094561	0.0018156
				Cluster-148139.1	0	27.2744	-5.7695	1.9673e-05	6.164e-05
				Cluster-148139.4	0	28.8925	-5.8526	1.0076e-05	3.3717e-05
				Cluster-148197.0	0	15.9108	-4.9919	0.0023208	0.0039256
				Cluster-148324.2	0	26.2677	-5.7152	2.9867e-05	8.9955e-05
				Cluster-148324.3	0	22.2203	-5.4738	0.00016173	0.0003992
				Cluster-148375.0	0	35.6216	-6.1547	6.4183e-07	2.7686e-06
				Cluster-148375.1	0	33.6026	-6.0705	1.4593e-06	5.8619e-06
				Cluster-148467.2	0.107112	20.7392	-7.5971	0.0001037	0.00027024
				Cluster-148514.0	0	42.154	-6.3976	4.6257e-08	2.4632e-07
				Cluster-148514.1	0	53.5767	-6.7435	5.118e-10	3.6574e-09
				Cluster-148539.0	0	24.054	-5.5882	7.5085e-05	0.00020329
				Cluster-148671.0	0	43.5767	-6.4455	2.6227e-08	1.4503e-07
				Cluster-148671.1	0	20.2777	-5.3418	0.00036589	0.00080841
				Cluster-148807.0	0	34.3958	-6.1042	1.0563e-06	4.3659e-06
				Cluster-148807.1	0	31.4393	-5.9745	3.5346e-06	1.3119e-05
				Cluster-148814.0	0	16.8849	-5.0777	0.001535	0.002745
				Cluster-14904.0	0	16.1898	-5.017	0.0020615	0.003545
				Cluster-149058.2	0	16.7321	-5.0645	0.0016378	0.0029025
				Cluster-149116.2	0	17.7575	-5.1504	0.0010606	0.0020042
				Cluster-149266.0	0	23.5074	-5.555	9.4348e-05	0.00024858
				Cluster-149266.1	0	31.5836	-5.9811	3.3317e-06	1.2436e-05
				Cluster-149309.1	0	23.3747	-5.5469	9.973e-05	0.00026129
				Cluster-149450.0	0	49.2502	-6.6221	2.7802e-09	1.7869e-08
				Cluster-149450.1	0	51.5576	-6.6881	1.1252e-09	7.6767e-09
				Cluster-149815.0	0	16.8035	-5.0707	0.0015889	0.0028268
				Cluster-149815.4	0	26.3196	-5.7181	2.923e-05	8.8203e-05
				Cluster-150052.0	0	26.1033	-5.7062	3.1978e-05	9.561e-05
				Cluster-150066.0	0	15.5033	-4.9545	0.0027594	0.0045618
				Cluster-150125.0	0	118.763	-7.8919	2.1297e-20	4.2232e-19
				Cluster-150125.1	0	115.59	-7.8529	6.4386e-20	1.235e-18
				Cluster-150500.0	0	36.6968	-6.1976	4.1512e-07	1.8566e-06
				Cluster-150669.8	0	22.2224	-5.4739	0.00016158	0.00039888
				Cluster-150688.0	0	18.3488	-5.1976	0.00082584	0.001619
				Cluster-150704.0	0	30.7904	-5.9444	4.6132e-06	1.6695e-05
				Cluster-150769.2	0	19.253	-5.267	0.00056362	0.001171
				Cluster-150798.0	0	32.3955	-6.0177	2.3893e-06	9.1901e-06
				Cluster-150798.1	0	32.5743	-6.0257	2.2208e-06	8.6001e-06
				Cluster-150798.2	0	30.1089	-5.9121	6.1044e-06	2.1511e-05
				Cluster-150798.3	0	19.5414	-5.2885	0.00049903	0.0010552
				Cluster-151043.0	0	53.144	-6.7318	6.0573e-10	4.2911e-09
				Cluster-151043.1	0	49.6828	-6.6347	2.3456e-09	1.5248e-08
				Cluster-151124.0	0	25.5985	-5.678	3.9445e-05	0.00011528
				Cluster-151124.1	0	20.8394	-5.3812	0.00028885	0.00065838
				Cluster-151216.1	0	182.293	-8.5101	1.2578e-29	4.3092e-28
				Cluster-151216.2	0	131.827	-8.0425	2.3536e-22	5.3517e-21
				Cluster-151216.7	0	30.6462	-5.9376	4.8947e-06	1.7608e-05
				Cluster-151216.9	0	32.9515	-6.0423	1.9036e-06	7.4726e-06
				Cluster-151262.0	0	45.8841	-6.5199	1.0491e-08	6.1592e-08
				Cluster-151262.1	0	44.1074	-6.4629	2.1234e-08	1.1916e-07
				Cluster-151262.2	0	28.3603	-5.8258	1.2553e-05	4.1214e-05
				Cluster-151262.3	0	42.234	-6.4003	4.4801e-08	2.391e-07
				Cluster-151278.1	0	17.849	-5.1578	0.0010203	0.0019379
				Cluster-151402.0	0	32.8419	-6.0375	1.9908e-06	7.7892e-06
				Cluster-151402.1	0	32.9666	-6.0429	1.8919e-06	7.4304e-06
				Cluster-151467.1	0	34.1795	-6.0951	1.1536e-06	4.731e-06
				Cluster-151467.2	0	94.5466	-7.563	1.1287e-16	1.6322e-15
				Cluster-151467.3	0	45.4097	-6.5049	1.2661e-08	7.3484e-08
				Cluster-151514.0	0	22.2816	-5.4778	0.00015763	0.00039025
				Cluster-151514.1	0	29.0569	-5.8608	9.4157e-06	3.1748e-05
				Cluster-151607.0	0	105.351	-7.7191	2.3679e-18	3.9777e-17
				Cluster-151607.1	0	107.947	-7.7542	9.4457e-19	1.6447e-17
				Cluster-151623.0	0	109.893	-7.78	4.7522e-19	8.4997e-18
				Cluster-151623.1	0	78.5263	-7.2951	3.9444e-14	4.5483e-13
				Cluster-151835.1	0	57.759	-6.852	1.0119e-10	7.9185e-10
				Cluster-151835.4	0	52.1345	-6.7042	8.9807e-10	6.2129e-09
				Cluster-151844.1	0	16.8193	-5.072	0.0015783	0.0028115
				Cluster-151844.3	0	19.4268	-5.28	0.00052376	0.0011008
				Cluster-151879.0	0	434.094	-9.7619	1.3282e-61	1.3506e-59
				Cluster-151879.1	0	443.828	-9.7939	9.6794e-63	1.0196e-60
				Cluster-151896.1	0	69.0079	-7.1087	1.3853e-12	1.3601e-11
				Cluster-151896.2	0	75.2093	-7.2328	1.3537e-13	1.4773e-12
				Cluster-151981.0	0	19.5414	-5.2885	0.00049903	0.0010552
				Cluster-152025.0	0	18.3884	-5.2007	0.00081211	0.0015955
				Cluster-152036.0	0	21.4884	-5.4255	0.00021988	0.00052079
				Cluster-152036.4	0	21.236	-5.4084	0.00024448	0.00057087
				Cluster-152078.1	0	23.2269	-5.5377	0.00010609	0.00027569
				Cluster-152078.2	0	27.1698	-5.7639	2.0543e-05	6.4059e-05
				Cluster-152078.3	0	34.0273	-6.0886	1.2273e-06	5.0114e-06
				Cluster-152162.0	0	28.9877	-5.8574	9.6884e-06	3.2542e-05
				Cluster-152364.1	0	16.1862	-5.0167	0.0020647	0.0035494
				Cluster-152364.2	0	15.287	-4.9342	0.0030252	0.0049444
				Cluster-152373.0	0	16.0802	-5.0072	0.0021597	0.0036868
				Cluster-152423.0	0	20.1183	-5.3304	0.0003913	0.00085631
				Cluster-152423.1	0	18.9646	-5.2452	0.00063661	0.0012994
				Cluster-152518.0	0	26.2475	-5.7141	3.0119e-05	9.0569e-05
				Cluster-152518.1	0	23.5074	-5.555	9.4348e-05	0.00024858
				Cluster-152671.0	0	35.4053	-6.1459	7.0074e-07	2.9986e-06
				Cluster-152671.1	0	30.5019	-5.9308	5.1935e-06	1.8571e-05
				Cluster-152730.0	0	15.5755	-4.9612	0.0026761	0.0044419
				Cluster-152744.0	0	140.9	-8.1385	1.0771e-23	2.655e-22
				Cluster-152744.1	0	138.016	-8.1087	2.8602e-23	6.8553e-22
				Cluster-152776.0	0	22.7863	-5.5101	0.00012758	0.00032369
				Cluster-152846.0	0	74.6324	-7.2217	1.6787e-13	1.8155e-12
				Cluster-152846.1	0	67.061	-7.0674	2.8915e-12	2.7333e-11
				Cluster-152866.2	0	28.2767	-5.8215	1.2994e-05	4.255e-05
				Cluster-152919.2	0	31.9636	-5.9984	2.8513e-06	1.0776e-05
				Cluster-152919.4	0	39.1694	-6.2917	1.5305e-07	7.4016e-07
				Cluster-153019.0	0	24.589	-5.6199	6.0061e-05	0.00016709
				Cluster-153019.1	0	21.4884	-5.4255	0.00021988	0.00052079
				Cluster-153037.0	0	33.8189	-6.0798	1.3361e-06	5.415e-06
				Cluster-153037.1	0	31.4393	-5.9745	3.5346e-06	1.3119e-05
				Cluster-15312.0	0	20.9115	-5.3862	0.00028022	0.00064077
				Cluster-15312.1	0	18.9646	-5.2452	0.00063661	0.0012994
				Cluster-153148.0	0	46.2937	-6.5327	8.9206e-09	5.296e-08
				Cluster-153172.0	0	27.7618	-5.795	1.6077e-05	5.1423e-05
				Cluster-153172.1	0	28.8434	-5.8502	1.0282e-05	3.4343e-05
				Cluster-153252.0	0	20.1904	-5.3356	0.00037959	0.00083456
				Cluster-153252.1	0	19.0367	-5.2507	0.00061752	0.0012675
				Cluster-153439.1	0	23.8225	-5.5743	8.2706e-05	0.00022123
				Cluster-153463.0	0	19.1088	-5.2562	0.000599	0.0012345
				Cluster-153463.1	0	19.5414	-5.2885	0.00049903	0.0010552
				Cluster-153478.0	0	15.6476	-4.9679	0.0025954	0.0043244
				Cluster-153613.2	0	19.8789	-5.3132	0.00043284	0.00093445
				Cluster-153728.0	0	18.604	-5.2175	0.00074136	0.0014761
				Cluster-153752.1	0	15.5041	-4.9546	0.0027586	0.0045618
				Cluster-153752.3	0	18.2428	-5.1893	0.0008637	0.0016821
				Cluster-15401.1	0	46.0284	-6.5245	9.9085e-09	5.8398e-08
				Cluster-15401.2	0	56.9658	-6.832	1.3746e-10	1.057e-09
				Cluster-154092.4	0.269066	39.1016	-7.1831	9.5274e-08	4.7923e-07
				Cluster-154092.8	0.0951158	13.1605	-7.1123	0.0019726	0.0034079
				Cluster-154108.0	0	23.0019	-5.5237	0.00011656	0.00029924
				Cluster-154108.1	0	24.2429	-5.5995	6.9391e-05	0.00018974
				Cluster-154360.0	0	40.4846	-6.3393	9.0234e-08	4.5562e-07
				Cluster-154362.0	0	16.2244	-5.0201	0.0020314	0.0034971
				Cluster-154362.1	0	16.7292	-5.0643	0.0016398	0.0029025
				Cluster-154402.2	0	17.0544	-5.0921	0.0014286	0.0025792
				Cluster-154517.0	0	21.6758	-5.438	0.00020324	0.00048647
				Cluster-154517.1	0	26.7458	-5.7412	2.4492e-05	7.5117e-05
				Cluster-154517.3	0	18.7216	-5.2266	0.00070544	0.0014162
				Cluster-154586.10	0	110.759	-7.7913	3.5041e-19	6.3477e-18
				Cluster-154586.11	0	246.438	-8.9451	2.3935e-38	1.2025e-36
				Cluster-154586.13	0	244.227	-8.9321	4.6933e-38	2.3303e-36
				Cluster-154586.16	0	106.432	-7.7338	1.6139e-18	2.7511e-17
				Cluster-154586.19	0	62.7345	-6.9712	1.4985e-11	1.3011e-10
				Cluster-154586.3	0	49.1781	-6.6199	2.8601e-09	1.8357e-08
				Cluster-154586.4	0	522.603	-10.03	9.4999e-72	1.2364e-69
				Cluster-154586.8	0	37.7128	-6.237	2.753e-07	1.2772e-06
				Cluster-154586.9	0	25.3757	-5.6654	4.3277e-05	0.00012521
				Cluster-154720.0	0	23.5074	-5.555	9.4348e-05	0.00024858
				Cluster-154816.0	0	44.5631	-6.4778	1.7716e-08	1.0051e-07
				Cluster-154816.1	0	39.2992	-6.2964	1.4526e-07	7.0483e-07
				Cluster-154862.0	0	36.766	-6.2003	4.0365e-07	1.8096e-06
				Cluster-154862.1	0	30.5019	-5.9308	5.1935e-06	1.8571e-05
				Cluster-154878.3	0	17.2693	-5.1101	0.0013042	0.0023836
				Cluster-154878.4	0	18.8629	-5.2375	0.00066455	0.0013477
				Cluster-155141.0	0	20.031	-5.3242	0.00040595	0.00088431
				Cluster-155141.2	0	18.3552	-5.1981	0.00082358	0.0016149
				Cluster-155151.0	0	29.7102	-5.8929	7.1932e-06	2.4943e-05
				Cluster-155151.1	0	29.1744	-5.8666	8.9702e-06	3.0389e-05
				Cluster-155165.1	0	23.8622	-5.5767	8.1347e-05	0.00021796
				Cluster-155165.3	0	24.3359	-5.605	6.6749e-05	0.0001833
				Cluster-155179.1	0	15.7701	-4.9791	0.0024637	0.0041324
				Cluster-155185.0	0	25.1659	-5.6534	4.7227e-05	0.00013521
				Cluster-155185.1	0	29.9972	-5.9068	6.3917e-06	2.2412e-05
				Cluster-155194.0	0	29.6366	-5.8893	7.4144e-06	2.5619e-05
				Cluster-155276.0	0	38.2976	-6.2592	2.1743e-07	1.0248e-06
				Cluster-155276.1	0	22.2736	-5.4773	0.00015815	0.00039145
				Cluster-155479.0	0	71.1712	-7.1532	6.1358e-13	6.2694e-12
				Cluster-155507.0	0	18.2081	-5.1865	0.00087644	0.0017031
				Cluster-155507.1	0	21.0391	-5.395	0.00026558	0.0006119
				Cluster-155507.2	0	61.9766	-6.9537	2.002e-11	1.7121e-10
				Cluster-155507.3	0	64.698	-7.0156	7.0896e-12	6.4017e-11
				Cluster-155576.0	0	34.1074	-6.092	1.188e-06	4.8594e-06
				Cluster-155576.2	0	39.3713	-6.2991	1.4111e-07	6.8625e-07
				Cluster-155655.0	0	25.1883	-5.6547	4.679e-05	0.00013417
				Cluster-155655.2	0	17.4041	-5.1214	0.0012318	0.0022735
				Cluster-155757.0	0	18.6127	-5.2182	0.00073865	0.0014727
				Cluster-155794.0	0	17.6673	-5.143	0.0011018	0.00207
				Cluster-15593.0	0	23.9242	-5.5804	7.9267e-05	0.00021328
				Cluster-156001.2	0	20.0462	-5.3253	0.00040337	0.00087914
				Cluster-156001.4	0	18.8066	-5.2332	0.00068052	0.0013744
				Cluster-156048.0	0	35.7824	-6.1612	6.0129e-07	2.6097e-06
				Cluster-156051.0	0	22.57	-5.4963	0.00013968	0.00035071
				Cluster-156057.0	0	21.2064	-5.4064	0.00024754	0.00057729
				Cluster-156264.1	0	16.0651	-5.0059	0.0021736	0.003708
				Cluster-156363.0	0	27.058	-5.758	2.1517e-05	6.6779e-05
				Cluster-156486.4	0.0805485	30.1897	-8.55	4.3378e-06	1.5812e-05
				Cluster-156486.7	0.0604114	34.3597	-9.1517	1.6273e-06	6.4861e-06
				Cluster-156486.8	0.072408	19.1376	-8.046	0.00021123	0.00050308
				Cluster-156592.2	0	51.6651	-6.6911	1.0789e-09	7.382e-09
				Cluster-156592.4	0	26.5742	-5.732	2.6299e-05	8.0196e-05
				Cluster-156637.0	0	19.0987	-5.2554	0.00060156	0.0012393
				Cluster-156637.3	0	21.965	-5.4571	0.00018001	0.000438
				Cluster-156674.0	0	19.0367	-5.2507	0.00061752	0.0012675
				Cluster-156921.0	0	23.8023	-5.573	8.3407e-05	0.00022296
				Cluster-156921.5	0	29.5739	-5.8863	7.6085e-06	2.6223e-05
				Cluster-156927.1	0	27.906	-5.8025	1.5146e-05	4.8747e-05
				Cluster-156927.2	0	63.4556	-6.9877	1.138e-11	1.0017e-10
				Cluster-157041.0	0	19.7578	-5.3043	0.00045552	0.00097551
				Cluster-157041.1	0	25.8149	-5.6901	3.6051e-05	0.00010638
				Cluster-157280.0	0	19.4693	-5.2831	0.00051444	0.0010836
				Cluster-157329.0	0	15.8401	-4.9855	0.0023916	0.0040281
				Cluster-157329.1	0	42.7121	-6.4166	3.7017e-08	2.0051e-07
				Cluster-157343.1	0	21.6679	-5.4375	0.00020391	0.00048788
				Cluster-157343.4	0	20.5077	-5.3581	0.00033212	0.00074404
				Cluster-157407.0	0	15.7701	-4.9791	0.0024637	0.0041324
				Cluster-1576.0	0	17.1618	-5.1011	0.001365	0.0024766
				Cluster-157613.0	0	23.1952	-5.5358	0.00010751	0.00027881
				Cluster-157613.1	0	22.0732	-5.4642	0.00017202	0.00042133
				Cluster-157618.11	0	18.3415	-5.197	0.00082836	0.0016233
				Cluster-157618.12	0	21.5662	-5.4307	0.00021281	0.00050631
				Cluster-157618.15	0	31.5864	-5.9812	3.3278e-06	1.2425e-05
				Cluster-157618.16	0	31.0738	-5.9576	4.1065e-06	1.5042e-05
				Cluster-157618.18	0	17.4647	-5.1264	0.0012006	0.002226
				Cluster-157618.6	0	26.6485	-5.736	2.5501e-05	7.7943e-05
				Cluster-157892.0	0	28.1224	-5.8136	1.385e-05	4.5029e-05
				Cluster-157892.1	0	24.1564	-5.5943	7.1943e-05	0.00019584
				Cluster-157900.0	0	207.024	-8.6937	4.7471e-33	1.9015e-31
				Cluster-157900.1	0	195.342	-8.6099	1.9189e-31	7.1179e-30
				Cluster-157929.0	0	17.3061	-5.1132	0.001284	0.0023523
				Cluster-157995.0	0	198.948	-8.6362	6.0991e-32	2.2959e-30
				Cluster-157995.1	0	194.549	-8.604	2.4706e-31	9.1199e-30
				Cluster-158026.0	0	19.0367	-5.2507	0.00061752	0.0012675
				Cluster-158071.0	0	73.9834	-7.2091	2.1391e-13	2.2945e-12
				Cluster-158071.1	0	72.2528	-7.175	4.0886e-13	4.2575e-12
				Cluster-158136.1	0	37.2874	-6.2206	3.2692e-07	1.4969e-06
				Cluster-158136.3	0	46.0053	-6.5237	9.9994e-09	5.8852e-08
				Cluster-158159.1	0	4054.59	-12.985	0	0
				Cluster-158159.4	0	4127.57	-13.011	0	0
				Cluster-158159.5	0	17.3782	-5.1192	0.0012454	0.0022927
				Cluster-158159.9	0	32.8815	-6.0392	1.9588e-06	7.6726e-06
				Cluster-158427.4	0	17.2203	-5.106	0.0013316	0.0024251
				Cluster-158427.5	0	17.6825	-5.1442	0.0010948	0.002059
				Cluster-158451.1	0	15.9072	-4.9916	0.0023244	0.0039308
				Cluster-158464.0	0	40.6692	-6.3459	8.3796e-08	4.2548e-07
				Cluster-158464.1	0	38.0863	-6.2512	2.3677e-07	1.1093e-06
				Cluster-158469.1	0	19.0013	-5.248	0.0006268	0.0012834
				Cluster-158469.2	0	19.902	-5.3148	0.00042865	0.00092645
				Cluster-158510.0	0	34.8436	-6.1228	8.804e-07	3.6965e-06
				Cluster-158551.0	0	58.3496	-6.8666	8.0583e-11	6.3911e-10
				Cluster-158997.1	0.0642674	16.5129	-8.0053	0.00057224	0.001187
				Cluster-159033.0	0.128535	19.6135	-7.2535	0.00015713	0.00038943
				Cluster-159033.3	0	20.4067	-5.351	0.00034654	0.00077123
				Cluster-159037.0	0	210.823	-8.7199	1.4377e-33	5.8636e-32
				Cluster-159037.1	0	35.8603	-6.1643	5.8259e-07	2.5369e-06
				Cluster-159037.2	0	191.883	-8.5841	5.7846e-31	2.1108e-29
				Cluster-159037.3	0	24.9474	-5.6408	5.1727e-05	0.00014634
				Cluster-159102.0	0	15.5755	-4.9612	0.0026761	0.0044419
				Cluster-159102.1	0	16.7292	-5.0643	0.0016398	0.0029025
				Cluster-159376.1	0	19.0612	-5.2526	0.00061116	0.0012569
				Cluster-159643.1	0	48.4671	-6.5989	3.7832e-09	2.3821e-08
				Cluster-159709.4	0.042845	13.4951	-8.2991	0.0019774	0.0034152
				Cluster-159730.0	0	23.2356	-5.5383	0.00010571	0.00027487
				Cluster-159788.0	0	17.5945	-5.1371	0.0011364	0.002124
				Cluster-159998.0	0	88.0446	-7.4602	1.1928e-15	1.5837e-14
				Cluster-159998.1	0	93.2364	-7.5428	1.8116e-16	2.5785e-15
				Cluster-160046.13	0	16.6838	-5.0604	0.0016717	0.0029533
				Cluster-160046.16	0	19.2653	-5.2679	0.00056071	0.0011662
				Cluster-160062.1	0	17.6248	-5.1395	0.0011219	0.0021017
				Cluster-160069.0	0	18.0993	-5.1779	0.00091776	0.0017697
				Cluster-160069.1	0	32.521	-6.0233	2.2698e-06	8.7712e-06
				Cluster-160183.0	0	16.7292	-5.0643	0.0016398	0.0029025
				Cluster-160209.0	0	25.3101	-5.6616	4.4475e-05	0.00012828
				Cluster-160228.5	0	20.3519	-5.3471	0.00035463	0.00078705
				Cluster-160228.7	0	23.1606	-5.5336	0.00010908	0.00028259
				Cluster-160398.2	0	26.1992	-5.7115	3.0729e-05	9.2274e-05
				Cluster-160398.3	0	24.827	-5.6338	5.4389e-05	0.00015324
				Cluster-160473.0	0	27.257	-5.7686	1.9814e-05	6.2038e-05
				Cluster-160473.2	0	20.137	-5.3318	0.00038822	0.00085089
				Cluster-16080.0	0	63.095	-6.9795	1.3058e-11	1.1405e-10
				Cluster-160857.0	0	17.4503	-5.1252	0.0012079	0.002237
				Cluster-160857.1	0	20.0462	-5.3253	0.00040337	0.00087914
				Cluster-160870.0	0	24.1261	-5.5925	7.2858e-05	0.00019809
				Cluster-160904.0	0	31.2951	-5.9679	3.75e-06	1.3853e-05
				Cluster-160950.0	0	22.4258	-5.4871	0.00014838	0.00037017
				Cluster-160950.1	0	29.9972	-5.9068	6.3917e-06	2.2412e-05
				Cluster-160966.0	0	66.4841	-7.0549	3.5978e-12	3.3577e-11
				Cluster-160966.1	0	72.6134	-7.1822	3.5718e-13	3.7418e-12
				Cluster-161101.0	0	20.1904	-5.3356	0.00037959	0.00083456
				Cluster-161101.1	0	23.3632	-5.5462	0.00010021	0.0002622
				Cluster-161117.1	0	18.6321	-5.2197	0.0007326	0.0014619
				Cluster-161229.0	0	15.7911	-4.981	0.0024419	0.0040993
				Cluster-161229.1	0	43.7613	-6.4516	2.4369e-08	1.3532e-07
				Cluster-161261.1	0	27.7452	-5.7942	1.6188e-05	5.1751e-05
				Cluster-161261.2	0	27.5678	-5.7849	1.7421e-05	5.5285e-05
				Cluster-161357.0	0	20.6231	-5.3662	0.00031637	0.00071309
				Cluster-161453.1	0	16.8013	-5.0705	0.0015904	0.0028268
				Cluster-161524.0	0	24.0843	-5.59	7.4142e-05	0.00020101
				Cluster-161565.1	0	42.9796	-6.4256	3.3271e-08	1.815e-07
				Cluster-161565.2	0	43.7144	-6.45	2.4828e-08	1.3773e-07
				Cluster-161709.0	0	18.1714	-5.1836	0.00089018	0.0017246
				Cluster-161709.1	0	19.3251	-5.2724	0.00054672	0.0011407
				Cluster-161717.1	0	15.287	-4.9342	0.0030252	0.0049444
				Cluster-161738.0	0	16.9765	-5.0855	0.0014765	0.002654
				Cluster-161783.0	0	21.4379	-5.4221	0.0002246	0.0005307
				Cluster-161825.0	0	16.1949	-5.0175	0.0020571	0.0035379
				Cluster-161825.2	0	26.7523	-5.7416	2.4426e-05	7.4927e-05
				Cluster-161856.0	0	30.6346	-5.9371	4.918e-06	1.7682e-05
				Cluster-161856.2	0	24.0886	-5.5903	7.4008e-05	0.00020089
				Cluster-161967.0	0	24.3006	-5.6029	6.774e-05	0.00018565
				Cluster-161967.1	0	23.8679	-5.577	8.1151e-05	0.00021755
				Cluster-162305.0	0	23.4346	-5.5506	9.7265e-05	0.00025553
				Cluster-162386.2	0	20.3887	-5.3497	0.00034918	0.00077656
				Cluster-162489.0	0	16.2965	-5.0265	0.0019702	0.0034041
				Cluster-162634.0	0	37.2801	-6.2203	3.2787e-07	1.4995e-06
				Cluster-162634.1	0	42.8325	-6.4206	3.5281e-08	1.917e-07
				Cluster-162747.0	0	25.887	-5.6942	3.4987e-05	0.00010347
				Cluster-162768.0	0	16.2223	-5.0199	0.0020333	0.0035001
				Cluster-162925.1	0.114182	121.155	-10.051	7.0598e-18	1.1373e-16
				Cluster-162925.3	0.057198	60.9188	-10.057	1.02e-09	7.0034e-09
				Cluster-163098.0	0	32.0162	-6.0007	2.7905e-06	1.0569e-05
				Cluster-163098.1	0	19.4693	-5.2831	0.00051444	0.0010836
				Cluster-163256.0	0	23.1469	-5.5327	0.0001097	0.00028381
				Cluster-163256.1	0	22.1373	-5.4684	0.00016745	0.00041133
				Cluster-163321.1	0	16.9455	-5.0828	0.001496	0.0026836
				Cluster-163396.1	0	75.4977	-7.2384	1.2157e-13	1.3336e-12
				Cluster-163396.3	0	78.8147	-7.3004	3.5446e-14	4.1058e-13
				Cluster-163400.1	0	19.6856	-5.2991	0.00046958	0.0010017
				Cluster-163400.2	0	18.604	-5.2175	0.00074136	0.0014761
				Cluster-163463.0	0	22.1885	-5.4717	0.0001639	0.00040365
				Cluster-163468.0	0	29.5501	-5.8851	7.6834e-06	2.6453e-05
				Cluster-163468.1	0	57.9753	-6.8574	9.309e-11	7.3161e-10
				Cluster-163468.2	0	26.1898	-5.7109	3.0849e-05	9.2597e-05
				Cluster-163523.0	0	75.9303	-7.2466	1.0347e-13	1.143e-12
				Cluster-163523.1	0	81.9875	-7.3573	1.0979e-14	1.3307e-13
				Cluster-163554.0	0	55.4724	-6.7937	2.4504e-10	1.8239e-09
				Cluster-163578.0	0	45.2842	-6.5009	1.3307e-08	7.7045e-08
				Cluster-163578.1	0	76.4351	-7.2562	8.5747e-14	9.5412e-13
				Cluster-163578.2	0	55.0189	-6.7819	2.9218e-10	2.1533e-09
				Cluster-163578.3	0	51.3413	-6.682	1.2245e-09	8.3173e-09
				Cluster-163578.4	0	39.5999	-6.3074	1.2872e-07	6.3139e-07
				Cluster-163578.5	0	35.3931	-6.1454	7.0423e-07	3.0126e-06
				Cluster-163613.0	0	34.4607	-6.1069	1.0288e-06	4.2625e-06
				Cluster-163626.2	0	18.1483	-5.1818	0.00089891	0.0017397
				Cluster-163626.6	0	19.1073	-5.2561	0.00059936	0.001235
				Cluster-163627.0	0	26.9686	-5.7532	2.233e-05	6.9053e-05
				Cluster-163631.0	0	23.0747	-5.5282	0.00011307	0.00029137
				Cluster-163888.1	0	19.3972	-5.2778	0.00053034	0.0011122
				Cluster-164439.0	0	15.8639	-4.9877	0.0023675	0.0039916
				Cluster-164553.0	0	40.525	-6.3407	8.8785e-08	4.486e-07
				Cluster-164649.0	0	28.7165	-5.8438	1.0835e-05	3.6004e-05
				Cluster-164669.0	0	47.3234	-6.5645	5.9383e-09	3.6225e-08
				Cluster-164669.1	0	22.045	-5.4624	0.00017406	0.00042551
				Cluster-164950.3	0	22.42	-5.4867	0.00014874	0.00037097
				Cluster-165278.1	0	28.4915	-5.8325	1.189e-05	3.9221e-05
				Cluster-165278.2	0	49.7845	-6.6376	2.2538e-09	1.4694e-08
				Cluster-165309.0	0	18.6927	-5.2244	0.00071409	0.0014312
				Cluster-165336.0	0	15.936	-4.9942	0.0022961	0.0038886
				Cluster-165385.0	0	28.4108	-5.8284	1.2294e-05	4.0416e-05
				Cluster-165385.1	0	23.8679	-5.577	8.1151e-05	0.00021755
				Cluster-165511.0	0	27.4734	-5.78	1.8116e-05	5.7176e-05
				Cluster-165526.3	0	19.7008	-5.3002	0.00046659	0.00099671
				Cluster-165542.0	0	28.3387	-5.8247	1.2665e-05	4.1556e-05
				Cluster-165542.1	0	25.0217	-5.6451	5.0151e-05	0.00014245
				Cluster-165594.0	0	50.3318	-6.6534	1.8183e-09	1.2023e-08
				Cluster-165594.1	0	50.6923	-6.6637	1.5787e-09	1.0547e-08
				Cluster-165648.0	0	331.844	-9.3744	2.7976e-49	2.0476e-47
				Cluster-165650.0	0	23.6098	-5.5613	9.0395e-05	0.00023929
				Cluster-165650.1	0	18.8405	-5.2358	0.00067085	0.0013582
				Cluster-165838.0	0	25.1659	-5.6534	4.7227e-05	0.00013521
				Cluster-165838.1	0	17.3061	-5.1132	0.001284	0.0023523
				Cluster-165853.0	0	47.3753	-6.5661	5.8178e-09	3.5552e-08
				Cluster-165951.0	0	16.2244	-5.0201	0.0020314	0.0034971
				Cluster-165951.1	0	17.5945	-5.1371	0.0011364	0.002124
				Cluster-165962.0	0	27.3429	-5.7731	1.9122e-05	6.0078e-05
				Cluster-165962.1	0	28.113	-5.8132	1.3904e-05	4.518e-05
				Cluster-165962.2	0	24.46	-5.6123	6.3383e-05	0.00017503
				Cluster-165978.0	0	29.4203	-5.8787	8.1055e-06	2.7728e-05
				Cluster-165980.0	0	19.7815	-5.3061	0.00045097	0.00096768
				Cluster-165980.1	0	18.5636	-5.2144	0.00075412	0.0014981
				Cluster-165985.0	0	24.085	-5.5901	7.4119e-05	0.00020101
				Cluster-165985.3	0	23.0394	-5.526	0.00011475	0.00029524
				Cluster-166076.4	0	18.3141	-5.1949	0.00083802	0.0016381
				Cluster-166080.1	0	17.4135	-5.1221	0.0012269	0.0022664
				Cluster-166116.1	0	22.3169	-5.4801	0.00015531	0.00038539
				Cluster-166207.0	0	48.7454	-6.6072	3.3906e-09	2.1495e-08
				Cluster-166207.1	0	58.1916	-6.8627	8.564e-11	6.7654e-10
				Cluster-166236.0	0	37.9414	-6.2457	2.5103e-07	1.1721e-06
				Cluster-166406.0	0	19.4383	-5.2808	0.00052122	0.0010965
				Cluster-16642.0	0	17.234	-5.1072	0.0013239	0.0024132
				Cluster-166568.0	0	69.3685	-7.1162	1.2092e-12	1.198e-11
				Cluster-166568.2	0	62.3732	-6.9629	1.7203e-11	1.4848e-10
				Cluster-166669.0	0	73.3344	-7.1964	2.7267e-13	2.8946e-12
				Cluster-166669.1	0	66.1236	-7.0471	4.125e-12	3.8234e-11
				Cluster-166722.1	0	51.1971	-6.678	1.2956e-09	8.7595e-09
				Cluster-166737.0	0	15.6476	-4.9679	0.0025954	0.0043244
				Cluster-166911.1	0	21.122	-5.4007	0.00025648	0.00059428
				Cluster-166972.0	0	18.604	-5.2175	0.00074136	0.0014761
				Cluster-167080.2	0	15.8819	-4.9893	0.0023494	0.003968
				Cluster-167103.3	0	17.2974	-5.1125	0.0012888	0.0023599
				Cluster-167184.0	0	17.8829	-5.1605	0.0010057	0.0019139
				Cluster-167243.0	0	15.5755	-4.9612	0.0026761	0.0044419
				Cluster-167346.1	0	25.0678	-5.6478	4.9196e-05	0.00014009
				Cluster-167346.3	0	19.0114	-5.2488	0.00062413	0.0012787
				Cluster-167381.0	0	33.3863	-6.0612	1.594e-06	6.3652e-06
				Cluster-167381.1	0	43.4094	-6.4399	2.8034e-08	1.5466e-07
				Cluster-167441.0	0	16.3686	-5.0329	0.0019108	0.0033133
				Cluster-167444.0	0	108.93	-7.7673	6.6744e-19	1.1788e-17
				Cluster-167444.1	0	93.0374	-7.5397	1.9467e-16	2.7647e-15
				Cluster-167444.2	0	31.4588	-5.9754	3.5065e-06	1.3032e-05
				Cluster-167444.3	0	103.032	-7.687	5.3966e-18	8.7829e-17
				Cluster-167506.1	0	124.651	-7.9618	2.7681e-21	5.8156e-20
				Cluster-167506.3	0	106.24	-7.7312	1.7273e-18	2.9353e-17
				Cluster-167506.4	0	240.338	-8.9089	1.5391e-37	7.5147e-36
				Cluster-167547.0	0	16.5129	-5.0455	0.0017974	0.0031431
				Cluster-167589.0	0	16.2482	-5.0222	0.002011	0.0034685
				Cluster-167658.0	0	61.5086	-6.9427	2.3947e-11	2.0274e-10
				Cluster-167658.1	0	61.4365	-6.941	2.4617e-11	2.0796e-10
				Cluster-167701.5	0	18.8759	-5.2385	0.00066091	0.0013415
				Cluster-167717.1	0	17.3782	-5.1192	0.0012454	0.0022927
				Cluster-167835.0	0	34.1795	-6.0951	1.1536e-06	4.731e-06
				Cluster-167835.1	0	30.8978	-5.9494	4.4141e-06	1.6056e-05
				Cluster-167835.2	0	41.4624	-6.3737	6.0989e-08	3.1745e-07
				Cluster-167835.3	0	36.4869	-6.1893	4.5193e-07	2.0078e-06
				Cluster-167835.5	0	17.8123	-5.1548	0.0010363	0.0019648
				Cluster-167862.0	0	17.6666	-5.143	0.0011022	0.00207
				Cluster-167862.1	0	16.2965	-5.0265	0.0019702	0.0034041
				Cluster-167902.3	0	21.236	-5.4084	0.00024448	0.00057087
				Cluster-167972.0	0	55.8842	-6.8044	2.089e-10	1.5702e-09
				Cluster-167972.1	0	58.6964	-6.8752	7.0504e-11	5.6221e-10
				Cluster-168008.1	0	16.877	-5.077	0.0015401	0.0027531
				Cluster-168008.2	0	30.0585	-5.9097	6.2325e-06	2.1916e-05
				Cluster-168008.3	0	19.9661	-5.3195	0.00041721	0.00090496
				Cluster-168058.0	0	18.3156	-5.195	0.00083751	0.0016375
				Cluster-168058.1	0	34.6186	-6.1135	9.6475e-07	4.021e-06
				Cluster-168058.2	0	36.761	-6.2001	4.0448e-07	1.8131e-06
				Cluster-168058.3	0	17.3263	-5.1149	0.0012731	0.0023372
				Cluster-168080.0	0	18.3156	-5.195	0.00083751	0.0016375
				Cluster-168080.1	0	18.0271	-5.1721	0.00094619	0.0018156
				Cluster-168138.2	0	57.0357	-6.8338	1.3379e-10	1.0305e-09
				Cluster-168138.3	0	28.3553	-5.8255	1.2579e-05	4.1295e-05
				Cluster-168195.0	0	73.8392	-7.2063	2.2576e-13	2.4189e-12
				Cluster-168195.1	0	71.2433	-7.1547	5.9718e-13	6.1117e-12
				Cluster-168264.0	0	15.7918	-4.9811	0.0024411	0.0040984
				Cluster-168291.0	0	30.8625	-5.9478	4.4786e-06	1.6255e-05
				Cluster-168291.1	0	29.4924	-5.8823	7.8682e-06	2.7003e-05
				Cluster-168419.0	0	28.7713	-5.8466	1.0593e-05	3.5285e-05
				Cluster-168465.20	0	15.5033	-4.9545	0.0027594	0.0045618
				Cluster-168465.22	0.0642674	28.6185	-8.7986	9.1422e-06	3.0917e-05
				Cluster-168465.5	0	22.9861	-5.5227	0.00011734	0.00030111
				Cluster-168479.0	0	15.8026	-4.9821	0.0024299	0.0040864
				Cluster-168494.0	0	35.0448	-6.1311	8.1126e-07	3.4285e-06
				Cluster-168523.0	0	21.0709	-5.3972	0.00026206	0.00060566
				Cluster-168536.0	0	21.1855	-5.405	0.00024972	0.00058104
				Cluster-168713.0	0	16.8013	-5.0705	0.0015904	0.0028268
				Cluster-168732.0	0	130.231	-8.0249	4.0637e-22	9.1044e-21
				Cluster-168732.1	0	100.156	-7.6461	1.5058e-17	2.3571e-16
				Cluster-168732.2	0	225.988	-8.8201	1.273e-35	5.779e-34
				Cluster-168743.0	0	48.8175	-6.6093	3.2958e-09	2.0946e-08
				Cluster-168743.1	0	43.9862	-6.459	2.2282e-08	1.245e-07
				Cluster-168802.2	0	34.6287	-6.1139	9.608e-07	4.0063e-06
				Cluster-168842.1	0	25.7197	-5.6848	3.7507e-05	0.0001102
				Cluster-168971.0	0	27.1128	-5.7609	2.1034e-05	6.5412e-05
				Cluster-168971.1	0	30.7183	-5.941	4.7519e-06	1.7161e-05
				Cluster-169076.2	0	20.9944	-5.3919	0.00027061	0.00062216
				Cluster-169182.0	0	24.0439	-5.5876	7.5402e-05	0.00020411
				Cluster-169186.0	0	22.9305	-5.5192	0.0001201	0.00030712
				Cluster-169221.0	0	106.576	-7.7357	1.5335e-18	2.6223e-17
				Cluster-169221.1	0	115.374	-7.8502	6.9443e-20	1.326e-18
				Cluster-169243.1	0	171.546	-8.4225	4.1101e-28	1.3093e-26
				Cluster-169243.2	0	281.079	-9.1348	7.2923e-43	4.3791e-41
				Cluster-169302.1	0	21.042	-5.3952	0.00026525	0.00061138
				Cluster-169404.1	0	16.9902	-5.0866	0.001468	0.0026402
				Cluster-169404.2	0	21.2966	-5.4125	0.00023834	0.00055836
				Cluster-169460.0	0	132.903	-8.0542	1.6297e-22	3.7346e-21
				Cluster-169460.1	0	128.786	-8.0088	6.67e-22	1.466e-20
				Cluster-169464.0	0	18.847	-5.2363	0.00066901	0.0013554
				Cluster-169518.2	0	17.3371	-5.1158	0.0012673	0.0023284
				Cluster-169768.0	0	21.5424	-5.4291	0.00021495	0.00051049
				Cluster-169768.4	0	23.6242	-5.5622	8.9851e-05	0.00023808
				Cluster-169824.6	0	378.426	-9.5639	5.5246e-55	4.8992e-53
				Cluster-169824.7	0	375.469	-9.5526	1.2578e-54	1.0976e-52
				Cluster-169829.0	0	23.8939	-5.5786	8.0276e-05	0.00021554
				Cluster-169829.1	0	27.2758	-5.7695	1.9661e-05	6.1608e-05
				Cluster-169829.3	0	36.6175	-6.1945	4.2867e-07	1.9116e-06
				Cluster-169978.1	0	18.0271	-5.1721	0.00094619	0.0018156
				Cluster-170143.0	0	20.4067	-5.351	0.00034654	0.00077123
				Cluster-170143.1	0	22.2816	-5.4778	0.00015763	0.00039025
				Cluster-170362.1	0	18.7482	-5.2287	0.00069753	0.0014026
				Cluster-170362.2	0	35.4616	-6.1482	6.8492e-07	2.9372e-06
				Cluster-170362.3	0	50.9087	-6.6698	1.4504e-09	9.7529e-09
				Cluster-170593.0	0	65.9447	-7.0432	4.4146e-12	4.074e-11
				Cluster-170593.1	0	21.8114	-5.447	0.00019199	0.00046307
				Cluster-170658.1	0	20.9836	-5.3912	0.00027185	0.00062428
				Cluster-170760.1	0	26.3492	-5.7197	2.8874e-05	8.7279e-05
				Cluster-170959.1	0	42.6883	-6.4158	3.7371e-08	2.0216e-07
				Cluster-170959.3	0	38.2803	-6.2585	2.1896e-07	1.0314e-06
				Cluster-170997.1	0	16.9455	-5.0828	0.001496	0.0026836
				Cluster-171123.0	0	19.9741	-5.3201	0.00041582	0.00090255
				Cluster-171123.1	0	27.906	-5.8025	1.5146e-05	4.8747e-05
				Cluster-171148.0	0	39.1542	-6.2911	1.5399e-07	7.4412e-07
				Cluster-171148.1	0	36.1379	-6.1754	5.2057e-07	2.2843e-06
				Cluster-171149.0	0	38.9386	-6.2831	1.6794e-07	8.0616e-07
				Cluster-171218.0	0	18.8203	-5.2342	0.0006766	0.0013673
				Cluster-171313.0	0	24.703	-5.6266	5.7275e-05	0.00016019
				Cluster-171313.1	0	31.9441	-5.9975	2.8742e-06	1.085e-05
				Cluster-171504.0	0	17.4503	-5.1252	0.0012079	0.002237
				Cluster-171516.0	0	19.6179	-5.2941	0.0004832	0.0010265
				Cluster-171879.0	0	45.5726	-6.5101	1.1869e-08	6.9108e-08
				Cluster-172023.0	0	33.17	-6.0518	1.7411e-06	6.8965e-06
				Cluster-172023.1	0	30.6462	-5.9376	4.8947e-06	1.7608e-05
				Cluster-172147.0	0	55.7738	-6.8015	2.1802e-10	1.6346e-09
				Cluster-172169.0	0	17.407	-5.1216	0.0012303	0.0022717
				Cluster-172274.0	0	16.8013	-5.0705	0.0015904	0.0028268
				Cluster-172429.2	0	18.7713	-5.2305	0.00069076	0.0013912
				Cluster-172435.0	0	26.709	-5.7393	2.4868e-05	7.6216e-05
				Cluster-172435.1	0	31.947	-5.9976	2.8708e-06	1.0844e-05
				Cluster-172435.4	0	16.2316	-5.0207	0.0020252	0.0034895
				Cluster-172674.4	0	19.902	-5.3148	0.00042865	0.00092645
				Cluster-172674.6	0	18.7482	-5.2287	0.00069753	0.0014026
				Cluster-172678.4	0	19.1088	-5.2562	0.000599	0.0012345
				Cluster-173001.0	0	19.6453	-5.2961	0.00047765	0.0010163
				Cluster-173085.0	0	18.3228	-5.1956	0.00083496	0.0016342
				Cluster-173181.1	0	28.9538	-5.8557	9.8249e-06	3.295e-05
				Cluster-173200.0	0	107.874	-7.7532	9.6895e-19	1.6848e-17
				Cluster-173200.1	0	103.62	-7.6952	4.3783e-18	7.1717e-17
				Cluster-173214.0	0	34.7131	-6.1174	9.2839e-07	3.8843e-06
				Cluster-173214.2	0	33.2147	-6.0537	1.7096e-06	6.7823e-06
				Cluster-173496.0	0	32.3046	-6.0137	2.4798e-06	9.5008e-06
				Cluster-173496.1	0	40.3808	-6.3356	9.4072e-08	4.7356e-07
				Cluster-17362.0	0	41.1019	-6.3611	7.0459e-08	3.6239e-07
				Cluster-173658.2	0	17.0176	-5.089	0.001451	0.002613
				Cluster-173755.0	0	116.888	-7.869	4.0924e-20	7.9295e-19
				Cluster-173755.1	0	128.137	-8.0015	8.3351e-22	1.8225e-20
				Cluster-173771.1	0	29.8724	-5.9007	6.7284e-06	2.3485e-05
				Cluster-173771.2	0	27.9781	-5.8062	1.4701e-05	4.7455e-05
				Cluster-173892.0	0	35.649	-6.1558	6.3473e-07	2.742e-06
				Cluster-173892.1	0	21.6895	-5.4389	0.00020207	0.00048398
				Cluster-173892.3	0	30.114	-5.9124	6.0917e-06	2.1473e-05
				Cluster-173897.0	0	18.604	-5.2175	0.00074136	0.0014761
				Cluster-173897.3	0	63.4556	-6.9877	1.138e-11	1.0017e-10
				Cluster-173897.4	0	60.7875	-6.9257	3.1567e-11	2.6375e-10
				Cluster-173995.1	0	17.8296	-5.1562	0.0010287	0.0019522
				Cluster-174005.0	0	227.07	-8.827	9.109e-36	4.1749e-34
				Cluster-174005.1	0	211.278	-8.723	1.2465e-33	5.0944e-32
				Cluster-174021.0	0	17.8721	-5.1596	0.0010103	0.0019215
				Cluster-174172.0	0	29.4455	-5.88	8.0217e-06	2.749e-05
				Cluster-174392.2	0	33.1937	-6.0528	1.7243e-06	6.8362e-06
				Cluster-174447.6	0.642674	521.778	-9.6651	2.1902e-74	2.9408e-72
				Cluster-174447.7	0.706942	555.525	-9.618	1.9354e-79	2.9639e-77
				Cluster-17445.0	0	20.6231	-5.3662	0.00031637	0.00071309
				Cluster-174453.0	0	17.234	-5.1072	0.0013239	0.0024132
				Cluster-174453.1	0	18.9646	-5.2452	0.00063661	0.0012994
				Cluster-174460.0	0	34.1795	-6.0951	1.1536e-06	4.731e-06
				Cluster-174460.1	0	28.6992	-5.8429	1.0913e-05	3.6221e-05
				Cluster-174493.0	0	15.357	-4.9408	0.0029365	0.0048158
				Cluster-174506.1	0	22.4979	-5.4917	0.00014396	0.00036033
				Cluster-174506.2	0	20.0289	-5.324	0.00040632	0.00088497
				Cluster-174604.0	0	44.9958	-6.4917	1.492e-08	8.576e-08
				Cluster-174776.0	0	41.7509	-6.3837	5.4343e-08	2.8563e-07
				Cluster-174776.1	0	41.174	-6.3637	6.8453e-08	3.5341e-07
				Cluster-174800.0	0	21.2252	-5.4077	0.0002456	0.00057325
				Cluster-174800.1	0	24.8529	-5.6353	5.3804e-05	0.00015166
				Cluster-174836.0	0	48.3128	-6.5943	4.0202e-09	2.5168e-08
				Cluster-174836.1	0	32.2325	-6.0104	2.5541e-06	9.7617e-06
				Cluster-174858.0	0	32.6839	-6.0305	2.1235e-06	8.2644e-06
				Cluster-174884.1	0	23.9401	-5.5814	7.8744e-05	0.00021204
				Cluster-174884.2	0	25.5589	-5.6758	4.0101e-05	0.00011696
				Cluster-174890.0	0	30.662	-5.9384	4.8629e-06	1.7525e-05
				Cluster-174890.4	0	30.9944	-5.9539	4.2424e-06	1.549e-05
				Cluster-174983.0	0	21.3038	-5.413	0.00023762	0.00055698
				Cluster-174983.4	0	27.2693	-5.7692	1.9714e-05	6.1754e-05
				Cluster-175072.0	0	193.035	-8.5927	4.0045e-31	1.4683e-29
				Cluster-175072.1	0	201.399	-8.6539	2.8039e-32	1.0746e-30
				Cluster-175128.1	0	24.1052	-5.5913	7.3497e-05	0.00019962
				Cluster-175128.2	0	28.1151	-5.8133	1.3891e-05	4.5151e-05
				Cluster-175142.0	0	19.8068	-5.3079	0.0004462	0.00095862
				Cluster-175142.1	0	16.9989	-5.0874	0.0014626	0.002632
				Cluster-175234.0	0	49.1781	-6.6199	2.8601e-09	1.8357e-08
				Cluster-175234.1	0	44.4189	-6.4731	1.8761e-08	1.0614e-07
				Cluster-175374.0	0	78.0936	-7.2871	4.6308e-14	5.306e-13
				Cluster-175374.1	0	71.6038	-7.162	5.2157e-13	5.384e-12
				Cluster-175378.0	0	16.5943	-5.0526	0.0017363	0.0030518
				Cluster-175378.1	0	25.2798	-5.6599	4.5039e-05	0.00012979
				Cluster-175378.2	0	27.3602	-5.774	1.8986e-05	5.9694e-05
				Cluster-175450.0	0	27.4734	-5.78	1.8116e-05	5.7176e-05
				Cluster-175450.1	0	36.4148	-6.1865	4.6532e-07	2.0613e-06
				Cluster-175461.0	0	16.8734	-5.0767	0.0015425	0.0027546
				Cluster-175471.0	0	19.5126	-5.2863	0.00050514	0.0010668
				Cluster-175478.4	0	17.5231	-5.1312	0.0011712	0.0021791
				Cluster-175478.6	0	16.7083	-5.0625	0.0016544	0.0029256
				Cluster-175483.2	0	23.5824	-5.5596	9.1436e-05	0.00024188
				Cluster-175490.1	0	16.585	-5.0518	0.0017432	0.0030598
				Cluster-175640.0	0	15.5235	-4.9564	0.0027358	0.0045297
				Cluster-175748.0	0	30.9346	-5.9511	4.3479e-06	1.5831e-05
				Cluster-175748.1	0	34.1074	-6.092	1.188e-06	4.8594e-06
				Cluster-175749.1	0	26.011	-5.7011	3.3229e-05	9.8783e-05
				Cluster-175749.2	0	27.7618	-5.795	1.6077e-05	5.1423e-05
				Cluster-175816.0	0	370.854	-9.5347	4.5564e-54	3.9221e-52
				Cluster-175816.1	0	356.289	-9.4769	2.7105e-52	2.242e-50
				Cluster-175841.0	0	22.57	-5.4963	0.00013968	0.00035071
				Cluster-175841.2	0	30.4046	-5.9262	5.4056e-06	1.9257e-05
				Cluster-175852.0	0	19.54	-5.2884	0.00049933	0.0010558
				Cluster-176080.0	0	26.1379	-5.7081	3.1522e-05	9.4423e-05
				Cluster-176146.1	0	56.7495	-6.8265	1.4945e-10	1.1414e-09
				Cluster-176191.0	0	77.3004	-7.2724	6.2161e-14	7.0191e-13
				Cluster-176191.1	0	56.6774	-6.8247	1.5368e-10	1.1722e-09
				Cluster-176195.0	0	33.7468	-6.0767	1.376e-06	5.56e-06
				Cluster-176195.1	0	34.6842	-6.1162	9.3934e-07	3.9246e-06
				Cluster-176371.0	0	22.0104	-5.4601	0.00017661	0.00043096
				Cluster-176371.1	0	18.4843	-5.2082	0.00077984	0.0015419
				Cluster-176432.3	0	16.0081	-5.0007	0.0022268	0.0037851
				Cluster-176612.0	0	35.3267	-6.1427	7.2346e-07	3.0865e-06
				Cluster-176612.2	0	37.309	-6.2215	3.2407e-07	1.4851e-06
				Cluster-176649.1	0	38.8968	-6.2816	1.708e-07	8.1974e-07
				Cluster-176649.2	0	44.9417	-6.49	1.5244e-08	8.7515e-08
				Cluster-176653.1	0	21.8215	-5.4477	0.00019118	0.00046132
				Cluster-176653.2	0	18.1836	-5.1846	0.00088558	0.0017189
				Cluster-176723.1	0	16.6571	-5.0581	0.0016907	0.0029813
				Cluster-176723.2	0	16.0081	-5.0007	0.0022268	0.0037851
				Cluster-176723.5	0	38.5471	-6.2686	1.9663e-07	9.3317e-07
				Cluster-176723.6	0	16.9426	-5.0826	0.0014979	0.0026863
				Cluster-176809.1	0	15.3577	-4.9409	0.0029356	0.0048149
				Cluster-176858.0	0	33.3142	-6.0581	1.6416e-06	6.5382e-06
				Cluster-176980.0	0	19.5414	-5.2885	0.00049903	0.0010552
				Cluster-176981.0	0	23.2132	-5.5369	0.0001067	0.00027692
				Cluster-176981.1	0	23.6754	-5.5653	8.7949e-05	0.00023345
				Cluster-177139.0	0	23.8045	-5.5732	8.3331e-05	0.00022279
				Cluster-177198.0	0	24.6611	-5.6242	5.8282e-05	0.00016255
				Cluster-177224.1	0	16.6571	-5.0581	0.0016907	0.0029813
				Cluster-177228.0	0	20.8394	-5.3812	0.00028885	0.00065838
				Cluster-177228.1	0	19.3972	-5.2778	0.00053034	0.0011122
				Cluster-177230.0	0	33.0257	-6.0455	1.8467e-06	7.2725e-06
				Cluster-177230.1	0	36.1985	-6.1779	5.0795e-07	2.2348e-06
				Cluster-177254.3	0	15.8134	-4.9831	0.0024188	0.0040697
				Cluster-177266.0	0	29.9972	-5.9068	6.3917e-06	2.2412e-05
				Cluster-177266.1	0	31.6557	-5.9844	3.2347e-06	1.2103e-05
				Cluster-177367.0	0	31.1062	-5.9591	4.0522e-06	1.4871e-05
				Cluster-177403.0	0	59.2733	-6.8893	5.6467e-11	4.5667e-10
				Cluster-177403.1	0	62.1576	-6.9579	1.8681e-11	1.6033e-10
				Cluster-177434.1	0	15.8639	-4.9877	0.0023675	0.0039916
				Cluster-177610.0	0	15.8639	-4.9877	0.0023675	0.0039916
				Cluster-17770.0	0	22.7863	-5.5101	0.00012758	0.00032369
				Cluster-177766.0	0	27.8382	-5.799	1.5577e-05	5.0002e-05
				Cluster-177881.0	0	29.9236	-5.9032	6.5881e-06	2.3031e-05
				Cluster-177881.1	0	35.2532	-6.1397	7.454e-07	3.1713e-06
				Cluster-177881.2	0	38.3957	-6.2629	2.09e-07	9.8845e-07
				Cluster-178083.0	0	26.2475	-5.7141	3.0119e-05	9.0569e-05
				Cluster-178083.2	0	23.8715	-5.5772	8.1029e-05	0.00021732
				Cluster-178085.0	0	30.5214	-5.9317	5.1522e-06	1.8442e-05
				Cluster-178085.4	0	32.9854	-6.0438	1.8774e-06	7.3775e-06
				Cluster-178085.5	0	29.1319	-5.8645	9.1289e-06	3.0883e-05
				Cluster-178085.6	0	20.9836	-5.3912	0.00027185	0.00062428
				Cluster-178146.0	0	125.036	-7.9662	2.4237e-21	5.1202e-20
				Cluster-178146.1	0	144.361	-8.1735	3.3517e-24	8.5262e-23
				Cluster-178328.0	0	23.2507	-5.5392	0.00010504	0.00027339
				Cluster-178328.1	0	23.6141	-5.5616	9.0231e-05	0.00023894
				Cluster-178418.0	0	21.2446	-5.409	0.0002436	0.00056907
				Cluster-178428.0	0	46.4379	-6.5372	8.4259e-09	5.025e-08
				Cluster-178428.1	0	47.5917	-6.5726	5.3418e-09	3.2833e-08
				Cluster-178613.0	0	20.1183	-5.3304	0.0003913	0.00085631
				Cluster-178749.0	0	23.4353	-5.5506	9.7236e-05	0.00025548
				Cluster-178749.1	0	19.6856	-5.2991	0.00046958	0.0010017
				Cluster-178823.0	0	22.0652	-5.4637	0.0001726	0.00042224
				Cluster-178828.0	0	24.3006	-5.6029	6.774e-05	0.00018565
				Cluster-178843.2	0	50.7608	-6.6656	1.5369e-09	1.0298e-08
				Cluster-179005.0	0	21.4163	-5.4206	0.00022665	0.00053459
				Cluster-179036.1	0	15.3014	-4.9356	0.0030067	0.0049211
				Cluster-179069.0	0	27.8339	-5.7988	1.5605e-05	5.0054e-05
				Cluster-179069.1	0	24.3727	-5.6072	6.5733e-05	0.00018077
				Cluster-179194.1	0	17.6666	-5.143	0.0011022	0.00207
				Cluster-179218.0	0	102.474	-7.6791	6.5849e-18	1.0635e-16
				Cluster-179218.1	0	27.0407	-5.7571	2.1672e-05	6.7163e-05
				Cluster-179218.2	0	26.1754	-5.7101	3.1035e-05	9.3088e-05
				Cluster-179218.3	0	31.2879	-5.9675	3.7611e-06	1.389e-05
				Cluster-179218.4	0	105.863	-7.726	1.9748e-18	3.3409e-17
				Cluster-179218.5	0	34.028	-6.0887	1.227e-06	5.0104e-06
				Cluster-179296.0	0	52.9277	-6.726	6.5902e-10	4.6391e-09
				Cluster-179296.2	0	48.6452	-6.6042	3.527e-09	2.2308e-08
				Cluster-179339.0	0	16.7919	-5.0697	0.0015967	0.0028367
				Cluster-179348.3	0	16.7292	-5.0643	0.0016398	0.0029025
				Cluster-179365.0	0	68.2868	-7.0935	1.8187e-12	1.7584e-11
				Cluster-179365.1	0	75.065	-7.2301	1.4284e-13	1.5576e-12
				Cluster-179526.0	0	18.1303	-5.1803	0.0009058	0.0017508
				Cluster-179531.0	0	15.3973	-4.9446	0.0028866	0.0047443
				Cluster-179585.0	0	24.5998	-5.6206	5.9791e-05	0.00016645
				Cluster-179588.0	0	21.4999	-5.4263	0.00021882	0.00051889
				Cluster-179588.1	0	23.2752	-5.5407	0.00010397	0.00027082
				Cluster-179624.2	0	36.6737	-6.1967	4.1902e-07	1.8725e-06
				Cluster-179624.5	0	51.4855	-6.6861	1.1573e-09	7.8864e-09
				Cluster-179761.1	0	29.4088	-5.8782	8.1442e-06	2.7855e-05
				Cluster-179761.2	0	16.241	-5.0216	0.0020172	0.003478
				Cluster-179761.3	0	29.1968	-5.8677	8.8879e-06	3.0139e-05
				Cluster-179860.0	0	20.5509	-5.3611	0.00032612	0.00073171
				Cluster-179926.0	0	49.1059	-6.6178	2.9423e-09	1.8831e-08
				Cluster-179926.1	0	39.2559	-6.2948	1.4781e-07	7.1666e-07
				Cluster-180140.3	0	27.4561	-5.7791	1.8246e-05	5.754e-05
				Cluster-180140.5	0	43.2817	-6.4357	2.9496e-08	1.623e-07
				Cluster-180344.10	0.192802	52.5982	-8.0917	8.4142e-10	5.8411e-09
				Cluster-180344.7	0	17.3385	-5.1159	0.0012665	0.0023272
				Cluster-180344.9	0.149957	62.7511	-8.7089	4.3979e-11	3.6034e-10
				Cluster-180345.0	0	22.9709	-5.5217	0.00011809	0.00030284
				Cluster-180345.1	0	28.9155	-5.8538	9.981e-06	3.3421e-05
				Cluster-180345.2	0	16.6167	-5.0546	0.0017199	0.0030272
				Cluster-180345.6	0	23.7237	-5.5683	8.6191e-05	0.00022929
				Cluster-180347.2	0	17.8829	-5.1605	0.0010057	0.0019139
				Cluster-180417.1	0	38.0604	-6.2502	2.3927e-07	1.12e-06
				Cluster-180417.2	0	25.7918	-5.6888	3.6399e-05	0.00010731
				Cluster-180499.0	0	29.9972	-5.9068	6.3917e-06	2.2412e-05
				Cluster-180499.2	0	20.7103	-5.3723	0.00030497	0.00069058
				Cluster-180608.0	0	18.9646	-5.2452	0.00063661	0.0012994
				Cluster-180615.2	0	90.7191	-7.5033	4.5086e-16	6.1843e-15
				Cluster-180615.3	0	91.1712	-7.5105	3.8265e-16	5.2905e-15
				Cluster-180656.0	0	22.8454	-5.5138	0.00012446	0.00031683
				Cluster-180727.0	0	16.2965	-5.0265	0.0019702	0.0034041
				Cluster-180794.1	0	26.3831	-5.7215	2.847e-05	8.6176e-05
				Cluster-180794.2	0	22.57	-5.4963	0.00013968	0.00035071
				Cluster-18080.0	0	16.3686	-5.0329	0.0019108	0.0033133
				Cluster-180826.0	0	22.1373	-5.4684	0.00016745	0.00041133
				Cluster-180826.1	0	20.9115	-5.3862	0.00028022	0.00064077
				Cluster-180875.1	0	15.7031	-4.973	0.0025349	0.0042371
				Cluster-180875.2	0	18.1735	-5.1838	0.00088937	0.0017246
				Cluster-181172.0	0	17.0176	-5.089	0.001451	0.002613
				Cluster-181203.0	0	63.1671	-6.9811	1.2704e-11	1.1111e-10
				Cluster-181203.1	0	134.627	-8.0728	9.0519e-23	2.1034e-21
				Cluster-181224.0	0	17.234	-5.1072	0.0013239	0.0024132
				Cluster-181294.3	0	15.3137	-4.9368	0.002991	0.0048978
				Cluster-181301.0	0	28.1224	-5.8136	1.385e-05	4.5029e-05
				Cluster-181301.1	0	28.8434	-5.8502	1.0282e-05	3.4343e-05
				Cluster-181370.3	0	19.9171	-5.3159	0.00042592	0.00092181
				Cluster-181601.0	0	16.1422	-5.0128	0.0021036	0.0036054
				Cluster-181819.0	0	17.3061	-5.1132	0.001284	0.0023523
				Cluster-181879.0	0	20.07	-5.327	0.00039935	0.00087192
				Cluster-181879.1	0	20.0851	-5.3281	0.00039681	0.00086687
				Cluster-181910.0	0	33.0978	-6.0487	1.7931e-06	7.0864e-06
				Cluster-181910.2	0	52.7835	-6.722	6.9714e-10	4.8894e-09
				Cluster-182023.1	0	19.1088	-5.2562	0.000599	0.0012345
				Cluster-182023.3	0	17.7827	-5.1524	0.0010493	0.0019858
				Cluster-182041.2	0	25.2294	-5.657	4.5996e-05	0.00013219
				Cluster-182056.0	0	15.5033	-4.9545	0.0027594	0.0045618
				Cluster-182070.0	0	15.6476	-4.9679	0.0025954	0.0043244
				Cluster-182144.0	0	196.063	-8.6152	1.5253e-31	5.6689e-30
				Cluster-182144.3	0	227.935	-8.8325	6.9708e-36	3.2142e-34
				Cluster-182161.0	0	50.2597	-6.6513	1.8705e-09	1.2344e-08
				Cluster-182161.1	0	52.5672	-6.7161	7.5852e-10	5.2975e-09
				Cluster-182249.5	0	18.4901	-5.2087	0.00077794	0.0015387
				Cluster-182323.3	0	24.4715	-5.613	6.3079e-05	0.00017429
				Cluster-182441.0	0	29.5753	-5.8863	7.604e-06	2.6212e-05
				Cluster-182441.1	0	31.1509	-5.9612	3.9785e-06	1.4619e-05
				Cluster-182453.0	0	22.2513	-5.4758	0.00015964	0.00039473
				Cluster-182453.1	0	21.7162	-5.4407	0.00019982	0.00047952
				Cluster-182524.0	0	19.3251	-5.2724	0.00054672	0.0011407
				Cluster-182553.0	0	22.6421	-5.5009	0.00013552	0.00034137
				Cluster-182772.0	0	30.574	-5.9342	5.0419e-06	1.8087e-05
				Cluster-182772.1	0	25.5985	-5.678	3.9445e-05	0.00011528
				Cluster-182890.0	0	18.9364	-5.2431	0.00064422	0.0013123
				Cluster-183122.1	0.107112	20.8214	-7.6028	0.00010055	0.00026294
				Cluster-183122.2	0	35.3332	-6.143	7.2156e-07	3.0794e-06
				Cluster-183291.0	0	15.7918	-4.9811	0.0024411	0.0040984
				Cluster-183440.0	0	44.3468	-6.4708	1.9306e-08	1.0903e-07
				Cluster-183566.0	0	18.3127	-5.1948	0.00083853	0.001639
				Cluster-183585.1	0	23.6156	-5.5617	9.0177e-05	0.00023881
				Cluster-183585.2	0	25.2243	-5.6567	4.6093e-05	0.00013242
				Cluster-183588.0	0	16.528	-5.0468	0.0017859	0.0031271
				Cluster-183588.1	0	21.8489	-5.4495	0.000189	0.00045656
				Cluster-183793.3	0	24.1643	-5.5948	7.1705e-05	0.0001954
				Cluster-183818.0	0	62.5181	-6.9662	1.6276e-11	1.409e-10
				Cluster-183956.3	0	18.0704	-5.1756	0.00092902	0.001789
				Cluster-184078.6	0	20.287	-5.3425	0.00036445	0.0008056
				Cluster-184250.0	0	15.7918	-4.9811	0.0024411	0.0040984
				Cluster-184298.0	0	279.926	-9.1289	1.0265e-42	6.0876e-41
				Cluster-184298.1	0	280.575	-9.1322	8.4687e-43	5.0616e-41
				Cluster-184336.0	0	18.0993	-5.1779	0.00091776	0.0017697
				Cluster-184336.1	0	18.0993	-5.1779	0.00091776	0.0017697
				Cluster-184380.0	0	76.2909	-7.2534	9.0474e-14	1.0047e-12
				Cluster-184380.1	0	73.3344	-7.1964	2.7267e-13	2.8946e-12
				Cluster-184432.0	0	19.6683	-5.2978	0.00047302	0.0010079
				Cluster-184432.2	0	28.0603	-5.8105	1.421e-05	4.6072e-05
				Cluster-184457.0	0	18.9646	-5.2452	0.00063661	0.0012994
				Cluster-184523.0	0	38.2176	-6.2562	2.2457e-07	1.0555e-06
				Cluster-184523.2	0	26.5641	-5.7314	2.641e-05	8.0481e-05
				Cluster-184525.1	0.042845	13.6653	-8.3172	0.0018607	0.0032391
				Cluster-184525.15	0	16.06	-5.0054	0.0021783	0.0037152
				Cluster-184525.2	0	22.2253	-5.4741	0.00016139	0.00039848
				Cluster-184525.4	0.0214225	18.8203	-9.779	0.00057043	0.0011838
				Cluster-184525.7	0	23.0026	-5.5237	0.00011653	0.00029919
				Cluster-184532.3	0	17.5945	-5.1371	0.0011364	0.002124
				Cluster-184627.0	0	98.0677	-7.6157	3.1809e-17	4.844e-16
				Cluster-184627.1	0	101.096	-7.6596	1.0761e-17	1.7006e-16
				Cluster-184632.0	0	22.3854	-5.4845	0.00015091	0.0003757
				Cluster-184632.1	0	23.7605	-5.5705	8.4877e-05	0.00022633
				Cluster-184637.0	0	16.1033	-5.0093	0.0021386	0.0036575
				Cluster-184687.0	0	18.9646	-5.2452	0.00063661	0.0012994
				Cluster-184696.0	0	34.8284	-6.1222	8.8583e-07	3.7161e-06
				Cluster-184696.1	0	25.7738	-5.6878	3.6673e-05	0.00010803
				Cluster-184718.0	0	30.2856	-5.9206	5.6766e-06	2.0134e-05
				Cluster-184874.0	0	25.9591	-5.6982	3.3953e-05	0.00010072
				Cluster-184874.1	0	24.1564	-5.5943	7.1943e-05	0.00019584
				Cluster-184877.0	0	79.8242	-7.3188	2.4395e-14	2.8614e-13
				Cluster-184877.1	0	77.661	-7.2791	5.4372e-14	6.1909e-13
				Cluster-185041.1	0	87.1793	-7.4459	1.6356e-15	2.1454e-14
				Cluster-185041.2	0	100.231	-7.6472	1.466e-17	2.2966e-16
				Cluster-185117.0	0	26.8467	-5.7467	2.3487e-05	7.2327e-05
				Cluster-185117.1	0	20.2589	-5.3405	0.00036879	0.00081388
				Cluster-185278.0	0	15.817	-4.9834	0.0024151	0.0040642
				Cluster-185421.0	0	23.9401	-5.5814	7.8744e-05	0.00021204
				Cluster-185598.0	0	36.4869	-6.1893	4.5193e-07	2.0078e-06
				Cluster-185598.1	0	28.6992	-5.8429	1.0913e-05	3.6221e-05
				Cluster-185620.0	0	29.9251	-5.9033	6.5842e-06	2.3019e-05
				Cluster-185620.1	0	17.676	-5.1437	0.0010978	0.0020642
				Cluster-185620.2	0	20.5416	-5.3605	0.00032741	0.00073437
				Cluster-185822.0	0	25.1659	-5.6534	4.7227e-05	0.00013521
				Cluster-185822.1	0	21.4884	-5.4255	0.00021988	0.00052079
				Cluster-185842.0	0	22.9522	-5.5206	0.00011902	0.00030492
				Cluster-185929.1	0	19.1809	-5.2616	0.00058104	0.0012027
				Cluster-186274.0	0	16.7292	-5.0643	0.0016398	0.0029025
				Cluster-186316.0	0	190.367	-8.5726	9.3945e-31	3.3828e-29
				Cluster-186316.1	0	105.783	-7.725	2.0311e-18	3.4331e-17
				Cluster-186322.4	0	79.8963	-7.3201	2.3753e-14	2.793e-13
				Cluster-186322.5	0	70.0895	-7.1311	9.2157e-13	9.2673e-12
				Cluster-186407.3	0	41.3932	-6.3713	6.2702e-08	3.2597e-07
				Cluster-186407.4	0	61.8389	-6.9504	2.1103e-11	1.7999e-10
				Cluster-186455.0	0	15.8639	-4.9877	0.0023675	0.0039916
				Cluster-186455.4	0	17.7618	-5.1507	0.0010587	0.002001
				Cluster-186471.2	0	20.3346	-5.3459	0.00035722	0.00079121
				Cluster-186471.3	0	35.2618	-6.14	7.4279e-07	3.1619e-06
				Cluster-186513.0	0	44.0713	-6.4618	2.1541e-08	1.2078e-07
				Cluster-186527.0	0	16.2244	-5.0201	0.0020314	0.0034971
				Cluster-186546.0	0	91.0731	-7.509	3.9651e-16	5.4722e-15
				Cluster-186546.1	0	90.8568	-7.5055	4.2888e-16	5.8913e-15
				Cluster-186663.0	0	29.1081	-5.8633	9.219e-06	3.116e-05
				Cluster-186663.2	0	25.0895	-5.649	4.8755e-05	0.000139
				Cluster-186682.0	0	20.1904	-5.3356	0.00037959	0.00083456
				Cluster-186693.12	0.0856899	36.9196	-8.751	4.4764e-07	1.9915e-06
				Cluster-186693.16	0.128535	27.2808	-7.7296	8.7445e-06	2.9716e-05
				Cluster-186727.1	0	21.5215	-5.4277	0.00021684	0.00051464
				Cluster-186842.1	0	18.6725	-5.2228	0.0007202	0.0014407
				Cluster-186842.2	0	23.1469	-5.5327	0.0001097	0.00028381
				Cluster-186844.3	0	19.8421	-5.3105	0.0004396	0.00094706
				Cluster-186904.0	0	18.3156	-5.195	0.00083751	0.0016375
				Cluster-186939.0	0	32.0004	-6	2.8087e-06	1.063e-05
				Cluster-186939.1	0	15.5913	-4.9627	0.0026582	0.0044191
				Cluster-186951.0	0	15.5192	-4.956	0.0027409	0.0045373
				Cluster-187142.0	0	19.3972	-5.2778	0.00053034	0.0011122
				Cluster-187142.1	0	16.8734	-5.0767	0.0015425	0.0027546
				Cluster-187215.0	0	17.3061	-5.1132	0.001284	0.0023523
				Cluster-187215.1	0	18.1714	-5.1836	0.00089018	0.0017246
				Cluster-187364.0	0.042845	17.5224	-8.6759	0.0004899	0.0010385
				Cluster-187364.1	0.0214225	17.8375	-9.7016	0.00075851	0.0015058
				Cluster-187458.1	0	48.5002	-6.5999	3.7341e-09	2.3535e-08
				Cluster-187524.3	0	24.1319	-5.5929	7.2683e-05	0.00019769
				Cluster-187580.0	0	18.6761	-5.2231	0.00071911	0.0014387
				Cluster-187615.0	0	95.616	-7.5792	7.6773e-17	1.1316e-15
				Cluster-187615.1	0	95.616	-7.5792	7.6773e-17	1.1316e-15
				Cluster-18774.0	0	21.1278	-5.4011	0.00025585	0.00059302
				Cluster-187740.0	0	16.2244	-5.0201	0.0020314	0.0034971
				Cluster-187908.1	0	18.5752	-5.2153	0.00075045	0.0014917
				Cluster-18806.0	0	15.7918	-4.9811	0.0024411	0.0040984
				Cluster-188352.2	0	17.4806	-5.1277	0.0011925	0.0022131
				Cluster-188452.0	0	74.5862	-7.2208	1.7079e-13	1.846e-12
				Cluster-188452.1	0	179.092	-8.4846	3.5388e-29	1.191e-27
				Cluster-188452.2	0	208.826	-8.7062	2.692e-33	1.0886e-31
				Cluster-188472.0	0	28.1945	-5.8173	1.3443e-05	4.3855e-05
				Cluster-188472.1	0	27.1849	-5.7647	2.0415e-05	6.3694e-05
				Cluster-188487.0	0	18.723	-5.2267	0.00070501	0.0014157
				Cluster-188487.4	0	19.9979	-5.3218	0.00041167	0.00089538
				Cluster-188533.0	0	15.2776	-4.9334	0.0030372	0.0049622
				Cluster-188580.1	0	20.6952	-5.3712	0.00030692	0.00069436
				Cluster-188580.3	0	15.6079	-4.9642	0.0026395	0.0043921
				Cluster-188724.0	0	215.46	-8.7513	3.3649e-34	1.4085e-32
				Cluster-188774.0	0	16.5792	-5.0513	0.0017475	0.0030664
				Cluster-188774.4	0.299915	52.3508	-7.4475	6.6949e-10	4.7084e-09
				Cluster-188774.5	0.143959	23.4512	-7.3479	3.5836e-05	0.00010584
				Cluster-188919.0	0	23.4353	-5.5506	9.7236e-05	0.00025548
				Cluster-188942.0	0	17.3061	-5.1132	0.001284	0.0023523
				Cluster-189034.1	0	27.5181	-5.7823	1.7784e-05	5.6291e-05
				Cluster-189034.2	0	38.1454	-6.2534	2.3119e-07	1.0846e-06
				Cluster-189067.0	0	18.7958	-5.2323	0.00068364	0.0013796
				Cluster-189101.0	0	238.679	-8.8989	2.5569e-37	1.2342e-35
				Cluster-189101.1	0	244.376	-8.933	4.4855e-38	2.2329e-36
				Cluster-189129.0	0	15.3591	-4.941	0.0029338	0.0048128
				Cluster-189140.0	0	19.253	-5.267	0.00056362	0.001171
				Cluster-189140.1	0	19.6135	-5.2938	0.00048408	0.0010278
				Cluster-189272.0	0	36.5208	-6.1906	4.4577e-07	1.9837e-06
				Cluster-189272.2	0	53.382	-6.7383	5.5211e-10	3.9308e-09
				Cluster-189272.3	0	50.3671	-6.6544	1.7933e-09	1.1871e-08
				Cluster-189272.5	0	42.1482	-6.3974	4.6363e-08	2.4682e-07
				Cluster-189304.4	0	21.2562	-5.4098	0.00024242	0.00056666
				Cluster-189517.0	0	18.4598	-5.2063	0.00078796	0.0015539
				Cluster-189571.0	0	31.099	-5.9588	4.0642e-06	1.491e-05
				Cluster-189606.0	0	33.5305	-6.0674	1.5029e-06	6.0242e-06
				Cluster-189606.1	0	31.5836	-5.9811	3.3317e-06	1.2436e-05
				Cluster-189723.0	0	22.6421	-5.5009	0.00013552	0.00034137
				Cluster-189723.1	0	21.6326	-5.4351	0.00020696	0.00049424
				Cluster-189816.0	0	24.4448	-5.6115	6.3785e-05	0.00017591
				Cluster-189895.4	0	26.5756	-5.732	2.6284e-05	8.0155e-05
				Cluster-189895.7	0	28.444	-5.8301	1.2126e-05	3.9914e-05
				Cluster-189965.0	0	17.5505	-5.1334	0.0011577	0.0021582
				Cluster-190089.0	0	64.4651	-7.0104	7.7466e-12	6.9603e-11
				Cluster-190089.1	0	65.4025	-7.0313	5.4238e-12	4.9574e-11
				Cluster-190193.0	0	27.3292	-5.7724	1.9231e-05	6.0386e-05
				Cluster-190193.1	0	24.6611	-5.6242	5.8282e-05	0.00016255
				Cluster-190216.0	0	21.7768	-5.4447	0.0001948	0.00046872
				Cluster-190216.1	0	25.5264	-5.6739	4.0646e-05	0.00011839
				Cluster-190325.0	0	44.491	-6.4754	1.8231e-08	1.0324e-07
				Cluster-190355.0	0	52.9277	-6.726	6.5902e-10	4.6391e-09
				Cluster-190366.0	0	17.1618	-5.1011	0.001365	0.0024766
				Cluster-190366.1	0	21.1278	-5.4011	0.00025585	0.00059302
				Cluster-190392.0	0	15.5481	-4.9587	0.0027075	0.004488
				Cluster-190440.0	0	390.18	-9.608	2.1269e-56	1.9496e-54
				Cluster-190440.1	0	366.6	-9.5181	1.4973e-53	1.2688e-51
				Cluster-190560.0	0	15.3151	-4.9369	0.0029892	0.004895
				Cluster-190585.0	0	35.6938	-6.1576	6.2332e-07	2.6958e-06
				Cluster-190585.1	0	27.8339	-5.7988	1.5605e-05	5.0054e-05
				Cluster-190621.0	0	17.5945	-5.1371	0.0011364	0.002124
				Cluster-190680.1	0	17.7322	-5.1483	0.001072	0.0020219
				Cluster-190771.0	0	25.1234	-5.651	4.8072e-05	0.00013732
				Cluster-190788.0	0	27.7618	-5.795	1.6077e-05	5.1423e-05
				Cluster-190788.1	0	25.7428	-5.6861	3.7148e-05	0.00010925
				Cluster-190833.7	0	19.6561	-5.2969	0.00047547	0.0010125
				Cluster-190907.1	0	94.6166	-7.564	1.1006e-16	1.5946e-15
				Cluster-190907.3	0	118.907	-7.8937	2.0255e-20	4.0207e-19
				Cluster-190907.4	0	16.0701	-5.0063	0.002169	0.0037009
				Cluster-190963.0	0	17.2231	-5.1063	0.00133	0.0024228
				Cluster-190975.0	0	15.936	-4.9942	0.0022961	0.0038886
				Cluster-191023.3	0	18.7713	-5.2305	0.00069076	0.0013912
				Cluster-191042.0	0	45.789	-6.5169	1.0894e-08	6.3801e-08
				Cluster-191107.0	0	56.0428	-6.8085	1.9645e-10	1.482e-09
				Cluster-191107.1	0	47.3826	-6.5663	5.8013e-09	3.5468e-08
				Cluster-191194.0	0	30.4392	-5.9279	5.3292e-06	1.9012e-05
				Cluster-191207.13	0	23.9242	-5.5804	7.9267e-05	0.00021328
				Cluster-191226.1	0.25707	27.9781	-6.766	7.0109e-06	2.4364e-05
				Cluster-191226.2	0.214225	22.5765	-6.7196	5.5103e-05	0.00015499
				Cluster-191600.0	0	22.7863	-5.5101	0.00012758	0.00032369
				Cluster-191700.0	0	15.936	-4.9942	0.0022961	0.0038886
				Cluster-191701.0	0	656.404	-10.358	2.3119e-86	4.0814e-84
				Cluster-191701.1	0	630.301	-10.3	1.4285e-83	2.421e-81
				Cluster-191726.0	0	45.789	-6.5169	1.0894e-08	6.3801e-08
				Cluster-191726.1	0	44.5501	-6.4774	1.7808e-08	1.0096e-07
				Cluster-191889.0	0	22.6991	-5.5046	0.00013232	0.00033447
				Cluster-191889.1	0	29.9402	-5.904	6.5433e-06	2.2887e-05
				Cluster-191889.2	0	56.461	-6.8192	1.6709e-10	1.27e-09
				Cluster-191906.0	0	26.536	-5.7299	2.672e-05	8.129e-05
				Cluster-191987.1	0	1350.86	-11.4	2.6842e-153	9.748e-151
				Cluster-191987.2	0	1335.31	-11.383	6.4715e-152	2.285e-149
				Cluster-191987.3	0	37.159	-6.2156	3.4433e-07	1.5676e-06
				Cluster-192037.2	0	19.8364	-5.3101	0.00044067	0.00094904
				Cluster-192037.3	0	24.7405	-5.6288	5.6386e-05	0.00015805
				Cluster-192049.0	0	16.311	-5.0278	0.0019582	0.0033873
				Cluster-192061.0	0	20.7745	-5.3767	0.00029684	0.00067445
				Cluster-192061.1	0	50.1876	-6.6493	1.9241e-09	1.2681e-08
				Cluster-192091.2	0	23.2175	-5.5371	0.00010651	0.00027646
				Cluster-192101.0	0	245.386	-8.9389	3.2978e-38	1.6493e-36
				Cluster-192101.1	0	183.516	-8.5198	8.477e-30	2.9253e-28
				Cluster-192135.0	0	25.1147	-5.6505	4.8245e-05	0.00013773
				Cluster-192175.0	0	22.6443	-5.5011	0.0001354	0.00034134
				Cluster-192243.1	0	16.1833	-5.0164	0.0020672	0.0035527
				Cluster-192244.0	0	17.3061	-5.1132	0.001284	0.0023523
				Cluster-192255.1	0	16.7292	-5.0643	0.0016398	0.0029025
				Cluster-192407.9	0	31.6225	-5.9829	3.2789e-06	1.2259e-05
				Cluster-192412.4	0	16.5107	-5.0453	0.001799	0.0031454
				Cluster-192412.7	0	28.056	-5.8102	1.4235e-05	4.6146e-05
				Cluster-192444.0	0.0642674	19.3972	-8.2375	0.00020354	0.0004871
				Cluster-192444.1	0.107112	113.35	-10.047	7.839e-17	1.1532e-15
				Cluster-192444.2	0.0430592	124.617	-11.499	1.8174e-15	2.3726e-14
				Cluster-192444.3	0	16.8056	-5.0709	0.0015875	0.0028257
				Cluster-192444.4	0.0426307	44.6936	-10.034	1.6332e-07	7.8582e-07
				Cluster-192493.0	0	68.8933	-7.1063	1.4466e-12	1.4177e-11
				Cluster-192493.2	0	72.8124	-7.1861	3.3152e-13	3.4902e-12
				Cluster-192572.0	0	27.1849	-5.7647	2.0415e-05	6.3694e-05
				Cluster-192572.1	0	23.8679	-5.577	8.1151e-05	0.00021755
				Cluster-192670.0	0	19.5912	-5.2921	0.00048867	0.0010363
				Cluster-192866.0	0	34.8385	-6.1226	8.8221e-07	3.7029e-06
				Cluster-192867.0	0	16.1523	-5.0137	0.0020946	0.0035917
				Cluster-192907.0	0	62.9508	-6.9762	1.3797e-11	1.202e-10
				Cluster-192907.1	0	62.2297	-6.9595	1.8173e-11	1.5618e-10
				Cluster-193004.0	0	316.485	-9.306	2.3154e-47	1.5966e-45
				Cluster-193004.1	0	315.403	-9.3011	3.1654e-47	2.171e-45
				Cluster-193062.1	0	16.8914	-5.0782	0.0015307	0.0027386
				Cluster-193102.0	0	124.964	-7.9654	2.4847e-21	5.2434e-20
				Cluster-193102.2	0	75.8734	-7.2455	1.0569e-13	1.1668e-12
				Cluster-193102.3	0	36.2937	-6.1816	4.8873e-07	2.1575e-06
				Cluster-193133.3	0	23.2471	-5.539	0.0001052	0.00027377
				Cluster-193195.0	0	67.061	-7.0674	2.8915e-12	2.7333e-11
				Cluster-193195.1	0	62.7345	-6.9712	1.4985e-11	1.3011e-10
				Cluster-193319.0	0	21.5605	-5.4303	0.00021333	0.00050721
				Cluster-193319.1	0	17.0176	-5.089	0.001451	0.002613
				Cluster-19341.0	0	17.1806	-5.1027	0.0013542	0.0024614
				Cluster-193489.0	0	16.0081	-5.0007	0.0022268	0.0037851
				Cluster-193496.0	0	20.0462	-5.3253	0.00040337	0.00087914
				Cluster-193496.1	0	16.8013	-5.0705	0.0015904	0.0028268
				Cluster-193703.0	0	15.287	-4.9342	0.0030252	0.0049444
				Cluster-193710.0	0	17.009	-5.0882	0.0014563	0.0026217
				Cluster-193710.1	0	21.7205	-5.441	0.00019946	0.00047883
				Cluster-193710.2	0	19.8861	-5.3137	0.00043152	0.00093198
				Cluster-193777.0	0	23.0026	-5.5237	0.00011653	0.00029919
				Cluster-193777.2	0	15.287	-4.9342	0.0030252	0.0049444
				Cluster-193813.0	0	141.621	-8.1459	8.4421e-24	2.0999e-22
				Cluster-193813.1	0	63.3113	-6.9844	1.2024e-11	1.0547e-10
				Cluster-193840.0	0	19.902	-5.3148	0.00042865	0.00092645
				Cluster-193843.2	0	20.0621	-5.3264	0.00040068	0.00087438
				Cluster-193907.0	0.0642674	36.7033	-9.1576	7.2508e-07	3.0931e-06
				Cluster-193974.0	0	48.8175	-6.6093	3.2958e-09	2.0946e-08
				Cluster-193974.1	0	47.5917	-6.5726	5.3418e-09	3.2833e-08
				Cluster-193991.4	0	16.3686	-5.0329	0.0019108	0.0033133
				Cluster-194021.1	0	15.5495	-4.9588	0.0027058	0.0044855
				Cluster-194101.0	0	17.539	-5.1325	0.0011634	0.0021669
				Cluster-194115.0	0	87.8283	-7.4566	1.2907e-15	1.7071e-14
				Cluster-194115.1	0	80.2569	-7.3266	2.079e-14	2.4582e-13
				Cluster-194268.0	0	29.0598	-5.861	9.4045e-06	3.1714e-05
				Cluster-194277.1	0	21.0557	-5.3961	0.00026373	0.00060857
				Cluster-194277.2	0	25.3101	-5.6616	4.4475e-05	0.00012828
				Cluster-194352.12	0	95.5439	-7.5781	7.8793e-17	1.1587e-15
				Cluster-194352.5	0	72.7886	-7.1856	3.3449e-13	3.5195e-12
				Cluster-194352.6	0	36.1675	-6.1766	5.1437e-07	2.261e-06
				Cluster-194393.4	0	36.9917	-6.2091	3.6843e-07	1.6664e-06
				Cluster-194393.5	0	22.6868	-5.5038	0.00013301	0.00033604
				Cluster-194402.1	0	19.7469	-5.3036	0.0004576	0.00097942
				Cluster-194402.2	0	19.9618	-5.3192	0.00041797	0.00090633
				Cluster-194404.0	0	18.0899	-5.1771	0.0009214	0.0017759
				Cluster-194404.1	0	57.2636	-6.8395	1.2252e-10	9.4862e-10
				Cluster-194468.0	0	22.4027	-5.4856	0.00014982	0.00037335
				Cluster-194511.0	0	32.6652	-6.0297	2.1398e-06	8.3135e-06
				Cluster-194537.0	0	34.2509	-6.0981	1.1205e-06	4.6073e-06
				Cluster-194537.1	0	26.2482	-5.7141	3.011e-05	9.0569e-05
				Cluster-194537.2	0	31.7148	-5.9871	3.1572e-06	1.1838e-05
				Cluster-194537.3	0	15.949	-4.9954	0.0022835	0.0038732
				Cluster-194632.0	0	82.8528	-7.3725	7.9842e-15	9.8306e-14
				Cluster-194632.1	0	97.8514	-7.6125	3.4375e-17	5.212e-16
				Cluster-194769.0	0	115.302	-7.8493	7.1216e-20	1.3578e-18
				Cluster-194769.1	0	110.47	-7.7875	3.8785e-19	7.0026e-18
				Cluster-194781.0	0	88.9099	-7.4743	8.7027e-16	1.1706e-14
				Cluster-194781.1	0	82.2759	-7.3624	9.8725e-15	1.2024e-13
				Cluster-194886.0	0	21.1999	-5.406	0.00024822	0.00057807
				Cluster-194886.1	0	23.0747	-5.5282	0.00011307	0.00029137
				Cluster-195080.0	0	22.2296	-5.4744	0.0001611	0.00039786
				Cluster-195119.0	0	20.4875	-5.3567	0.00033495	0.00074951
				Cluster-195143.1	0	26.5215	-5.7291	2.688e-05	8.1706e-05
				Cluster-195143.2	0	21.8958	-5.4526	0.00018531	0.00044901
				Cluster-195232.1	0	16.2172	-5.0195	0.0020377	0.003507
				Cluster-195232.2	0	17.5224	-5.1311	0.0011716	0.0021791
				Cluster-195241.0	0	17.363	-5.1179	0.0012534	0.0023061
				Cluster-195241.1	0	19.7426	-5.3032	0.00045843	0.00098099
				Cluster-195242.0	0	16.585	-5.0518	0.0017432	0.0030598
				Cluster-195348.0	0	47.6638	-6.5748	5.192e-09	3.1974e-08
				Cluster-195348.1	0	38.0012	-6.248	2.4504e-07	1.1454e-06
				Cluster-195353.0	0	21.099	-5.3991	0.00025898	0.00059912
				Cluster-195375.0	0	23.1346	-5.532	0.00011027	0.00028509
				Cluster-195375.1	0	23.7237	-5.5683	8.6191e-05	0.00022929
				Cluster-195583.0	0	33.8954	-6.083	1.2951e-06	5.2645e-06
				Cluster-195715.0	0	19.8299	-5.3096	0.00044188	0.00095073
				Cluster-195715.1	0	25.3101	-5.6616	4.4475e-05	0.00012828
				Cluster-195749.0	0	69.9453	-7.1282	9.73e-13	9.7459e-12
				Cluster-195749.1	0	67.6379	-7.0798	2.3244e-12	2.2253e-11
				Cluster-195787.0	0	31.9254	-5.9966	2.8963e-06	1.0926e-05
				Cluster-195837.0	0	41.9672	-6.3912	4.9841e-08	2.6397e-07
				Cluster-195837.1	0	51.2692	-6.68	1.2595e-09	8.534e-09
				Cluster-195858.0	0	16.0283	-5.0025	0.0022078	0.0037585
				Cluster-195959.4	0	16.8402	-5.0738	0.0015643	0.0027897
				Cluster-196284.0	0	48.457	-6.5986	3.7982e-09	2.3892e-08
				Cluster-196284.2	0	49.5674	-6.6313	2.4543e-09	1.5922e-08
				Cluster-196319.0	0	17.0385	-5.0907	0.0014382	0.0025946
				Cluster-196319.1	0	55.2626	-6.7882	2.6581e-10	1.9697e-09
				Cluster-196319.2	0	39.9784	-6.3212	1.1056e-07	5.4952e-07
				Cluster-196366.4	0	18.5752	-5.2153	0.00075045	0.0014917
				Cluster-196385.0	0	16.0802	-5.0072	0.0021597	0.0036868
				Cluster-196390.0	0	17.1618	-5.1011	0.001365	0.0024766
				Cluster-19642.0	0	36.4019	-6.1859	4.6778e-07	2.0712e-06
				Cluster-196441.0	0	19.253	-5.267	0.00056362	0.001171
				Cluster-196441.1	0	21.1999	-5.406	0.00024822	0.00057807
				Cluster-196513.0	0	35.0448	-6.1311	8.1126e-07	3.4285e-06
				Cluster-196906.0	0	17.3782	-5.1192	0.0012454	0.0022927
				Cluster-197045.0	0	20.0462	-5.3253	0.00040337	0.00087914
				Cluster-197392.19	0	15.5387	-4.9578	0.0027183	0.004503
				Cluster-197412.0	0	16.2973	-5.0266	0.0019696	0.0034041
				Cluster-197442.1	0	18.4288	-5.2039	0.00079836	0.0015718
				Cluster-197445.1	0	28.7223	-5.8441	1.081e-05	3.593e-05
				Cluster-197445.3	0	47.5938	-6.5727	5.3372e-09	3.2826e-08
				Cluster-197445.4	0	59.2689	-6.8892	5.6561e-11	4.5734e-10
				Cluster-197445.5	0	50.9851	-6.672	1.4077e-09	9.4788e-09
				Cluster-197731.0	0	25.892	-5.6944	3.4913e-05	0.00010329
				Cluster-197731.2	0	25.5236	-5.6738	4.0695e-05	0.00011851
				Cluster-197819.0	0	28.555	-5.8357	1.1583e-05	3.8287e-05
				Cluster-197819.1	0	33.9631	-6.0859	1.2598e-06	5.1321e-06
				Cluster-197852.0	0	327.085	-9.3535	1.0939e-48	7.8262e-47
				Cluster-197852.1	0	368.98	-9.5274	7.694e-54	6.593e-52
				Cluster-197890.1	0	28.7194	-5.844	1.0823e-05	3.5967e-05
				Cluster-197890.3	0	33.0149	-6.045	1.8549e-06	7.301e-06
				Cluster-197958.0	0	16.4408	-5.0392	0.0018532	0.0032276
				Cluster-197958.1	0	17.3061	-5.1132	0.001284	0.0023523
				Cluster-198088.1	0	16.8857	-5.0777	0.0015345	0.0027444
				Cluster-198229.0	0	15.287	-4.9342	0.0030252	0.0049444
				Cluster-198283.0	0	32.8094	-6.036	2.0174e-06	7.8826e-06
				Cluster-198283.1	0	34.2516	-6.0981	1.1202e-06	4.6069e-06
				Cluster-198285.0	0	23.0993	-5.5298	0.00011191	0.00028883
				Cluster-198426.0	0	121.287	-7.9223	8.8643e-21	1.8076e-19
				Cluster-198426.1	0	117.104	-7.8717	3.795e-20	7.3758e-19
				Cluster-198443.0	0	15.7918	-4.9811	0.0024411	0.0040984
				Cluster-198573.0	0	16.1523	-5.0137	0.0020946	0.0035917
				Cluster-198581.0	0	38.2897	-6.2589	2.1813e-07	1.0277e-06
				Cluster-198581.1	0	38.506	-6.267	1.9991e-07	9.4757e-07
				Cluster-198584.0	0	17.6666	-5.143	0.0011022	0.00207
				Cluster-198584.1	0	16.9455	-5.0828	0.001496	0.0026836
				Cluster-198939.0	0	17.4503	-5.1252	0.0012079	0.002237
				Cluster-198958.1	0	16.0081	-5.0007	0.0022268	0.0037851
				Cluster-198985.0	0	34.589	-6.1122	9.7643e-07	4.0659e-06
				Cluster-198985.1	0	36.1401	-6.1755	5.2012e-07	2.2826e-06
				Cluster-198985.2	0	21.4977	-5.4261	0.00021902	0.00051929
				Cluster-198994.0	0	18.4021	-5.2018	0.00080742	0.0015879
				Cluster-199043.0	0	22.1496	-5.4692	0.0001666	0.00040964
				Cluster-199044.1	0	18.1476	-5.1817	0.00089919	0.0017402
				Cluster-199044.3	0	17.7207	-5.1474	0.0010772	0.0020304
				Cluster-199130.0	0	30.3577	-5.924	5.5107e-06	1.9599e-05
				Cluster-199409.0	0	76.4351	-7.2562	8.5747e-14	9.5412e-13
				Cluster-199552.0	0	20.7651	-5.3761	0.00029802	0.00067639
				Cluster-199572.2	0	17.8108	-5.1547	0.0010369	0.0019648
				Cluster-199606.0	0	29.204	-5.8681	8.8615e-06	3.0061e-05
				Cluster-199616.0	0	86.2419	-7.4303	2.3037e-15	2.9758e-14
				Cluster-199616.1	0	74.7045	-7.2231	1.6341e-13	1.7687e-12
				Cluster-199636.0	0	24.0792	-5.5897	7.4298e-05	0.0002014
				Cluster-199636.1	0	31.0788	-5.9579	4.098e-06	1.5016e-05
				Cluster-199857.0	0	25.5985	-5.678	3.9445e-05	0.00011528
				Cluster-199857.1	0	28.4108	-5.8284	1.2294e-05	4.0416e-05
				Cluster-199903.1	0	49.4629	-6.6283	2.5572e-09	1.6544e-08
				Cluster-199903.2	0	48.9307	-6.6127	3.1522e-09	2.0104e-08
				Cluster-199903.3	0	18.9985	-5.2478	0.00062756	0.0012847
				Cluster-199936.0	0	16.9845	-5.0861	0.0014715	0.0026461
				Cluster-200033.1	0	19.902	-5.3148	0.00042865	0.00092645
				Cluster-200136.0	0	19.7231	-5.3018	0.00046221	0.00098808
				Cluster-200156.0	0	289.804	-9.1789	5.5445e-44	3.4266e-42
				Cluster-200156.1	0	150.491	-8.2335	4.2919e-25	1.1591e-23
				Cluster-200197.2	0.214225	23.1108	-6.7533	4.4476e-05	0.00012828
				Cluster-200197.3	0.0856899	41.7228	-8.9275	9.7439e-08	4.8908e-07
				Cluster-200197.8	0	21.0723	-5.3973	0.0002619	0.00060533
				Cluster-200311.0	0	22.2563	-5.4761	0.0001593	0.00039405
				Cluster-200311.4	0	25.0938	-5.6493	4.8667e-05	0.00013876
				Cluster-200445.0	0	22.1929	-5.472	0.0001636	0.00040303
				Cluster-200750.0	0	16.585	-5.0518	0.0017432	0.0030598
				Cluster-200759.2	0	18.3834	-5.2003	0.00081384	0.0015979
				Cluster-200869.1	0	26.9448	-5.7519	2.2551e-05	6.9676e-05
				Cluster-201077.0	0	129.219	-8.0137	5.7498e-22	1.271e-20
				Cluster-201077.1	0	130.589	-8.0289	3.5951e-22	8.088e-21
				Cluster-201077.2	0	205.884	-8.6857	6.799e-33	2.695e-31
				Cluster-201077.3	0	189.416	-8.5654	1.2739e-30	4.5526e-29
				Cluster-201136.0	0	19.9741	-5.3201	0.00041582	0.00090255
				Cluster-201136.1	0	23.2911	-5.5417	0.00010328	0.00026922
				Cluster-201150.0	0	32.3768	-6.0169	2.4077e-06	9.2515e-06
				Cluster-201195.0	0	16.1307	-5.0117	0.0021139	0.0036207
				Cluster-201310.0	0	23.219	-5.5372	0.00010644	0.00027635
				Cluster-201310.1	0	19.0367	-5.2507	0.00061752	0.0012675
				Cluster-20142.0	0	17.8108	-5.1547	0.0010369	0.0019648
				Cluster-201433.0	0	23.8326	-5.5749	8.2358e-05	0.00022037
				Cluster-201449.0	0	40.3087	-6.333	9.6833e-08	4.8624e-07
				Cluster-201493.0	0	16.585	-5.0518	0.0017432	0.0030598
				Cluster-201581.0	0	203.635	-8.6698	1.3827e-32	5.38e-31
				Cluster-201581.1	0	191.088	-8.5781	7.4592e-31	2.7038e-29
				Cluster-201816.0	0	163.831	-8.3561	5.15e-27	1.5366e-25
				Cluster-201816.1	0	148.089	-8.2103	9.5868e-25	2.5404e-23
				Cluster-201852.0	0	16.585	-5.0518	0.0017432	0.0030598
				Cluster-201874.0	0	27.2477	-5.7681	1.9891e-05	6.2249e-05
				Cluster-201890.0	0	49.6828	-6.6347	2.3456e-09	1.5248e-08
				Cluster-201890.1	0	47.0869	-6.5573	6.5196e-09	3.9486e-08
				Cluster-202030.0	0	18.2435	-5.1893	0.00086344	0.0016817
				Cluster-20207.0	0	39.5876	-6.307	1.2936e-07	6.3402e-07
				Cluster-202114.2	0	21.921	-5.4542	0.00018336	0.00044484
				Cluster-202271.0	0	22.3537	-5.4824	0.00015293	0.00038019
				Cluster-202310.0	0	24.6849	-5.6256	5.7707e-05	0.00016123
				Cluster-202310.1	0	20.1644	-5.3337	0.00038376	0.00084228
				Cluster-202387.0	0	20.7211	-5.373	0.00030358	0.00068772
				Cluster-202478.0	0	28.1872	-5.817	1.3483e-05	4.3975e-05
				Cluster-202478.1	0	42.7676	-6.4184	3.6206e-08	1.9645e-07
				Cluster-202478.2	0	62.3018	-6.9612	1.7679e-11	1.5218e-10
				Cluster-202488.0	0	39.0107	-6.2858	1.6314e-07	7.8507e-07
				Cluster-202488.1	0	32.0883	-6.004	2.7094e-06	1.0295e-05
				Cluster-202631.0	0	20.1183	-5.3304	0.0003913	0.00085631
				Cluster-202670.0	0	48.457	-6.5986	3.7982e-09	2.3892e-08
				Cluster-202772.0	0	20.3339	-5.3458	0.00035733	0.00079137
				Cluster-203038.1	0	24.0417	-5.5875	7.547e-05	0.00020428
				Cluster-203038.3	0	27.1172	-5.7611	2.0997e-05	6.5327e-05
				Cluster-203074.0	0	109.317	-7.7724	5.8238e-19	1.0348e-17
				Cluster-203074.1	0	112.201	-7.8099	2.1106e-19	3.8786e-18
				Cluster-203104.3	0	16.585	-5.0518	0.0017432	0.0030598
				Cluster-203318.1	0	17.1618	-5.1011	0.001365	0.0024766
				Cluster-203318.2	0	18.6761	-5.2231	0.00071911	0.0014387
				Cluster-203413.0	0	63.3835	-6.986	1.1697e-11	1.0275e-10
				Cluster-203413.1	0	18.1714	-5.1836	0.00089018	0.0017246
				Cluster-203413.2	0	45.6592	-6.5128	1.1469e-08	6.6911e-08
				Cluster-203413.3	0	18.1714	-5.1836	0.00089018	0.0017246
				Cluster-203413.5	0	60.7875	-6.9257	3.1567e-11	2.6375e-10
				Cluster-203413.6	0	76.0731	-7.2493	9.8113e-14	1.086e-12
				Cluster-203413.7	0	41.5937	-6.3783	5.7869e-08	3.0278e-07
				Cluster-203413.9	0	47.4475	-6.5683	5.6546e-09	3.4594e-08
				Cluster-203414.0	0	40.6692	-6.3459	8.3796e-08	4.2548e-07
				Cluster-203414.1	0	39.915	-6.3189	1.1341e-07	5.6239e-07
				Cluster-203431.0	0	32.0241	-6.0011	2.7815e-06	1.0542e-05
				Cluster-203431.1	0	24.1564	-5.5943	7.1943e-05	0.00019584
				Cluster-203609.1	0	60.7277	-6.9243	3.23e-11	2.6951e-10
				Cluster-203609.2	0	44.2869	-6.4688	1.9771e-08	1.1151e-07
				Cluster-203626.4	0	31.373	-5.9715	3.6321e-06	1.3453e-05
				Cluster-203626.5	0	20.3123	-5.3443	0.0003606	0.00079773
				Cluster-203684.2	0	18.8203	-5.2342	0.0006766	0.0013673
				Cluster-203705.0	0	20.4067	-5.351	0.00034654	0.00077123
				Cluster-203705.1	0	20.6231	-5.3662	0.00031637	0.00071309
				Cluster-203712.0	0	64.8977	-7.0201	6.5709e-12	5.9531e-11
				Cluster-203712.1	0	63.744	-6.9942	1.0195e-11	9.0326e-11
				Cluster-203875.0	0	20.6231	-5.3662	0.00031637	0.00071309
				Cluster-203908.0	0	34.9006	-6.1252	8.6024e-07	3.6179e-06
				Cluster-203908.1	0	32.3046	-6.0137	2.4798e-06	9.5008e-06
				Cluster-204066.0	0	20.3346	-5.3459	0.00035722	0.00079121
				Cluster-204066.1	0	20.1904	-5.3356	0.00037959	0.00083456
				Cluster-204166.0	0	37.857	-6.2425	2.5973e-07	1.2088e-06
				Cluster-204197.0	0	16.3686	-5.0329	0.0019108	0.0033133
				Cluster-204198.1	0	16.6715	-5.0593	0.0016804	0.0029674
				Cluster-204346.0	0	40.3808	-6.3356	9.4072e-08	4.7356e-07
				Cluster-204346.1	0	46.51	-6.5395	8.189e-09	4.8922e-08
				Cluster-204356.0	0	19.8176	-5.3087	0.00044417	0.00095507
				Cluster-204404.0	0	15.3591	-4.941	0.0029338	0.0048128
[truncated: 70,883 more rows]
